# Supplementary material for: Crystal structure of an unknown solvate of bis­(tetra-n-butyl­ammonium) [N,N′-(4-tri­fluoro­methyl-1,2-phenyl­ene)bis­(oxamato)-κ4 O,N,N′,O′]nickelate(II)
Source: Acta Crystallogr E Crystallogr Commun. 2015 May 7;71(Pt 6):578–81. doi: 10.1107/S205698901500835X (PMC4459374; doi:10.1107/S205698901500835X)
Supplement: Supplementary file 1 [file e-71-00578-sup1.cif]

##############################################################################
#                                                                            #
# This CIF contains the data in a paper accepted for publication in          #
# Acta Crystallographica Section E. It conforms to the requirements of       #
# Notes for Authors for Acta Crystallographica Section E, and has been       #
# peer reviewed under the auspices of the IUCr Commission on Journals.       #
#                                                                            #
# Full details of the Crystallographic Information File format               #
# are given in the paper "The Crystallographic Information File (CIF):       #
# a New Standard Archive File for Crystallography" by S. R. Hall, F. H.      #
# Allen and I. D. Brown [Acta Cryst. (1991), A47, 655-685].                  #
#                                                                            #
# The current version of the core CIF dictionary is obtainable from          #
# ftp://ftp.iucr.org/pub/cif_core.dic.                                       #
#                                                                            #
# Software is freely available for graphical display of the structure(s)     #
# in this CIF. For information consult the CIF software page                 #
# http://www.iucr.org/resources/cif/software.                                #
#                                                                            #
# This file may be used for bona fide research purposes within the           #
# scientific community so long as proper attribution is given to the journal # 
# article from which it was obtained.                                        #
#                                                                            #
##############################################################################
data_I
_audit_creation_method     SHELXL-2013
_database_code_depnum_ccdc_archive     'CCDC 1062184'
_chemical_name_systematic
;\
Bis(tetra-<i>n</i>-butylammonium)
[<i>N</i>,<i>N</i>'-(4-trifluoromethyl-1,2-phenylene)bis(oxamato)-\
\k^4^<i>O</i>,<i>N</i>,<i>N</i>',<i>O</i>']nickelate(II)
;
_chemical_name_common     ?
_chemical_formula_moiety     '2(C16 H36 N +), C11 H3 F3 N2 Ni O6 2-'
_chemical_formula_sum     'C43 H75 F3 N4 Ni O6'
_chemical_formula_iupac     '(C16 H36 N)2 [Ni (C11 H3 F3 N2 O6)]'
_chemical_formula_weight     859.78
_chemical_melting_point     ?
_shelx_space_group_comment
;
The symmetry employed for this shelxl refinement is uniquely defined
by the following loop, which should always be used as a source of
symmetry information in preference to the above space-group names.
They are only intended as comments.
;
_space_group_crystal_system     monoclinic
_space_group_name_H-M_alt     'C 2/c'
_space_group_name_Hall     '-C 2yc'
loop_
    _space_group_symop_operation_xyz
    'x, y, z'
    '-x, y, -z+1/2'
    'x+1/2, y+1/2, z'
    '-x+1/2, y+1/2, -z+1/2'
    '-x, -y, -z'
    'x, -y, z-1/2'
    '-x+1/2, -y+1/2, -z'
    'x+1/2, -y+1/2, z-1/2'
_cell_length_a     19.5285(3)
_cell_length_b     17.3370(3)
_cell_length_c     14.1484(3)
_cell_angle_alpha     90
_cell_angle_beta     92.136(2)
_cell_angle_gamma     90
_cell_volume     4786.83(15)
_cell_formula_units_Z     4
_cell_measurement_reflns_used     5954
_cell_measurement_theta_min     4.5270
_cell_measurement_theta_max     60.3930
_cell_measurement_temperature     110
_exptl_crystal_description     block
_exptl_crystal_colour     orange
_exptl_crystal_size_max     0.1
_exptl_crystal_size_mid     0.08
_exptl_crystal_size_min     0.06
_exptl_crystal_density_diffrn     1.193
_exptl_crystal_density_meas     ?
_exptl_crystal_density_method     ?
_exptl_crystal_F_000     1856
_exptl_absorpt_coefficient_mu     1.060
_exptl_absorpt_correction_type     multi-scan
_exptl_absorpt_process_details
;
(<i>CrysAlis RED</i>; Oxford Diffraction, 2006)
;
_shelx_estimated_absorpt_T_min     ?
_shelx_estimated_absorpt_T_max     ?
_exptl_absorpt_correction_T_min     0.80658
_exptl_absorpt_correction_T_max     1.00000
_exptl_special_details     ?
_diffrn_ambient_temperature     110
_diffrn_radiation_type     CuK\a
_diffrn_radiation_wavelength     1.54184
_diffrn_measurement_device_type     'Oxford Gemini S'
_diffrn_measurement_method     '\w scans'
_diffrn_detector_area_resol_mean     ?
_diffrn_reflns_number     15600
_diffrn_reflns_av_R_equivalents     0.0232
_diffrn_reflns_theta_min     3.410
_diffrn_reflns_theta_max     60.470
_diffrn_reflns_theta_full     60.500
_diffrn_measured_fraction_theta_max     0.983
_diffrn_measured_fraction_theta_full     0.982
_diffrn_reflns_limit_h_min     -21
_diffrn_reflns_limit_h_max     21
_diffrn_reflns_limit_k_min     -19
_diffrn_reflns_limit_k_max     19
_diffrn_reflns_limit_l_min     -15
_diffrn_reflns_limit_l_max     15
_diffrn_standards_number     2
_diffrn_standards_interval_count     25
_diffrn_standards_interval_time     50
_diffrn_standards_decay_%     0
_refine_special_details     ?
_reflns_number_total     3545
_reflns_number_gt     3142
_reflns_threshold_expression     I>2\s(I)
_refine_ls_structure_factor_coef     Fsqd
_refine_ls_matrix_type     full
_refine_ls_R_factor_all     0.0416
_refine_ls_R_factor_gt     0.0360
_refine_ls_wR_factor_gt     0.0986
_refine_ls_wR_factor_ref     0.1018
_refine_ls_goodness_of_fit_ref     1.088
_refine_ls_restrained_S_all     1.088
_refine_ls_number_reflns     3545
_refine_ls_number_parameters     277
_refine_ls_number_restraints     0
_refine_ls_hydrogen_treatment     constr
_refine_ls_weighting_scheme     calc
_refine_ls_weighting_details
              'w=1/[\s^2^(Fo^2^)+(0.0577P)^2^+2.8029P] where P=(Fo^2^+2Fc^2^)/3'
_atom_sites_solution_hydrogens     geom
_atom_sites_solution_primary     ?
_atom_sites_solution_secondary     ?
_refine_ls_shift/su_max     0.001
_refine_ls_shift/su_mean     0.000
_refine_diff_density_max     0.321
_refine_diff_density_min     -0.203
_refine_ls_extinction_method     none
_refine_ls_extinction_coef     .
loop_
    _atom_type_symbol
    _atom_type_description
    _atom_type_scat_dispersion_real
    _atom_type_scat_dispersion_imag
    _atom_type_scat_source
    'C' 'C' 0.0181 0.0091
                         'International Tables Vol C Tables 4.2.6.8 and 6.1.1.4'
    'H' 'H' 0.0000 0.0000
                         'International Tables Vol C Tables 4.2.6.8 and 6.1.1.4'
    'N' 'N' 0.0311 0.0180
                         'International Tables Vol C Tables 4.2.6.8 and 6.1.1.4'
    'O' 'O' 0.0492 0.0322
                         'International Tables Vol C Tables 4.2.6.8 and 6.1.1.4'
    'F' 'F' 0.0727 0.0534
                         'International Tables Vol C Tables 4.2.6.8 and 6.1.1.4'
    'Ni' 'Ni' -3.0029 0.5091
                         'International Tables Vol C Tables 4.2.6.8 and 6.1.1.4'
_computing_data_collection
;
CrysAlis CCD (Oxford Diffraction, 2006)
;
_computing_cell_refinement
;
CrysAlis RED (Oxford Diffraction, 2006)
;
_computing_data_reduction
;
CrysAlis RED (Oxford Diffraction, 2006)
;
_computing_structure_solution
;
<i>SHELXT</i> (Sheldrick, 2015<i>a</i>)
;
_computing_structure_refinement
;
SHELXL2013 (Sheldrick, 2015<i>b</i>)
;
_computing_molecular_graphics
;
ORTEP-3 for Windows (Farrugia, 2012), SHELXTL (Sheldrick, 2008)
and PLATON
(Spek, 2009)
;
_computing_publication_material
;
WinGX (Farrugia, 2012), publCIF (Westrip, 2010) and
<i>SQUEEZE</i> (Spek, 2015)
;
loop_
    _atom_site_type_symbol
    _atom_site_label
    _atom_site_fract_x
    _atom_site_fract_y
    _atom_site_fract_z
    _atom_site_U_iso_or_equiv
    _atom_site_adp_type
    _atom_site_calc_flag
    _atom_site_occupancy
    _atom_site_disorder_assembly
    _atom_site_disorder_group
    C C1 0.88594(10) 0.35368(11) 0.65544(14) 0.0356(5) Uani d 1 . .
    C C2 0.88021(10) 0.44362(12) 0.65187(14) 0.0370(5) Uani d 1 . .
    C C3 0.96883(10) 0.25942(11) 0.72161(15) 0.0371(4) Uani d 1 . .
    C C4 0.94040(11) 0.18979(12) 0.69174(16) 0.0454(5) Uani d 1 . .
    H H4 0.9011 0.1893 0.6525 0.055 Uiso calc 1 . .
    C C5 0.97086(14) 0.12088(13) 0.72067(18) 0.0566(6) Uani d 1 . .
    H H5 0.9519 0.0743 0.7004 0.068 Uiso calc 0.5 . .
    C C7 0.68930(10) 0.16654(11) 0.76809(14) 0.0363(4) Uani d 1 . .
    H H7A 0.6668 0.2105 0.7958 0.044 Uiso calc 1 . .
    H H7B 0.6729 0.1207 0.7993 0.044 Uiso calc 1 . .
    C C8 0.76537(10) 0.17349(11) 0.79037(14) 0.0386(5) Uani d 1 . .
    H H8A 0.7821 0.2220 0.7661 0.046 Uiso calc 1 . .
    H H8B 0.7895 0.1319 0.7600 0.046 Uiso calc 1 . .
    C C9 0.77901(12) 0.16984(13) 0.89696(15) 0.0466(5) Uani d 1 . .
    H H9A 0.7528 0.2100 0.9267 0.056 Uiso calc 1 . .
    H H9B 0.7631 0.1206 0.9201 0.056 Uiso calc 1 . .
    C C10 0.85411(13) 0.17956(14) 0.92587(17) 0.0567(6) Uani d 1 . .
    H H10A 0.8596 0.1768 0.9935 0.085 Uiso calc 1 . .
    H H10B 0.8699 0.2288 0.9045 0.085 Uiso calc 1 . .
    H H10C 0.8803 0.1393 0.8979 0.085 Uiso calc 1 . .
    C C11 0.68357(10) 0.23650(11) 0.61193(14) 0.0356(4) Uani d 1 . .
    H H11A 0.7321 0.2469 0.6224 0.043 Uiso calc 1 . .
    H H11B 0.6756 0.2277 0.5447 0.043 Uiso calc 1 . .
    C C12 0.64405(11) 0.30812(11) 0.63902(16) 0.0412(5) Uani d 1 . .
    H H12A 0.6507 0.3180 0.7062 0.049 Uiso calc 1 . .
    H H12B 0.5955 0.3006 0.6252 0.049 Uiso calc 1 . .
    C C13 0.67014(11) 0.37655(12) 0.58245(17) 0.0466(5) Uani d 1 . .
    H H13A 0.7196 0.3798 0.5912 0.056 Uiso calc 1 . .
    H H13B 0.6596 0.3679 0.5157 0.056 Uiso calc 1 . .
    C C14 0.63858(16) 0.45253(15) 0.6120(2) 0.0789(9) Uani d 1 . .
    H H14A 0.6558 0.4935 0.5739 0.118 Uiso calc 1 . .
    H H14B 0.6503 0.4623 0.6774 0.118 Uiso calc 1 . .
    H H14C 0.5897 0.4498 0.6032 0.118 Uiso calc 1 . .
    C C15 0.59008(10) 0.14707(11) 0.66235(14) 0.0358(4) Uani d 1 . .
    H H15A 0.5822 0.1001 0.6975 0.043 Uiso calc 1 . .
    H H15B 0.5684 0.1889 0.6956 0.043 Uiso calc 1 . .
    C C16 0.55475(10) 0.13920(11) 0.56594(14) 0.0378(5) Uani d 1 . .
    H H16A 0.5698 0.0922 0.5358 0.045 Uiso calc 1 . .
    H H16B 0.5668 0.1825 0.5265 0.045 Uiso calc 1 . .
    C C17 0.47760(10) 0.13688(13) 0.57613(16) 0.0445(5) Uani d 1 . .
    H H17A 0.4669 0.0999 0.6248 0.053 Uiso calc 1 . .
    H H17B 0.4622 0.1872 0.5966 0.053 Uiso calc 1 . .
    C C18 0.43874(11) 0.11520(15) 0.48520(17) 0.0532(6) Uani d 1 . .
    H H18A 0.3905 0.1147 0.4958 0.080 Uiso calc 1 . .
    H H18B 0.4529 0.0649 0.4653 0.080 Uiso calc 1 . .
    H H18C 0.4483 0.1522 0.4370 0.080 Uiso calc 1 . .
    C C19 0.70443(10) 0.09850(10) 0.61375(14) 0.0348(4) Uani d 1 . .
    H H19A 0.6871 0.0961 0.5487 0.042 Uiso calc 1 . .
    H H19B 0.7526 0.1121 0.6128 0.042 Uiso calc 1 . .
    C C20 0.69831(11) 0.01936(11) 0.65738(15) 0.0390(5) Uani d 1 . .
    H H20A 0.6509 0.0027 0.6530 0.047 Uiso calc 1 . .
    H H20B 0.7124 0.0217 0.7238 0.047 Uiso calc 1 . .
    C C21 0.74277(12) -0.03850(12) 0.60717(17) 0.0497(6) Uani d 1 . .
    H H21A 0.7284 -0.0410 0.5409 0.060 Uiso calc 1 . .
    H H21B 0.7901 -0.0214 0.6111 0.060 Uiso calc 1 . .
    C C22 0.73766(14) -0.11826(13) 0.65073(17) 0.0544(6) Uani d 1 . .
    H H22A 0.7661 -0.1535 0.6176 0.082 Uiso calc 1 . .
    H H22B 0.6909 -0.1356 0.6461 0.082 Uiso calc 1 . .
    H H22C 0.7527 -0.1161 0.7161 0.082 Uiso calc 1 . .
    N N1 0.94347(8) 0.33319(9) 0.70205(12) 0.0356(4) Uani d 1 . .
    N N2 0.66664(8) 0.16218(9) 0.66403(11) 0.0338(4) Uani d 1 . .
    O O1 0.84134(7) 0.31211(8) 0.61726(10) 0.0410(3) Uani d 1 . .
    O O2 0.92921(7) 0.48170(7) 0.69564(10) 0.0391(3) Uani d 1 . .
    O O3 0.83119(7) 0.47330(8) 0.60942(10) 0.0445(4) Uani d 1 . .
    C C6 0.9520(2) 0.0478(2) 0.6727(4) 0.0499(11) Uani d 0.5 . .
    F F1 0.88379(14) 0.04371(15) 0.6729(3) 0.0760(9) Uani d 0.5 . .
    F F2 0.96828(17) 0.03869(15) 0.5806(2) 0.0698(8) Uani d 0.5 . .
    F F3 0.97597(13) -0.01539(13) 0.7165(2) 0.0581(7) Uani d 0.5 . .
    Ni Ni1 1.0000 0.41486(2) 0.7500 0.02432(15) Uani d 1 . .
loop_
    _atom_site_aniso_label
    _atom_site_aniso_U_11
    _atom_site_aniso_U_22
    _atom_site_aniso_U_33
    _atom_site_aniso_U_12
    _atom_site_aniso_U_13
    _atom_site_aniso_U_23
    C1 0.0395(11) 0.0420(11) 0.0257(11) 0.0005(9) 0.0080(8) 0.0002(8)
    C2 0.0439(11) 0.0423(11) 0.0253(11) 0.0022(9) 0.0080(9) 0.0001(9)
    C3 0.0452(10) 0.0352(10) 0.0312(11) 0.0002(8) 0.0084(8) 0.0005(8)
    C4 0.0555(13) 0.0409(12) 0.0397(13) -0.0012(9) -0.0016(10) -0.0032(9)
    C5 0.0773(16) 0.0352(11) 0.0563(15) -0.0023(11) -0.0124(12) -0.0044(11)
    C7 0.0501(11) 0.0329(10) 0.0264(11) -0.0015(8) 0.0098(9) -0.0003(8)
    C8 0.0516(12) 0.0328(10) 0.0318(12) -0.0029(8) 0.0068(9) -0.0016(8)
    C9 0.0641(14) 0.0428(12) 0.0328(13) -0.0020(10) 0.0028(10) 0.0022(9)
    C10 0.0729(16) 0.0570(14) 0.0396(14) -0.0056(12) -0.0062(11) 0.0000(11)
    C11 0.0407(10) 0.0342(10) 0.0322(12) -0.0057(8) 0.0073(8) 0.0031(8)
    C12 0.0496(12) 0.0362(11) 0.0384(13) -0.0024(9) 0.0106(9) 0.0017(9)
    C13 0.0521(12) 0.0381(11) 0.0505(14) -0.0008(9) 0.0113(10) 0.0080(10)
    C14 0.097(2) 0.0411(14) 0.101(3) 0.0092(14) 0.0333(18) 0.0174(14)
    C15 0.0406(11) 0.0334(10) 0.0342(12) -0.0024(8) 0.0120(8) -0.0008(8)
    C16 0.0434(11) 0.0360(10) 0.0348(12) -0.0025(8) 0.0108(9) -0.0011(8)
    C17 0.0429(11) 0.0479(12) 0.0435(13) -0.0054(9) 0.0114(9) 0.0027(10)
    C18 0.0421(12) 0.0666(15) 0.0510(15) -0.0062(10) 0.0040(10) 0.0046(11)
    C19 0.0404(10) 0.0342(10) 0.0303(11) -0.0004(8) 0.0087(8) -0.0038(8)
    C20 0.0500(12) 0.0366(10) 0.0309(12) -0.0019(9) 0.0079(9) -0.0030(8)
    C21 0.0631(14) 0.0442(12) 0.0427(14) 0.0123(10) 0.0124(11) 0.0008(10)
    C22 0.0783(16) 0.0412(12) 0.0437(14) 0.0138(11) 0.0028(12) -0.0010(10)
    N1 0.0391(9) 0.0356(9) 0.0324(10) -0.0001(7) 0.0047(7) -0.0002(7)
    N2 0.0427(9) 0.0326(8) 0.0266(9) -0.0030(7) 0.0096(7) -0.0009(6)
    O1 0.0432(8) 0.0456(8) 0.0344(8) -0.0040(6) 0.0030(6) -0.0010(6)
    O2 0.0435(7) 0.0365(7) 0.0376(8) 0.0027(6) 0.0048(6) -0.0005(6)
    O3 0.0485(8) 0.0476(8) 0.0373(9) 0.0078(7) 0.0012(7) 0.0029(6)
    C6 0.050(3) 0.037(2) 0.062(3) 0.0017(19) 0.004(2) -0.004(2)
    F1 0.0477(16) 0.0465(15) 0.134(3) -0.0011(12) 0.0005(16) -0.0231(17)
    F2 0.100(2) 0.0521(16) 0.0572(19) 0.0026(15) -0.0005(16) -0.0133(14)
    F3 0.0630(17) 0.0351(13) 0.076(2) 0.0013(11) 0.0042(12) 0.0005(12)
    Ni1 0.0293(2) 0.0226(2) 0.0215(3) 0.000 0.00539(16) 0.000
_geom_special_details
;
All e.s.d.'s (except the e.s.d. in the dihedral angle between two l.s. planes)
are estimated using the full covariance matrix. The cell e.s.d.'s are taken
into account individually in the estimation of e.s.d.'s in distances, angles
and torsion angles; correlations between e.s.d.'s in cell parameters are only
used when they are defined by crystal symmetry. An approximate (isotropic)
treatment of cell e.s.d.'s is used for estimating e.s.d.'s involving l.s.
planes.
;
loop_
    _geom_bond_atom_site_label_1
    _geom_bond_atom_site_label_2
    _geom_bond_site_symmetry_2
    _geom_bond_distance
    _geom_bond_publ_flag
    C1 O1 . 1.239(2) ?
    C1 N1 . 1.330(3) ?
    C1 C2 . 1.564(3) ?
    C2 O3 . 1.224(2) ?
    C2 O2 . 1.300(2) ?
    C3 C4 . 1.388(3) ?
    C3 N1 . 1.396(2) ?
    C3 C3 2_756 1.433(4) ?
    C4 C5 . 1.389(3) ?
    C4 H4 . 0.9300 ?
    C5 C5 2_756 1.383(5) ?
    C5 H5 . 0.9300 ?
    C7 C8 . 1.512(3) ?
    C7 N2 . 1.523(2) ?
    C7 H7A . 0.9700 ?
    C7 H7B . 0.9700 ?
    C8 C9 . 1.523(3) ?
    C8 H8A . 0.9700 ?
    C8 H8B . 0.9700 ?
    C9 C10 . 1.517(3) ?
    C9 H9A . 0.9700 ?
    C9 H9B . 0.9700 ?
    C10 H10A . 0.9600 ?
    C10 H10B . 0.9600 ?
    C10 H10C . 0.9600 ?
    C11 C12 . 1.519(3) ?
    C11 N2 . 1.527(2) ?
    C11 H11A . 0.9700 ?
    C11 H11B . 0.9700 ?
    C12 C13 . 1.529(3) ?
    C12 H12A . 0.9700 ?
    C12 H12B . 0.9700 ?
    C13 C14 . 1.519(3) ?
    C13 H13A . 0.9700 ?
    C13 H13B . 0.9700 ?
    C14 H14A . 0.9600 ?
    C14 H14B . 0.9600 ?
    C14 H14C . 0.9600 ?
    C15 C16 . 1.512(3) ?
    C15 N2 . 1.517(2) ?
    C15 H15A . 0.9700 ?
    C15 H15B . 0.9700 ?
    C16 C17 . 1.519(3) ?
    C16 H16A . 0.9700 ?
    C16 H16B . 0.9700 ?
    C17 C18 . 1.516(3) ?
    C17 H17A . 0.9700 ?
    C17 H17B . 0.9700 ?
    C18 H18A . 0.9600 ?
    C18 H18B . 0.9600 ?
    C18 H18C . 0.9600 ?
    C19 C20 . 1.511(3) ?
    C19 N2 . 1.519(2) ?
    C19 H19A . 0.9700 ?
    C19 H19B . 0.9700 ?
    C20 C21 . 1.520(3) ?
    C20 H20A . 0.9700 ?
    C20 H20B . 0.9700 ?
    C21 C22 . 1.519(3) ?
    C21 H21A . 0.9700 ?
    C21 H21B . 0.9700 ?
    C22 H22A . 0.9600 ?
    C22 H22B . 0.9600 ?
    C22 H22C . 0.9600 ?
    N1 Ni1 . 1.9047(16) ?
    O2 Ni1 . 1.9407(13) ?
    C6 F1 . 1.333(5) ?
    C6 F3 . 1.335(5) ?
    C6 F2 . 1.361(6) ?
    F3 F3 2_756 1.308(5) ?
    Ni1 N1 2_756 1.9047(16) ?
    Ni1 O2 2_756 1.9408(13) ?
loop_
    _geom_angle_atom_site_label_1
    _geom_angle_atom_site_label_2
    _geom_angle_atom_site_label_3
    _geom_angle_site_symmetry_1
    _geom_angle_site_symmetry_3
    _geom_angle
    _geom_angle_publ_flag
    O1 C1 N1 . . 128.92(18) ?
    O1 C1 C2 . . 121.17(17) ?
    N1 C1 C2 . . 109.91(16) ?
    O3 C2 O2 . . 124.63(18) ?
    O3 C2 C1 . . 119.25(18) ?
    O2 C2 C1 . . 116.12(16) ?
    C4 C3 N1 . . 127.00(19) ?
    C4 C3 C3 . 2_756 119.50(12) ?
    N1 C3 C3 . 2_756 113.51(11) ?
    C3 C4 C5 . . 119.7(2) ?
    C3 C4 H4 . . 120.1 ?
    C5 C4 H4 . . 120.1 ?
    C5 C5 C4 2_756 . 120.69(13) ?
    C5 C5 H5 2_756 . 119.7 ?
    C4 C5 H5 . . 119.7 ?
    C8 C7 N2 . . 116.96(15) ?
    C8 C7 H7A . . 108.1 ?
    N2 C7 H7A . . 108.1 ?
    C8 C7 H7B . . 108.1 ?
    N2 C7 H7B . . 108.1 ?
    H7A C7 H7B . . 107.3 ?
    C7 C8 C9 . . 109.72(16) ?
    C7 C8 H8A . . 109.7 ?
    C9 C8 H8A . . 109.7 ?
    C7 C8 H8B . . 109.7 ?
    C9 C8 H8B . . 109.7 ?
    H8A C8 H8B . . 108.2 ?
    C10 C9 C8 . . 113.21(18) ?
    C10 C9 H9A . . 108.9 ?
    C8 C9 H9A . . 108.9 ?
    C10 C9 H9B . . 108.9 ?
    C8 C9 H9B . . 108.9 ?
    H9A C9 H9B . . 107.8 ?
    C9 C10 H10A . . 109.5 ?
    C9 C10 H10B . . 109.5 ?
    H10A C10 H10B . . 109.5 ?
    C9 C10 H10C . . 109.5 ?
    H10A C10 H10C . . 109.5 ?
    H10B C10 H10C . . 109.5 ?
    C12 C11 N2 . . 116.55(16) ?
    C12 C11 H11A . . 108.2 ?
    N2 C11 H11A . . 108.2 ?
    C12 C11 H11B . . 108.2 ?
    N2 C11 H11B . . 108.2 ?
    H11A C11 H11B . . 107.3 ?
    C11 C12 C13 . . 108.66(17) ?
    C11 C12 H12A . . 110.0 ?
    C13 C12 H12A . . 110.0 ?
    C11 C12 H12B . . 110.0 ?
    C13 C12 H12B . . 110.0 ?
    H12A C12 H12B . . 108.3 ?
    C14 C13 C12 . . 112.47(19) ?
    C14 C13 H13A . . 109.1 ?
    C12 C13 H13A . . 109.1 ?
    C14 C13 H13B . . 109.1 ?
    C12 C13 H13B . . 109.1 ?
    H13A C13 H13B . . 107.8 ?
    C13 C14 H14A . . 109.5 ?
    C13 C14 H14B . . 109.5 ?
    H14A C14 H14B . . 109.5 ?
    C13 C14 H14C . . 109.5 ?
    H14A C14 H14C . . 109.5 ?
    H14B C14 H14C . . 109.5 ?
    C16 C15 N2 . . 116.49(15) ?
    C16 C15 H15A . . 108.2 ?
    N2 C15 H15A . . 108.2 ?
    C16 C15 H15B . . 108.2 ?
    N2 C15 H15B . . 108.2 ?
    H15A C15 H15B . . 107.3 ?
    C15 C16 C17 . . 109.73(16) ?
    C15 C16 H16A . . 109.7 ?
    C17 C16 H16A . . 109.7 ?
    C15 C16 H16B . . 109.7 ?
    C17 C16 H16B . . 109.7 ?
    H16A C16 H16B . . 108.2 ?
    C18 C17 C16 . . 113.12(18) ?
    C18 C17 H17A . . 109.0 ?
    C16 C17 H17A . . 109.0 ?
    C18 C17 H17B . . 109.0 ?
    C16 C17 H17B . . 109.0 ?
    H17A C17 H17B . . 107.8 ?
    C17 C18 H18A . . 109.5 ?
    C17 C18 H18B . . 109.5 ?
    H18A C18 H18B . . 109.5 ?
    C17 C18 H18C . . 109.5 ?
    H18A C18 H18C . . 109.5 ?
    H18B C18 H18C . . 109.5 ?
    C20 C19 N2 . . 114.92(16) ?
    C20 C19 H19A . . 108.5 ?
    N2 C19 H19A . . 108.5 ?
    C20 C19 H19B . . 108.5 ?
    N2 C19 H19B . . 108.5 ?
    H19A C19 H19B . . 107.5 ?
    C19 C20 C21 . . 110.68(17) ?
    C19 C20 H20A . . 109.5 ?
    C21 C20 H20A . . 109.5 ?
    C19 C20 H20B . . 109.5 ?
    C21 C20 H20B . . 109.5 ?
    H20A C20 H20B . . 108.1 ?
    C22 C21 C20 . . 111.33(18) ?
    C22 C21 H21A . . 109.4 ?
    C20 C21 H21A . . 109.4 ?
    C22 C21 H21B . . 109.4 ?
    C20 C21 H21B . . 109.4 ?
    H21A C21 H21B . . 108.0 ?
    C21 C22 H22A . . 109.5 ?
    C21 C22 H22B . . 109.5 ?
    H22A C22 H22B . . 109.5 ?
    C21 C22 H22C . . 109.5 ?
    H22A C22 H22C . . 109.5 ?
    H22B C22 H22C . . 109.5 ?
    C1 N1 C3 . . 129.06(17) ?
    C1 N1 Ni1 . . 116.48(13) ?
    C3 N1 Ni1 . . 114.46(13) ?
    C15 N2 C19 . . 111.27(14) ?
    C15 N2 C7 . . 105.92(14) ?
    C19 N2 C7 . . 111.10(14) ?
    C15 N2 C11 . . 111.66(14) ?
    C19 N2 C11 . . 105.63(14) ?
    C7 N2 C11 . . 111.37(14) ?
    C2 O2 Ni1 . . 112.72(12) ?
    F1 C6 F3 . . 106.8(4) ?
    F1 C6 F2 . . 105.4(4) ?
    F3 C6 F2 . . 105.0(4) ?
    F3 F3 C6 2_756 . 124.5(2) ?
    N1 Ni1 N1 2_756 . 83.96(9) ?
    N1 Ni1 O2 2_756 . 168.49(6) ?
    N1 Ni1 O2 . . 84.71(6) ?
    N1 Ni1 O2 2_756 2_756 84.72(6) ?
    N1 Ni1 O2 . 2_756 168.49(6) ?
    O2 Ni1 O2 . 2_756 106.67(8) ?
loop_
    _geom_torsion_atom_site_label_1
    _geom_torsion_atom_site_label_2
    _geom_torsion_atom_site_label_3
    _geom_torsion_atom_site_label_4
    _geom_torsion_site_symmetry_1
    _geom_torsion_site_symmetry_2
    _geom_torsion_site_symmetry_3
    _geom_torsion_site_symmetry_4
    _geom_torsion
    _geom_torsion_publ_flag
    O1 C1 C2 O3 . . . . -1.0(3) ?
    N1 C1 C2 O3 . . . . 178.08(18) ?
    O1 C1 C2 O2 . . . . 178.84(17) ?
    N1 C1 C2 O2 . . . . -2.0(2) ?
    N1 C3 C4 C5 . . . . -177.5(2) ?
    C3 C3 C4 C5 2_756 . . . 2.9(4) ?
    C3 C4 C5 C5 . . . 2_756 0.3(5) ?
    N2 C7 C8 C9 . . . . -174.95(15) ?
    C7 C8 C9 C10 . . . . -177.74(18) ?
    N2 C11 C12 C13 . . . . 177.74(17) ?
    C11 C12 C13 C14 . . . . -174.2(2) ?
    N2 C15 C16 C17 . . . . -171.21(16) ?
    C15 C16 C17 C18 . . . . -169.98(18) ?
    N2 C19 C20 C21 . . . . -175.07(17) ?
    C19 C20 C21 C22 . . . . 179.53(19) ?
    O1 C1 N1 C3 . . . . -0.8(3) ?
    C2 C1 N1 C3 . . . . -179.87(18) ?
    O1 C1 N1 Ni1 . . . . 179.39(16) ?
    C2 C1 N1 Ni1 . . . . 0.4(2) ?
    C4 C3 N1 C1 . . . . 3.6(3) ?
    C3 C3 N1 C1 2_756 . . . -176.8(2) ?
    C4 C3 N1 Ni1 . . . . -176.64(18) ?
    C3 C3 N1 Ni1 2_756 . . . 3.0(3) ?
    C16 C15 N2 C19 . . . . -58.4(2) ?
    C16 C15 N2 C7 . . . . -179.28(16) ?
    C16 C15 N2 C11 . . . . 59.3(2) ?
    C20 C19 N2 C15 . . . . -62.1(2) ?
    C20 C19 N2 C7 . . . . 55.7(2) ?
    C20 C19 N2 C11 . . . . 176.60(16) ?
    C8 C7 N2 C15 . . . . 174.15(16) ?
    C8 C7 N2 C19 . . . . 53.2(2) ?
    C8 C7 N2 C11 . . . . -64.3(2) ?
    C12 C11 N2 C15 . . . . 50.4(2) ?
    C12 C11 N2 C19 . . . . 171.52(17) ?
    C12 C11 N2 C7 . . . . -67.8(2) ?
    O3 C2 O2 Ni1 . . . . -177.48(16) ?
    C1 C2 O2 Ni1 . . . . 2.7(2) ?
    F1 C6 F3 F3 . . . 2_756 -131.6(5) ?
    F2 C6 F3 F3 . . . 2_756 116.8(5) ?
loop_
    _geom_hbond_atom_site_label_D
    _geom_hbond_atom_site_label_H
    _geom_hbond_atom_site_label_A
    _geom_hbond_site_symmetry_A
    _geom_hbond_distance_DH
    _geom_hbond_distance_HA
    _geom_hbond_distance_DA
    _geom_hbond_angle_DHA
    C11 H11A O1 1_555 0.97 2.42 3.347(2) 160
    C11 H11B O1 7_656 0.97 2.40 3.368(2) 172
    C15 H15A O2 4_646 0.97 2.56 3.529(2) 174
    C17 H17A O2 3_445 0.97 2.41 3.333(3) 159
    C19 H19A O3 7_656 0.97 2.55 3.441(2) 152
    C21 H21B F1 1_555 0.97 2.29 3.208(4) 156
_shelx_hkl_file
;
   0   0   2 317447. 3610.46   3
   0   0   2 323803. 3572.08   1
   0   0   2 329756. 3616.41   2
   0   0  -2 335077. 3608.85  13
   0   0   3 138.502 68.4689   2
   0   0  -3 111.887 61.8760  13
   0   0   3 170.913 46.4195   1
   0   0   4 184854. 2138.74   1
   0   0   4 184694. 2226.37   2
   0   0  -4 185504. 2208.52  13
   0   0   5 15.1065 89.6964   2
   0   0   5-37.6309 48.3982   1
   0   0  -5-8.72874 74.4187  13
   0   0   6 35612.4 671.178   2
   0   0  -6 34704.7 635.618  13
   0   0   7 46.9566 97.5451   2
   0   0  -7 133.137 92.5909  13
   0   0   8 14877.2 463.336   2
   0   0   9-24.5149 99.1924   2
   0   0  11-176.092 137.098  15
   0   0  12 3927.84 298.264  15
   0   0  13 172.049 151.784  15
   0   0  14 68.4909 126.292  15
   0   0  15 97.2739 92.0141  16
   0  -2   0 13495.5 199.152  14
   0  -2   0 13657.2 193.089  12
   0   2   0 13368.6 222.051   1
   0   2   0 13339.9 231.704  13
   0  -2   1 1209.17 65.8941   2
   0   2   1 1217.41 77.7519   1
   0   2   1 1329.17 67.6416   3
   0  -2  -1 1238.49 48.2037  12
   0   2  -1 1269.27 78.8561  13
   0  -2   1 1359.45 45.8081  14
   0   2   2 1412.39 94.3072   1
   0   2   2 1539.13 78.6461   3
   0   2   2 1665.51 75.8127   2
   0  -2   2 1497.25 49.4536  14
   0  -2   2 1505.05 90.3491   2
   0  -2  -2 1455.96 74.2963  12
   0   2  -2 1398.06 93.9338  13
   0   2   3 4401.21 147.799   3
   0   2   3 4522.75 163.167   1
   0   2  -3 4466.30 162.810  13
   0  -2   3 4420.02 91.6138   1
   0  -2   3 4606.18 164.554   2
   0   2   3 4524.01 144.712   2
   0   2   4 973.699 96.8486   1
   0  -2   4 937.569 44.8299   1
   0   2   4 904.050 89.7406   3
   0   2  -4 1094.00 109.930  13
   0  -2   4 1162.39 115.290   2
   0   2   4 884.270 92.2967   2
   0   2   5 6797.30 225.732   2
   0  -2  -5 6785.38 217.464  13
   0   2   5 6661.38 220.726   1
   0   2  -5 6255.11 231.153  13
   0  -2   5 6505.47 243.519   2
   0   2   5 6178.18 218.803   3
   0   2  -6 84.9474 85.7556  13
   0   2   6 259.569 91.7528   2
   0  -2   6 45.7013 93.0710   2
   0  -2  -6 136.925 60.6749  13
   0   2   6 110.182 66.8903   3
   0   2   6 149.486 73.4360   1
   0   2  -7 17199.6 457.401  13
   0  -2  -7 17688.3 438.016  13
   0   2   7 17991.6 464.923   2
   0  -2   7 17018.2 471.651   2
   0   2   8 982.233 137.937   2
   0  -2   8 798.970 139.745   2
   0   2  -8 881.118 130.674  13
   0  -2   9 42848.6 939.745   2
   0   2   9 44724.3 930.351   2
   0  -2  -9 45266.7 943.982  12
   0  -2  10 814.324 169.152  15
   0  -2  11 8.58828 119.382  15
   0  -2  12 4136.46 317.923  15
   0  -2  13 1232.06 206.641  15
   0  -2  14 2889.40 274.741  15
   0  -2  15 603.226 116.634  16
   0  -2  15 421.127 150.624  15
   0  -4   0 121231. 1449.32  14
   0   4   0 123310. 1511.46   1
   0   4   0 124292. 1540.76  13
   0  -4   0 123645. 1452.26   2
   0   4   1 150655. 1855.65   3
   0  -4   1 150880. 1759.22  14
   0  -4   1 154342. 1807.00   2
   0   4  -1 150544. 1878.67  13
   0  -4  -1 155103. 1749.35  12
   0  -4  -1 154116. 1791.24  14
   0   4   1 153101. 1864.69   1
   0  -4   2 4188.28 109.039  14
   0  -4   2 4068.51 154.182   2
   0   4  -2 4260.15 183.616  13
   0   4   2 4055.12 179.275   1
   0   4   2 4333.96 157.527   3
   0  -4  -2 4223.68 121.922  12
   0  -4  -2 4181.59 145.479  14
   0   4   3 2693.67 133.617   3
   0  -4  -3 2942.22 116.695  12
   0  -4   3 2437.97 143.988   2
   0  -4   3 2832.06 87.2850  14
   0   4   3 2889.67 166.438   1
   0   4  -3 2742.36 161.111  13
   0   4   4 16101.8 359.126   3
   0  -4  -4 16981.6 342.190  12
   0   4   4 16007.1 401.593   1
   0  -4   4 16234.1 388.838   2
   0   4  -4 16516.8 403.056  13
   0  -4   4 17447.9 263.179  14
   0   4   5 47514.8 841.973   1
   0   4  -5 48659.4 846.755  13
   0  -4   5 50454.0 848.014   2
   0   4   5 49672.2 793.928   3
   0  -4  -5 52381.6 786.448  12
   0   4  -6 1586.87 152.230  13
   0  -4  -6 1715.83 129.372  12
   0   4   6 1725.43 157.762   1
   0  -4   6 1404.61 148.414   2
   0  -4  -6 1609.18 114.669  14
   0   4   6 1533.73 126.531   3
   0  -4   7 11893.5 405.761   2
   0  -4  -7 13087.0 321.842  14
   0   4   7 12048.1 397.700   1
   0   4  -7 12453.1 407.034  13
   0   4  -8 313.929 120.497  13
   0  -4   8 113.478 96.7292   2
   0  -4   9 87.4031 70.2795   9
   0  -4   9 17.9442 115.354   2
   0  -4   9 131.222 109.299  15
   0  -4  10 15334.0 454.774   9
   0  -4  10 16035.0 577.043  15
   0  -4  11 4225.32 240.831   9
   0  -4  11 4246.33 320.675  15
   0  -4  12 13828.5 574.516  15
   0   4 -13 8841.25 374.726   6
   0  -4  13 7962.41 443.674  15
   0   4 -14 764.249 142.120   6
   0  -4  14 799.788 180.314  15
   0  -4  15 544.555 155.628  15
   0  -6   0 207118. 2386.76   2
   0  -6   0 203289. 2384.70  14
   0   6   0 201778. 2526.90  13
   0   6   0 198225. 2533.96   3
   0  -6   1 22847.6 415.646   2
   0   6   1 22044.2 479.044   1
   0   6   1 22903.7 477.912   3
   0  -6   1 22961.3 385.846  14
   0  -6  -1 21968.1 405.280  14
   0   6  -1 21907.9 492.633  13
   0   6   2 8144.44 264.464   3
   0  -6  -2 7844.34 227.950  14
   0  -6   2 7996.76 243.120   2
   0  -6   2 8403.62 196.820  14
   0   6  -2 8129.76 297.482  13
   0   6   2 7868.11 286.486   1
   0   6  -3 10519.7 344.709  13
   0  -6  -3 10321.5 273.366  14
   0   6   3 10314.9 341.935   1
   0   6   3 10172.3 303.273   3
   0  -6   3 11101.8 226.678  14
   0  -6   3 10128.9 302.067   2
   0  -6  -4 51798.0 793.806  14
   0  -6   4 50517.6 865.699   2
   0   6   4 51588.0 918.200   1
   0   6  -4 52432.5 923.188  13
   0   6   4 52136.1 848.695   3
   0  -6   5 263.610 101.512   2
   0   6  -5 272.124 120.119  13
   0   6   5 300.249 115.495   1
   0  -6  -5 140.122 83.5022  14
   0   6   5 227.619 72.2989   3
   0  -6  -6 27473.2 541.161  14
   0   6  -6 26979.6 666.808  13
   0   6   6 27141.3 657.337   1
   0  -6   6 27112.7 638.319   2
   0   6  -7 20675.4 599.549  13
   0   6   7 21408.5 602.667   1
   0  -6  -7 21932.5 487.441  14
   0  -6   7 21497.7 589.843   2
   0  -6   8 44818.8 961.942  15
   0   6  -8 42435.9 957.390  13
   0  -6   8 43562.9 817.714   9
   0  -6   8 42951.2 939.309   2
   0  -6   9 40.6291 124.833  15
   0  -6   9 105.871 83.1212   9
   0  -6  10 11976.8 510.483  15
   0  -6  10 11461.8 401.926   9
   0  -6  11 7115.64 416.462  15
   0  -6  11 7179.54 324.750   9
   0   6 -11 7900.16 362.455   6
   0   6 -12 1464.55 187.423   6
   0  -6  12 1063.36 200.962  15
   0   6 -13 1941.07 199.712   6
   0  -6  13 1645.48 225.401  15
   0  -6  14 4691.97 326.348  15
   0   6 -14 4142.61 263.306   6
   0  -6  15 1726.00 216.141  15
   0  -6  15 1637.72 150.109  16
   0   8   0 203.155 104.589   3
   0  -8   0 349.594 84.8833  14
   0   8   1 6371.00 278.828   3
   0   8  -1 6656.72 299.745  13
   0  -8   1 6661.65 211.736  14
   0  -8  -1 6360.64 225.674  14
   0  -8   1 6988.33 230.167   2
   0  -8  -2 6308.29 229.668  14
   0   8   2 6840.84 282.262   3
   0   8  -2 6602.71 304.274  13
   0  -8   2 6394.57 241.405   2
   0  -8   2 6801.29 206.120  14
   0  -8   3 26232.9 550.929   2
   0  -8  -3 25382.2 513.494  14
   0   8   3 25123.7 623.755   1
   0   8   3 23688.8 569.240   3
   0   8  -3 25134.6 633.984  13
   0  -8   4 3137.84 192.256   2
   0   8   4 3249.58 201.521   3
   0   8   4 3303.84 233.816   1
   0  -8  -4 3448.34 182.381  14
   0   8  -4 3253.61 232.276  13
   0  -8   5 17893.6 498.711   2
   0   8   5 16299.0 537.950   1
   0   8  -5 18137.4 559.667  13
   0  -8  -5 17641.0 437.533  14
   0  -8  -6 1.28383 83.8652  14
   0  -8   6 24.0113 96.9346   2
   0   8  -6 147.529 137.989  13
   0   8   6 54.3020 105.094   1
   0  -8   7 33.0741 76.5023   9
   0  -8   7 81.6164 102.054   2
   0   8  -7-73.2533 108.478   6
   0   8  -7 20.8467 124.985  13
   0  -8   7 52.6482 106.377  15
   0  -8  -7 120.687 89.5321  14
   0  -8   8 2548.17 185.683   9
   0  -8   8 2170.45 218.126  15
   0   8   8 2683.30 185.135  19
   0   8  -8 2498.05 213.328   6
   0  -8   9 7429.27 397.848  15
   0  -8   9 7886.11 327.847   9
   0   8  -9 7742.16 354.625   6
   0   8 -10 328.905 144.868   6
   0  -8  10 258.534 105.064   9
   0  -8  10 76.4304 131.297  15
   0  -8  11 41613.0 1058.95  15
   0   8 -11 41412.5 931.396   6
   0  -8  11 42180.9 883.335   9
   0  -8  12 94.2358 94.0130   9
   0  -8  12-97.1581 133.161  15
   0   8 -12 144.023 138.119   6
   0   8 -13 4050.73 275.525   6
   0  -8  13 4133.12 315.385  15
   0   8 -14 1758.32 183.491   6
   0  -8  14 1579.31 213.281  15
   0 -10   0 6128.37 235.228  14
   0  10   0 6420.19 321.742   3
   0  10  -1 98.8503 107.455   3
   0 -10  -1 363.410 89.7944  14
   0  10   1 251.074 105.992   3
   0 -10   1 270.681 81.9246  14
   0  10  -2 1595.14 188.869  13
   0  10  -2 1693.65 204.440   3
   0  10   2 1658.97 176.206   3
   0 -10  -2 1722.47 139.612  14
   0 -10  -3 4539.81 221.441  14
   0  10  -3 4467.56 299.411  13
   0 -10   4 16112.7 432.630   9
   0 -10  -4 16587.8 448.456  14
   0  10   4 15966.4 433.531  19
   0  10  -4 16042.0 574.936  13
   0  10   4 17257.7 456.084   5
   0  10  -4 15393.1 477.719   6
   0  10  -5 3080.45 227.128   6
   0 -10   5 3330.97 197.047   9
   0  10   5 3498.32 209.947   5
   0  10  -5 2901.88 259.527  13
   0  10   5 3392.56 197.376  18
   0  10   5 3385.78 207.677  19
   0 -10  -5 3523.84 208.723  14
   0  10  -5 3161.13 202.165   5
   0 -10   5 3361.64 199.226  10
   0  10  -6 2204.58 207.390   6
   0  10   6 2244.09 179.323  19
   0 -10   6 2161.47 176.586   9
   0 -10   6 2190.16 170.738  10
   0  10   7 3248.84 213.485  19
   0 -10   7 3089.02 208.111   9
   0  10  -7 2801.43 237.195   6
   0  10  -8 7453.74 364.851   6
   0  10   8 7546.94 329.649  19
   0 -10   8 7962.86 408.158  15
   0 -10   8 7469.53 322.951   9
   0 -10   9 7344.28 402.443  15
   0  10  -9 6641.16 352.683   6
   0  10   9 7518.53 329.679  19
   0 -10   9 7200.87 329.020   9
   0  10 -10 145.116 129.822   6
   0 -10  10 266.383 113.955   9
   0 -10  10 246.307 152.512  15
   0 -10  11 6847.48 400.065  15
   0 -10  11 6644.12 315.268   9
   0  10 -11 6631.90 349.677   6
   0  10 -12 1159.46 172.870   6
   0 -10  12 1488.95 213.676  15
   0 -10  12 1200.94 145.239   9
   0  10 -13 43.2258 119.242   6
   0 -10  13 13.6447 134.728  15
   0 -12   0 1711.27 152.676  14
   0 -12   0 1675.93 154.949  10
   0  12   0 1344.88 183.787   3
   0  12   0 1798.82 159.542  19
   0  12   0 1452.15 146.578   5
   0  12  -1 4038.87 228.946   6
   0 -12   1 3923.59 223.727  10
   0 -12  -1 4387.34 229.405  14
   0 -12  -1 4012.83 228.321  10
   0  12  -1 3982.52 230.858   5
   0  12   1 3936.17 219.360  19
   0  12  -1 3832.41 295.655   3
   0  12   1 3665.34 275.403   3
   0  12   1 4080.18 230.019  18
   0  12   1 4103.47 232.723   5
   0 -12   2 39643.0 766.682   9
   0  12   2 38284.3 789.819   5
   0 -12  -2 38529.4 786.782  10
   0  12  -2 39175.5 808.737   6
   0  12   2 38717.1 777.900  18
   0  12   2 38894.6 777.072  19
   0  12  -2 39590.0 806.736   5
   0 -12   2 39386.9 785.716  10
   0  12  -3 2706.06 219.349   6
   0  12  -3 2640.51 197.263   5
   0 -12   3 2892.45 191.031   9
   0  12   3 2805.75 195.780  19
   0 -12   3 3024.40 204.778  10
   0  12   3 2859.86 193.483   5
   0  12   3 2845.12 200.266  18
   0  12   4 25627.4 610.216  18
   0  12  -4 24304.3 660.049   6
   0 -12   4 26160.2 614.223   9
   0  12  -4 24994.2 624.333   5
   0 -12   4 26483.9 621.800  10
   0  12   4 25076.0 610.959  19
   0  12   4 26226.9 629.775   5
   0  12  -5 147.123 124.578   6
   0  12   5 100.403 95.9379   5
   0  12   5 144.677 105.113  18
   0  12   5 73.6720 94.5979  19
   0 -12   5 205.043 103.269  10
   0 -12   5 48.6992 81.4235   9
   0  12  -5-93.1198 106.289   5
   0  12   6 3451.45 225.710  18
   0 -12   6 3659.55 224.644   9
   0  12  -6 3121.39 254.258   6
   0  12   6 3408.12 233.971  19
   0 -12   6 3567.75 229.136  10
   0 -12   7 1505.37 165.106   9
   0  12   7 1496.48 169.168  19
   0  12  -7 1312.05 196.496   6
   0 -12   8 3189.20 223.271   9
   0  12  -8 2832.65 252.856   6
   0  12   8 3111.91 227.863  19
   0  12   9 166.491 116.650  19
   0  12  -9-160.769 150.302   6
   0 -12   9 75.5072 101.235   9
   0  12 -10 875.722 179.424   6
   0  12  10 965.340 142.019  19
   0 -12  10 1029.43 136.918   9
   0  12  10 1162.43 155.673  20
   0 -12  11 668.608 125.081   9
   0  12 -11 588.941 154.862   6
   0 -12  12 21.6115 82.6650   9
   0  12 -12 232.060 128.046   6
   0  14   0 24305.7 635.737   5
   0 -14   0 24493.6 631.291  10
   0  14   1 2516.42 201.492  19
   0  14  -1 2411.21 204.216   5
   0 -14  -1 2452.15 200.299  10
   0  14   1 2654.89 207.198   5
   0 -14   1 2073.81 183.089  10
   0  14   2 225.064 109.821   5
   0  14  -2-192.217 123.301   5
   0  14   2 64.0124 101.943  19
   0 -14   2 95.6983 95.1944  10
   0  14  -2 70.0360 105.735   6
   0 -14  -2 32.2832 95.6266  10
   0  14   3 36249.4 792.721  19
   0  14   3 37002.0 816.444   5
   0  14  -3 38043.2 829.580   5
   0  14   3 36857.3 801.665  18
   0 -14  -3 35970.8 799.791  10
   0 -14   3 37140.1 804.471  10
   0  14  -4 3908.19 262.431   6
   0 -14   4 3953.58 244.410  10
   0  14   4 4064.02 253.710  19
   0  14  -4 4190.22 256.039   5
   0 -14  -4 3733.67 242.454  10
   0  14   4 4338.42 256.328  18
   0  14   4 4149.65 253.183   5
   0 -14   4 4115.61 243.164   9
   0  14  -5 22234.5 604.323   5
   0  14  -5 22826.8 651.059   6
   0  14   5 21283.0 592.075  19
   0  14   5 22501.6 612.571   5
   0 -14  -5 22120.3 592.552  10
   0 -14   5 22766.7 594.484   9
   0  14   5 21983.7 583.913  18
   0 -14   5 22753.7 597.051  10
   0  14   6 582.499 137.451  19
   0 -14  -6 644.512 126.493  10
   0 -14   6 605.027 126.273  10
   0  14   6 572.202 125.506  18
   0  14  -6 636.526 155.257   6
   0 -14   6 438.391 110.441   9
   0 -14  -7 219.723 101.713  10
   0 -14   7 105.274 93.7377   9
   0  14  -7-39.8667 134.413   6
   0  14   7 69.9484 120.928  19
   0  14  -8 1008.08 160.081   6
   0 -14   8 960.183 138.924   9
   0  14   8 1046.97 159.189  19
   0 -14   9 1747.78 167.699   9
   0  14   9 1795.25 174.901  20
   0  14   9 1820.17 178.540  19
   0  14  -9 1722.69 200.518   6
   0  14  10 12212.9 393.433  19
   0  14  10 11118.8 381.718  20
   0 -14  10 12044.9 391.425   9
   0  14 -10 10969.2 419.299   6
   0 -14  11-88.8170 73.8442   9
   0  14 -11-180.741 117.123   6
   0 -16   0 239.284 111.024  10
   0  16   0 209.183 116.202   5
   0  16   1 8663.90 380.273   5
   0 -16  -1 8561.88 369.724  10
   0  16   1 9457.69 362.727  19
   0  16  -1 8190.26 371.284   5
   0 -16   1 8715.26 368.599  10
   0 -16  -2 2000.66 189.599  10
   0  16   2 2122.93 202.570   5
   0  16   2 1979.95 184.267  19
   0  16  -2 1866.61 192.416   5
   0 -16   2 2054.06 192.440  10
   0  16  -3 3959.66 259.713   5
   0  16   3 4179.69 267.019   5
   0  16   3 4034.30 255.535  19
   0 -16   3 4068.36 252.706  10
   0 -16  -3 3955.15 250.659  10
   0  16  -4 368.873 119.175   5
   0 -16  -4 323.278 109.931  10
   0  16   4 361.055 121.167  19
   0  16   4 478.312 130.718   5
   0 -16   4 340.812 110.550  10
   0  16  -4 483.107 133.909   6
   0 -16   5 1437.93 156.558   9
   0 -16  -5 1503.94 161.600  10
   0  16  -5 1620.80 171.325   5
   0  16   5 1535.64 181.912  19
   0  16  -5 1386.87 168.337   6
   0 -16   5 1584.08 167.262  10
   0 -16  -6 391.755 108.652  10
   0 -16   6 414.245 95.5896   9
   0  16   6 324.658 117.097  19
   0  16  -6 433.596 126.203   6
   0 -16   6 344.502 102.278  10
   0 -16   7 3684.51 219.316   9
   0  16  -7 3381.28 234.291   6
   0  16   7 3676.97 236.116  19
   0  16  -8 702.237 135.928   6
   0  16   8 734.885 132.580  19
   0 -16   8 909.533 120.071   9
   0  16   8 768.975 125.871  20
   0  16   9 307.940 95.8988  20
   0  16   9 362.760 102.847  19
   0  16  -9 317.967 105.588   6
   0 -18   0 2535.65 198.923  10
   0  18   0 2450.53 206.999   5
   0 -18  -1 187.880 105.936  10
   0  18   1 143.338 110.664   5
   0 -18   1 240.431 104.986  10
   0  18  -1 358.081 116.252   5
   0  18   2 343.622 116.184   5
   0 -18   2 353.502 103.215  10
   0 -18  -2 155.523 98.3045  10
   0  18  -2 301.159 109.773   5
   0  18   2 391.080 113.494  19
   0  18  -3 79.7762 97.6041   5
   0 -18   3-37.7921 85.5664  10
   0 -18  -3-126.849 97.9895  10
   0  18   3 14.3860 103.525  19
   0 -18  -4-45.0466 84.5524  10
   0 -18   4 72.0310 77.0161  10
   0  18  -4-266.894 112.504   5
   0  18   4-26.0029 102.566  19
   0  18   5 393.471 113.440  19
   0 -18   5 241.817 88.7226  10
   0  18   5 224.408 102.074  20
   0 -18  -5 211.731 86.3939  10
   0  18   6 2268.00 174.878  20
   0  18   6 2628.51 182.661  19
  -1  -1  15 314.222 144.010  15
  -1  -1  14 678.377 171.858  15
  -1   1  14 661.923 166.198  15
  -1   1  13 555.500 149.950  15
  -1  -1  13 603.972 156.953  15
  -1   1  12 1814.26 211.187  15
  -1  -1  12 1943.85 230.080  15
  -1   1   9 363.879 124.714   2
  -1  -1   9 237.878 99.8299   2
   1  -1  -9 395.865 122.165  12
  -1   1   8 59692.1 1073.96   2
  -1  -1   8 58879.2 1087.80   2
   1   1  -7 12407.1 356.120  13
  -1   1   7 12070.9 383.845   2
  -1  -1   7 11701.8 391.384   2
  -1   1   6 268.834 65.3686   1
   1   1  -6 379.889 91.2376  13
  -1   1   6 215.528 88.5169   2
  -1  -1   6 276.810 102.435   2
   1  -1  -6 183.140 59.1048  13
   1   1  -5 91.5979 77.2308  13
  -1   1   5 91.8642 87.3634   2
  -1  -1   5 134.145 91.1891   2
   1  -1  -5 176.311 58.5822  13
  -1   1   5 165.661 66.7801   1
  -1  -1   5 163.334 50.8856   1
  -1  -1   4 676.022 97.6080   2
  -1  -1   4 611.203 62.4613   1
   1   1  -4 620.742 86.9466  13
   1  -1  -4 558.582 72.4203  13
  -1   1   4 569.947 80.9741   1
  -1   1   4 685.052 94.9936   2
   1   1  -3 312759. 3566.45  13
  -1   1   3 315363. 3545.88   3
  -1   1   3 318140. 3594.06   2
  -1  -1   3 321985. 3608.38   2
  -1   1   3 311886. 3581.89   1
  -1  -1   3 325397. 3529.68   1
  -1  -1   2 22856.0 356.244   2
  -1  -1   2 22093.9 303.445  14
  -1   1   2 22286.7 352.219   1
  -1  -1   2 23475.3 322.268   1
  -1   1   2 22464.6 311.874   3
   1  -1  -2 23042.7 361.777  12
   1   1  -2 23078.7 337.630  13
  -1   1   2 22847.8 353.811   2
   1   1  -1 214774. 2386.05  13
  -1  -1   1 213271. 2387.49   2
  -1  -1   1 212473. 2361.77  14
  -1   1   1 214564. 2344.97   3
   1  -1  -1 214440. 2396.30  12
  -1   1   1 214721. 2405.56   1
  -1   1   0 145826. 1630.50   1
   1  -1   0 135823. 1655.82  12
  -1   1  -1 3668.74 104.574  13
   1   1   1 3735.82 98.9179   3
   1   1   1 3592.67 70.2255   2
   1  -1   1 4053.92 101.727   2
  -1  -1  -1 3750.03 78.5711  14
  -1   1  -2 9619.49 210.129  13
   1   1   2 9571.22 176.561   2
  -1  -1  -2 9374.61 156.821  14
   1  -1   2 9609.79 200.716   2
   1   1   2 9471.91 185.573   1
   1   1   2 9395.97 198.977   3
   1   1   3 2093.20 103.431   2
   1   1   3 1878.80 116.651   3
   1   1   3 2182.88 98.7708   1
  -1   1  -3 2114.55 123.546  13
   1  -1   3 2378.22 122.837   2
  -1  -1  -4 31030.4 521.320  13
   1  -1   4 30957.6 527.188   2
   1   1   4 30322.0 472.297   1
   1   1   4 30379.9 505.066   2
  -1   1  -4 30842.2 530.613  13
   1   1   5 38883.5 590.003   1
  -1  -1  -5 37999.3 651.096  13
   1   1   5 39297.9 644.909   2
   1   1   5 36472.8 656.343   3
   1  -1   5 38475.4 666.211   2
  -1   1  -5 37472.8 657.747  13
  -1   1  -6 340.656 93.5928  13
   1  -1   6 441.919 104.037   2
  -1  -1  -6 408.241 101.361  13
   1   1   6 402.885 99.2436   2
  -1  -1  -7 35927.4 704.379  13
  -1   1  -7 35893.4 710.569  13
   1   1   7 36242.6 714.124   2
   1  -1   7 35679.7 723.850   2
   1  -1   8 3223.54 220.749   2
  -1  -1  -8 3660.20 217.092  13
  -1   1  -8 3359.89 211.667  13
   1   1   8 3209.15 212.731   2
   1  -1   9 2548.06 208.409   2
   1   1   9 2409.18 209.625   2
   1   1  10 4244.08 286.959  15
   1  -1  10 4361.38 291.885  15
   1  -1  11 1492.80 196.482  15
   1   1  11 1546.98 197.608  15
   1   1  12 5520.34 344.086  15
   1  -1  12 5177.11 345.911  15
   1  -1  13 2841.23 264.372  15
   1  -1  14 3946.16 306.377  15
   1  -1  15-137.162 105.295  16
   1  -1  15 66.1528 132.764  15
  -1  -3  15 1937.99 224.884  15
  -1  -3  14-98.0269 132.546  15
  -1  -3  13 10479.8 496.701  15
  -1  -3  12 5040.57 343.229  15
  -1  -3  11 1819.05 224.539  15
  -1  -3  10 6932.77 287.800   9
  -1  -3   9 10799.7 341.456   9
  -1  -3   9 11046.2 440.136   2
   1  -3  -8 14035.6 447.643  12
  -1  -3   8 13584.1 456.765   2
  -1   3   8 13584.6 439.460   2
   1  -3  -7 13924.3 415.595  12
  -1  -3   7 13613.5 430.035   2
  -1   3   7 14308.9 411.650   2
   1   3  -7 14164.0 411.856  13
  -1   3   7 14424.0 413.666   1
  -1   3   6 2341.98 163.794   2
   1  -3  -6 2738.71 150.316  13
  -1   3   6 2540.31 174.336   1
  -1   3   6 2624.34 148.786   3
   1  -3  -6 2635.89 169.159  12
   1   3  -6 2518.26 173.562  13
  -1  -3   6 2676.43 181.371   2
  -1  -3   5 1583.84 135.956   2
   1   3  -5 1717.68 138.498  13
  -1   3   5 1653.20 141.418   1
  -1   3   5 1657.42 112.761   3
  -1   3   5 1724.05 129.423   2
   1  -3  -5 1614.09 124.095  12
  -1   3   4 3106.07 169.462   1
  -1   3   4 3428.58 155.842   2
   1  -3  -4 3274.61 149.759  12
  -1   3   4 3030.00 131.039   3
  -1  -3   4 3396.09 169.374   2
   1   3  -4 3224.14 165.966  13
  -1  -3   4 3446.81 107.776   1
  -1   3   3 69164.7 900.483   3
  -1  -3   3 70817.1 969.707   2
  -1   3   3 70610.0 985.255   1
  -1  -3   3 70874.6 853.609  14
   1  -3  -3 70460.9 936.128  12
   1   3  -3 71306.6 973.723  13
  -1  -3   2 20000.7 290.565  14
  -1   3   2 19762.6 377.488   1
  -1  -3   2 19527.0 345.816   2
   1   3  -2 19311.4 369.492  13
   1  -3  -2 19405.8 332.070  12
  -1   3   2 19612.8 319.320   3
  -1   3   1 70470.4 885.917   3
  -1  -3   1 69749.7 839.984  14
   1  -3  -1 67223.9 883.066  12
   1   3  -1 70837.3 923.555  13
  -1   3   1 70359.7 915.971   1
  -1  -3   1 70016.9 859.912   2
  -1   3   0 84314.1 1061.22  13
  -1   3   0 84928.3 1046.70   1
  -1  -3   0 86173.1 976.063   2
   1  -3   0 83835.6 1038.30  12
  -1  -3   0 84196.1 1007.95  14
  -1   3  -1 12697.2 221.238   1
   1  -3   1 12884.7 252.987   2
   1  -3   1 12427.3 196.636  14
   1   3   1 12502.5 263.132   3
  -1   3  -1 12538.4 265.316  13
   1   3   1 12775.9 268.502   1
  -1  -3  -1 12513.6 225.551  14
  -1  -3  -2 45947.7 620.951  14
   1   3   2 45942.7 684.018   1
   1  -3   2 47804.9 558.242  14
   1  -3   2 47954.6 675.122   2
  -1  -3  -2 45794.8 581.111  12
   1   3   2 45701.9 668.554   3
  -1   3  -2 46960.0 694.620  13
  -1   3  -3 17337.6 372.351  13
  -1  -3  -3 16306.4 295.757  14
   1   3   3 17038.5 295.280   2
   1   3   3 15672.6 340.201   3
   1  -3   3 17063.7 223.605  14
   1   3   3 16158.4 353.641   1
   1  -3   3 17240.7 354.648   2
   1   3   4 2151.14 112.154   2
   1   3   4 2200.86 139.192   1
   1  -3   4 2279.51 146.790   2
  -1  -3  -4 2144.86 106.335  14
  -1   3  -4 2363.09 156.292  13
   1   3   4 1893.32 126.971   3
   1   3   5 7056.18 216.782   2
   1   3   5 6184.73 231.384   3
  -1   3  -5 6598.41 260.120  13
   1  -3   5 6531.94 250.628   2
   1   3   5 6432.84 237.871   1
  -1  -3  -5 6179.71 179.955  14
   1   3   6 33.1013 64.5165   2
  -1  -3  -6 140.881 54.5367  14
   1  -3   6-4.04495 89.2451   2
   1   3   6 162.510 76.5694   1
   1   3   6-22.5846 76.0808   3
  -1   3  -6 138.956 100.290  13
   1   3   7 496.898 108.656   3
  -1  -3  -7 369.645 93.2442  13
   1  -3   7 502.058 112.414   2
  -1   3  -7 305.970 104.059  13
   1   3   7 343.497 84.5320   2
   1  -3   8 22269.4 596.140   2
  -1   3  -8 22829.7 600.116  13
  -1   3  -9 32431.2 779.826  13
   1  -3   9 33032.4 810.367  15
   1  -3   9 32705.7 673.867   9
   1  -3   9 32522.1 790.511   2
   1  -3  10 292.665 94.1141   9
   1  -3  10 110.858 119.271  15
   1  -3  11 8976.99 440.814  15
   1  -3  12-110.896 130.809  15
   1  -3  13 3075.31 283.547  15
   1  -3  14 700.153 180.831  15
   1  -3  15 619.175 166.396  15
   1  -3  15 648.000 115.032  16
   1   5 -15 117.613 111.556   6
  -1  -5  15-19.5270 125.933  15
   1   5 -14 3223.30 232.720   6
  -1  -5  14 3309.65 292.687  15
   1   5 -13 1309.95 177.313   6
  -1  -5  13 1001.44 207.814  15
  -1  -5  12 10152.0 494.437  15
  -1  -5  11 22993.4 734.279  15
  -1  -5  11 21480.6 572.329   9
  -1  -5  10 108.478 89.4617   9
  -1  -5  10 287.344 135.278  15
  -1  -5   9 9852.39 343.064   9
  -1  -5   9 10268.7 444.394  15
   1  -5  -8-58.3389 83.3919  14
  -1  -5   8 103.673 105.047   2
   1   5  -8-7.24746 102.406  13
   1  -5  -7 1064.76 111.672  14
  -1  -5   7 1083.06 148.035   2
  -1   5   7 864.509 141.163   1
   1   5  -7 964.469 144.148  13
   1   5  -6 17280.9 485.607  13
  -1   5   6 17206.3 491.379   1
  -1  -5   6 17108.7 480.425   2
  -1  -5   5 1089.86 131.287   2
  -1   5   5 947.866 135.438   1
   1   5  -5 906.637 134.817  13
  -1   5   5 977.174 98.3283   3
   1  -5  -5 1052.11 101.761  12
   1  -5  -4 19154.2 387.459  12
  -1   5   4 17656.2 451.862   1
  -1   5   4 18325.9 383.582   3
  -1  -5   4 18431.4 313.877  14
  -1  -5   4 17542.3 423.662   2
   1   5  -4 17390.1 442.299  13
   1   5  -3 7893.61 277.668  13
  -1   5   3 7769.68 276.619   1
  -1  -5   3 8088.57 185.741  14
  -1   5   3 8206.04 233.255   3
   1  -5  -3 8510.55 229.493  12
  -1  -5   3 7969.99 246.048   2
   1   5  -2 50665.2 807.807  13
  -1  -5   2 49573.2 725.578   2
  -1   5   2 50018.8 742.187   3
  -1  -5   2 50331.8 665.863  14
  -1   5   2 50090.6 797.893   1
   1   5  -1 109417. 1465.06  13
   1  -5  -1 110560. 1355.01  12
   1  -5  -1 109942. 1355.19  14
  -1  -5   1 108526. 1330.09  14
  -1   5   1 109803. 1425.79   3
  -1   5   1 110365. 1442.54   1
  -1  -5   1 110548. 1346.57   2
  -1   5   0 33654.7 563.788   1
   1  -5   0 33825.1 504.840  14
  -1   5   0 34512.0 591.682  13
  -1  -5   0 34253.0 509.410  14
   1   5   0 35059.4 610.459   3
  -1  -5   0 34429.7 478.346   2
  -1   5  -1 6866.91 238.506  13
   1  -5   1 6523.95 165.113  14
  -1   5  -1 6976.42 201.616   1
   1  -5   1 6784.72 203.306   2
  -1  -5  -1 6803.98 142.786   2
   1   5   1 7199.08 235.931   3
  -1  -5  -1 6980.79 190.079  14
   1  -5   2 51764.8 661.690  14
  -1  -5  -2 51033.3 724.005  14
   1  -5   2 49984.8 764.655   2
   1   5   2 50742.5 791.409   3
  -1   5  -2 50323.3 815.807  13
   1   5   2 50042.8 811.992   1
  -1   5  -3 14373.5 386.425  13
   1  -5   3 15730.9 251.875  14
   1   5   3 15265.8 364.022   3
   1   5   3 14579.6 383.516   1
   1  -5   3 14462.0 355.451   2
  -1  -5  -3 15091.2 319.401  14
  -1   5  -4 13605.2 389.309  13
  -1  -5  -4 13244.8 305.866  14
   1   5   4 13467.4 353.766   3
   1  -5   4 13415.9 362.321   2
   1   5   4 13199.3 380.239   1
  -1  -5  -5 9736.67 266.960  14
  -1   5  -5 9863.78 348.002  13
   1   5   5 9308.74 332.254   1
   1   5   5 9966.29 318.379   3
   1  -5   5 9748.10 326.878   2
   1  -5   6 1475.51 152.695   2
  -1  -5  -6 1436.65 115.859  14
   1   5   6 1290.02 152.534   1
   1   5   6 1378.21 130.082   3
  -1   5  -6 1407.70 166.353  13
   1  -5   7 700.421 134.138   2
  -1   5  -7 678.900 131.275  13
  -1  -5  -7 785.209 93.2301  14
   1  -5   8 28542.9 609.240   9
   1  -5   8 27040.4 701.580   2
  -1   5  -8 27416.1 716.160  13
   1  -5   8 28267.3 723.944  15
   1  -5   9 6767.44 288.996   9
   1  -5   9 7240.57 373.504  15
  -1   5  -9 6443.48 353.672  13
   1  -5  10 41401.6 997.675  15
   1  -5  10 39850.8 820.918   9
   1  -5  11 10706.5 392.056   9
   1  -5  11 10715.1 509.283  15
   1  -5  12 5381.26 377.497  15
  -1   5 -12 5991.84 312.632   6
  -1   5 -13 2353.49 217.622   6
   1  -5  13 1729.65 239.075  15
   1  -5  14 214.083 148.595  15
   1  -5  15 96.9377 89.4328  16
   1  -5  15-30.9478 122.867  15
  -1  -7  14 5161.99 341.734  15
   1   7 -14 4944.61 283.021   6
   1   7 -13 277.106 126.557   6
  -1  -7  13 128.865 137.870  15
  -1  -7  12 2514.92 197.806   9
   1   7 -12 2356.11 219.991   6
  -1  -7  12 2620.27 257.556  15
   1   7 -11 3990.46 271.272   6
  -1  -7  11 3717.32 243.176   9
  -1  -7  11 3640.72 305.794  15
  -1  -7  10 585.597 162.167  15
  -1  -7  10 491.152 102.239   9
  -1  -7   9 70516.6 1189.07   9
  -1  -7   9 70047.5 1362.03  15
   1   7  -8 4233.51 308.475  13
  -1   7   8 4459.11 297.880   1
  -1  -7   8 4426.11 286.365  15
   1  -7  -8 4406.47 229.819  14
  -1  -7   8 4442.44 231.792   9
   1  -7  -7 52446.7 913.462  14
  -1  -7   7 55310.3 1060.54   2
   1   7  -7 53147.9 1090.20  13
  -1  -7   7 53526.9 925.831   9
  -1   7   7 54231.0 1093.68   1
  -1  -7   6 13334.3 436.677   2
   1  -7  -6 13184.7 368.683  14
   1   7  -6 12810.6 466.299  13
  -1   7   6 12931.2 461.887   1
  -1   7   5 203.932 111.436   1
   1   7  -5 345.960 122.461  13
  -1  -7   5 278.843 90.0099   2
   1  -7  -5 245.575 88.1242  14
  -1   7   4 68607.8 1164.63   1
   1  -7  -4 68396.8 1021.85  14
   1   7  -4 68923.2 1175.94  13
  -1  -7   4 69707.8 1094.40   2
  -1  -7   3 2244.03 149.615   2
   1  -7  -3 1704.51 133.523  14
   1   7  -3 2042.90 189.656  13
  -1   7   3 1848.88 174.976   1
  -1   7   3 2193.80 148.186   3
  -1  -7   3 2101.98 106.983  14
  -1   7   2 18657.5 473.620   1
  -1  -7   2 18331.3 354.425  14
   1  -7  -2 18206.9 390.537  14
   1   7  -2 18057.8 484.946  13
  -1  -7   2 19098.4 397.964   2
  -1   7   2 17550.1 431.951   3
   1  -7  -1 3973.25 167.912  14
   1   7  -1 3815.99 224.272  13
  -1   7   1 3900.12 208.325   1
  -1   7   1 4416.26 213.450   3
  -1  -7   1 4066.36 159.166  14
  -1  -7   1 4308.34 166.180   2
   1   7   0 11238.7 359.385   3
   1  -7   0 11516.5 293.181   2
   1  -7   0 11044.6 269.651  14
  -1   7   0 11212.8 357.338   3
  -1   7   0 10981.3 347.753  13
  -1  -7   0 10886.5 272.474  14
  -1   7   0 10951.7 326.763   1
  -1   7  -1 718.196 124.435  13
   1  -7   1 609.202 80.6375  14
   1   7   1 565.735 116.734   3
  -1  -7  -1 637.444 94.0424  14
   1  -7   1 581.372 92.1123   2
  -1  -7  -2 5171.43 197.948  14
   1  -7   2 5155.46 158.343  14
   1  -7   2 4933.67 207.604   2
   1   7   2 5302.11 239.190   3
  -1   7  -2 4855.89 253.309  13
   1  -7   3 184999. 2330.78   2
   1   7   3 182957. 2375.88   3
  -1   7  -3 181957. 2433.08  13
  -1  -7  -3 181888. 2253.63  14
   1   7   4 14978.8 424.550   3
   1  -7   4 15144.7 417.299   2
  -1  -7  -4 14811.4 365.357  14
  -1   7  -4 14711.5 463.618  13
  -1  -7  -5 44767.9 759.156  14
   1   7   5 46119.8 853.834   3
   1  -7   5 43906.1 850.437   2
  -1   7  -5 44055.9 906.629  13
  -1  -7  -6 43766.2 761.906  14
   1  -7   6 41711.2 869.178   2
  -1   7  -6 44490.5 934.287  13
  -1  -7  -7 7852.68 285.646  14
  -1   7  -7 8079.80 324.797   6
  -1   7  -7 7728.50 380.871  13
   1  -7   7 8013.17 358.187   2
   1  -7   7 8049.52 298.934   9
   1  -7   8 69958.5 1155.73   9
   1  -7   8 69833.5 1320.54  15
  -1   7  -8 71523.6 1207.09   6
  -1   7  -8 67657.8 1345.62  13
   1  -7   9 4726.35 253.871   9
   1  -7   9 4250.86 308.767  15
  -1   7  -9 4545.74 273.842   6
  -1   7 -10 3451.65 241.184   6
   1  -7  10 3324.60 221.915   9
   1  -7  10 3922.65 312.431  15
   1  -7  11 4298.32 333.797  15
   1  -7  11 4135.54 252.300   9
  -1   7 -11 4262.03 285.037   6
  -1   7 -12 1776.93 206.374   6
   1  -7  12 1785.80 237.878  15
   1  -7  13 1527.29 219.258  15
  -1   7 -13 1573.36 189.341   6
   1  -7  14 952.509 183.740  15
  -1   7 -14 984.540 152.667   6
  -1  -9  14 293.099 132.909  15
   1   9 -14 33.6249 110.225   6
  -1  -9  13 180.076 143.324  15
   1   9 -13 140.393 123.494   6
  -1  -9  12 89.1397 99.0933   9
   1   9 -12-166.420 142.218   6
   1   9 -11 15838.2 546.413   6
  -1  -9  11 16973.2 637.885  15
  -1  -9  11 15920.3 502.232   9
  -1  -9  10 11414.7 418.238   9
   1   9 -10 11278.4 454.059   6
  -1  -9  10 11804.0 521.473  15
  -1  -9   9 7900.61 409.124  15
   1   9  -9 7576.12 362.961   6
  -1  -9   9 8004.83 340.457   9
  -1  -9   8 1541.33 154.170   9
  -1   9   8 1525.17 160.566  19
   1   9  -8 1432.24 180.224   6
  -1  -9   8 1526.74 192.356  15
   1   9  -7 1352.72 178.477   6
  -1   9   7 1333.73 155.406  19
  -1  -9   7 1369.95 143.777   9
   1   9  -6 2454.77 248.764  13
  -1   9   6 2917.40 251.799   1
  -1  -9   6 3042.58 192.828   9
   1  -9  -6 2840.36 187.069  14
   1   9  -6 2790.86 210.863   6
   1   9  -6 2812.92 184.645   5
  -1   9   6 2911.33 188.248  19
  -1  -9   6 2859.47 226.688   2
   1  -9  -5 9766.70 330.540  14
   1   9  -5 9466.96 427.368  13
  -1   9   5 9506.90 423.642   1
  -1  -9   5 10374.9 381.515   2
  -1   9   4 762.419 152.275   1
   1   9  -4 915.739 166.677  13
   1  -9  -4 835.653 118.229  14
  -1   9   3 345.601 120.060   1
   1  -9  -3 301.776 93.4740  14
   1   9  -3 212.012 124.474  13
   1   9  -2 44718.4 936.647   3
  -1  -9   2 45814.8 725.124  14
  -1   9   2 43749.1 843.890   3
   1   9  -2 43406.2 916.326  13
   1  -9  -2 43611.6 755.592  14
  -1   9   2 43312.6 887.531   1
   1   9  -1 929.173 157.548   3
   1  -9  -1 922.614 107.899  14
  -1   9   1 1069.41 149.834   3
  -1  -9   1 1040.21 104.706  14
  -1   9   0 777.209 136.476   3
   1   9   0 904.825 144.851   3
  -1  -9   0 866.390 110.036  14
   1  -9   0 622.146 96.8718  14
   1   9   1 21082.4 569.239   3
   1  -9   1 22961.7 449.648  14
  -1  -9  -1 21676.8 469.319  14
  -1   9  -1 21744.5 598.485   3
  -1   9  -1 21898.1 589.902  13
  -1  -9  -2 2679.05 165.536  14
   1   9   2 2587.81 201.132   3
   1  -9   2 2824.35 179.423   2
  -1   9  -2 2569.87 210.541  13
  -1   9  -3 6706.70 335.189  13
   1   9   3 6371.78 305.761   3
   1  -9   3 7372.63 290.016   2
  -1  -9  -3 6957.48 261.747  14
   1  -9   4-67.7670 97.0625   2
  -1  -9  -4 242.218 91.7644  14
   1   9   4 80.0401 95.4393   3
  -1   9  -4 125.337 124.795  13
  -1  -9  -5 22694.1 527.026  14
   1  -9   5 21808.1 596.980   2
  -1   9  -5 22478.5 673.868  13
   1   9   6 450.083 101.557  18
  -1  -9  -6 374.010 90.9738  14
   1  -9   6 417.252 97.2644   9
   1  -9   6 249.285 104.795   2
   1  -9   6 306.565 84.0930  10
  -1   9  -6 201.603 108.304   6
  -1   9  -6 239.311 127.394  13
   1  -9   7 14029.5 511.337  15
   1  -9   7 13603.5 423.155   9
  -1   9  -7 12396.0 449.437   6
   1  -9   8 2404.81 184.947   9
  -1   9  -8 2501.91 219.651   6
   1   9   8 2574.89 191.570  19
   1  -9   8 2586.61 250.490  15
   1   9   9 260.094 95.3971  19
   1  -9   9 244.223 158.703  15
   1  -9   9 202.866 96.8521   9
  -1   9  -9 232.427 123.271   6
   1  -9  10 2880.82 212.548   9
  -1   9 -10 2747.95 243.041   6
   1  -9  10 2729.84 270.369  15
   1  -9  11 5011.54 355.954  15
   1  -9  11 5007.29 278.611   9
  -1   9 -11 4075.66 286.822   6
   1  -9  12 375.242 147.959  15
   1  -9  12 560.426 127.872   9
  -1   9 -12 266.205 123.928   6
   1  -9  13 6666.96 398.405  15
  -1   9 -13 6484.45 330.595   6
   1  -9  14 492.016 152.361  15
   1  11 -13 210.376 123.265   6
  -1 -11  12 260.220 99.3136   9
  -1 -11  12 299.602 128.563  15
   1  11 -12 257.473 125.147   6
   1  11 -11 941.756 159.772   6
  -1 -11  11 1106.81 143.956   9
   1  11 -10 1026.98 172.336   6
  -1 -11  10 1077.07 151.009   9
  -1  11  10 1303.03 157.940  20
   1  11  -9 751.065 159.759   6
  -1 -11   9 816.374 139.044   9
  -1  11   9 825.323 140.030  19
  -1  11   8 16731.3 500.609  19
   1  11  -8 15393.0 533.679   6
  -1 -11   8 15872.8 491.488   9
  -1 -11   7 359.073 103.512   9
  -1  11   7 312.858 119.528  19
   1  11  -7 372.720 142.706   6
  -1  11   6 5386.51 274.085  19
  -1 -11   6 5679.00 274.544   9
   1  11  -6 5681.60 286.268   5
   1  11  -6 4951.40 303.679   6
  -1  11   5 7302.40 310.272   5
  -1 -11   5 7130.08 302.803   9
  -1  11   5 7227.22 295.498  18
  -1 -11   5 7257.53 300.795  10
  -1  11   5 7045.10 303.490  19
   1  11  -5 6158.01 327.305   6
   1  11  -5 7019.36 308.868   5
  -1  11   4 7874.59 316.815   5
   1  11  -4 7003.30 327.475   6
  -1  11   4 7865.43 314.515  19
  -1 -11   4 7729.00 304.144  10
   1  11  -4 7618.17 322.812   5
  -1 -11   4 7855.88 306.065   9
  -1  11   4 7692.42 303.596  18
   1  11  -3 2379.41 242.959   3
  -1  11   3 2343.57 174.924  18
   1 -11  -3 2314.47 173.574  14
   1  11  -3 2149.19 191.742   6
  -1  11   3 2248.44 176.331  19
  -1 -11   3 2310.51 164.511   9
  -1 -11   3 2165.26 162.283  10
  -1  11   3 2270.67 170.449   5
   1  11  -3 2303.56 178.455   5
   1 -11  -2 32865.8 677.476  10
  -1  11   2 32222.8 678.525   5
  -1  11   2 32325.3 665.114  19
   1 -11  -2 31887.1 665.014  14
   1  11  -2 32702.5 696.032   5
  -1  11   2 32235.8 662.842  18
  -1 -11   2 31976.8 666.591  10
   1  11  -2 31568.3 842.804   3
  -1  11   1 17.2205 109.205   3
   1  11  -1-64.7842 110.339   3
  -1  11   1 62.1265 77.5303   5
  -1  11   1 125.157 91.7206  18
  -1 -11   1-7.92729 80.4653  10
   1 -11  -1 171.777 89.1073  10
   1 -11  -1 114.168 77.3981  14
   1  11  -1 31.9662 79.1045   5
  -1 -11   1 174.309 82.6680  14
   1  11  -1 289.046 97.7907  18
   1 -11   0 4623.91 216.930  14
  -1  11   0 4079.24 280.105   3
  -1 -11   0 4405.41 224.764  10
   1 -11   0 4670.22 231.003  10
   1  11   0 4478.01 224.606  18
  -1  11   0 4426.73 229.922   5
   1  11   0 4535.95 236.765   5
   1  11   0 4614.27 284.188   3
  -1 -11   0 4299.43 213.474  14
  -1  11  -1 3589.28 212.399   5
   1  11   1 3324.82 251.582   3
   1  11   1 3725.62 213.320   5
   1 -11   1 3437.68 200.096  10
   1  11   1 3537.18 206.724  18
  -1  11  -1 3664.28 274.705   3
  -1 -11  -1 3760.55 206.895  14
  -1  11  -2 1230.13 186.189  13
   1  11   2 1245.08 169.308   3
  -1  11  -2 1435.69 143.546   5
  -1  11  -2 1340.84 190.395   3
   1  11   2 1508.04 146.554  18
  -1 -11  -2 1578.25 148.096  14
   1  11   2 1520.36 145.285   5
  -1  11  -2 1246.69 145.326   6
   1  11   2 1417.51 142.701  19
   1 -11   2 1435.92 133.295  10
   1 -11   3 4842.90 242.357  10
  -1 -11  -3 5394.47 254.288  14
  -1  11  -3 4461.59 253.150   6
   1  11   3 4960.12 243.789  18
   1 -11   3 4646.40 226.293   9
   1  11   3 4698.64 239.949  19
  -1  11  -3 4385.06 314.732  13
   1  11   3 5143.50 248.820   5
  -1  11  -3 5192.48 253.924   5
   1 -11   4 7295.88 294.809   9
   1  11   4 8088.96 314.201   5
  -1  11  -4 7506.20 309.638   5
  -1  11  -4 6802.33 336.361   6
   1 -11   4 7349.18 301.733  10
   1  11   4 7668.59 308.750  19
   1  11   4 7485.27 297.918  18
   1 -11   5 14.8175 82.7499   9
   1  11   5 89.5423 92.9072  19
  -1  11  -5 458.947 146.062   6
   1 -11   5 146.719 95.6293  10
   1  11   5 306.394 108.072  18
   1  11   5 240.104 97.3005   5
   1 -11   6 4853.31 253.947  10
   1  11   6 4468.65 256.694  19
  -1  11  -6 4248.64 276.663   6
   1  11   6 4667.59 249.479  18
   1 -11   6 4641.76 246.836   9
   1 -11   7 8682.51 347.009  10
   1  11   7 8771.79 356.933  19
   1  11   7 9344.19 348.904  18
   1 -11   7 8671.65 349.816   9
  -1  11  -7 7726.75 381.622   6
   1 -11   8 1889.85 177.484   9
   1  11   8 1758.00 182.180  19
  -1  11  -8 1576.71 197.638   6
   1 -11   9 11187.3 414.458   9
   1  11   9 11761.5 421.042  19
  -1  11  -9 10603.1 450.666   6
   1 -11   9 12097.7 525.269  15
  -1  11 -10-51.8980 139.619   6
   1 -11  10 67.5079 107.100   9
   1  11  10 383.226 111.142  19
   1 -11  10 248.151 153.160  15
   1 -11  11 1155.64 149.201   9
   1 -11  11 854.221 184.707  15
  -1  11 -11 767.841 167.116   6
  -1  11 -12 600.350 143.245   6
   1 -11  12 479.491 151.272  15
  -1  11 -13 1839.62 184.827   6
  -1 -13  11 237.962 94.6883   9
   1  13 -11 312.703 131.611   6
  -1  13  11 159.329 91.4927  20
  -1 -13  10 2771.31 203.931   9
   1  13 -10 2185.99 221.449   6
  -1  13  10 2496.30 194.490  20
  -1  13  10 2590.26 196.325  19
  -1  13   9 1213.89 166.886  19
   1  13  -9 780.822 166.442   6
  -1 -13   9 1023.18 143.492   9
  -1  13   9 1119.21 160.626  20
   1  13  -8 68.2777 142.165   6
  -1 -13   8 204.139 103.435   9
  -1  13   8 145.504 116.690  19
  -1  13   7 100.534 109.724  19
   1  13  -7 76.7477 125.340   6
  -1 -13   7 187.362 104.321   9
   1  13  -6 8323.48 392.894   6
   1  13  -6 9503.11 381.673   5
  -1 -13   6 8926.83 359.747   9
   1 -13  -6 9726.43 367.348  10
  -1  13   6 8910.19 366.972  19
   1 -13  -5 8377.06 342.538  10
  -1  13   5 8154.56 352.153   5
   1  13  -5 7513.51 371.188   6
  -1 -13   5 8327.38 341.191  10
  -1  13   5 7619.09 340.126  19
  -1 -13   5 8098.42 336.107   9
   1  13  -5 7824.78 345.251   5
  -1  13   5 8376.04 341.526  18
  -1  13   4 5073.08 274.451   5
   1  13  -4 4983.75 282.594   5
  -1  13   4 4772.45 264.107  18
  -1 -13   4 4833.45 260.039   9
   1 -13  -4 4691.39 261.238  10
  -1 -13   4 4749.03 256.009  10
  -1  13   4 4336.36 253.606  19
   1  13  -4 4657.44 281.335   6
   1  13  -3 1637.66 178.474   5
   1 -13  -3 2027.97 179.514  10
  -1  13   3 1653.99 163.872  18
  -1 -13   3 1894.44 167.648   9
  -1  13   3 1819.14 174.406   5
   1  13  -3 1849.53 188.679   6
  -1 -13   3 1865.81 165.557  10
  -1  13   3 1970.72 180.882  19
  -1  13   2 7619.88 325.745  18
  -1 -13   2 7114.54 311.758  10
  -1 -13   2 7688.78 312.648   9
  -1  13   2 7200.15 316.255  19
   1  13  -2 7230.08 330.169   5
  -1  13   2 6749.77 311.412   5
   1 -13  -2 7278.83 319.171  10
  -1  13   1 7325.97 320.811   5
  -1 -13   1 7242.05 314.715  10
   1 -13  -1 7251.42 318.519  10
  -1  13   1 7170.96 307.854  19
   1  13  -1 7466.78 329.556   5
   1 -13   0 49078.3 939.908  10
   1  13   0 48102.2 940.013   5
  -1  13   0 48161.8 939.362   5
  -1 -13   0 48712.5 939.583  10
  -1  13   0 49088.9 905.616  19
   1  13   1 5527.01 272.931  19
  -1  13  -1 5221.19 272.441   5
   1  13   1 5277.12 273.373   5
  -1 -13  -1 5651.31 282.873  10
   1  13   1 5366.38 271.972  18
  -1  13  -1 5554.13 281.531   6
   1 -13   1 5399.20 274.007  10
  -1  13  -2 35727.0 776.403   5
   1  13   2 35701.5 767.842  18
   1  13   2 35563.9 774.806   5
   1  13   2 35202.4 754.684  19
  -1  13  -2 37076.6 795.212   6
  -1 -13  -2 35971.6 777.267  10
   1 -13   2 36011.3 770.935  10
   1  13   3 536.664 131.187  18
   1  13   3 696.566 126.108   5
  -1  13  -3 777.973 152.902   6
  -1  13  -3 630.144 132.948   5
   1  13   3 589.529 121.052  19
   1 -13   3 661.888 119.635  10
   1  13   4-37.4208 106.039  18
   1 -13   4-12.8309 92.0713  10
   1  13   4 74.9211 104.693  19
  -1  13  -4 98.2480 96.3963   5
   1 -13   4-60.8661 88.2544   9
  -1  13  -4-56.3868 116.946   6
   1  13   4 11.0092 88.4107   5
   1  13   5 9753.01 379.356  19
   1  13   5 10131.1 379.845  18
   1 -13   5 10037.7 382.362  10
   1 -13   5 10093.7 374.319   9
  -1  13  -5 10026.5 429.182   6
   1  13   5 10164.5 394.472   5
   1  13   6 123.297 104.013  18
   1 -13   6 268.235 101.795   9
  -1  13  -6 168.685 141.505   6
   1  13   6-25.2140 106.971  19
   1 -13   6 182.361 93.5595  10
   1  13   7 7585.02 345.133  19
   1 -13   7 7336.82 329.765   9
   1 -13   7 7638.29 335.475  10
   1  13   7 7528.72 325.390  18
   1  13   8 74.9942 114.851  19
   1 -13   8 150.715 102.419   9
  -1  13  -8 180.739 138.577   6
   1  13   9 2270.07 199.250  19
   1 -13   9 2280.45 187.531   9
  -1  13  -9 1806.85 203.559   6
  -1  13 -10 1681.93 196.678   6
   1 -13  10 1915.88 172.355   9
   1  13  10 1936.80 172.905  20
   1  13  10 2132.87 186.780  19
  -1  13 -11 135.452 113.008   6
   1 -13  11 180.647 90.9065   9
  -1  15  10-177.242 98.4421  20
  -1 -15  10 85.6284 80.4745   9
   1  15 -10-159.034 116.424   6
   1  15  -9 3.50742 107.817   6
  -1  15   9 66.5951 97.5353  19
  -1 -15   9 200.758 88.7824   9
  -1  15   9 46.1784 94.7885  20
   1  15  -8 3335.27 243.807   6
  -1  15   8 3848.83 240.251  19
  -1 -15   8 3795.97 230.630   9
  -1  15   8 3618.84 240.215  20
   1  15  -7 4241.67 277.281   6
  -1 -15   7 4572.43 255.536   9
  -1  15   7 4867.82 276.927  19
   1  15  -6 2716.33 215.683   5
   1  15  -6 2930.51 239.992   6
  -1 -15   6 2863.14 207.819   9
   1 -15  -6 2732.24 197.790  10
  -1  15   6 2607.62 210.594  19
   1 -15  -5 5526.55 287.282  10
   1  15  -5 5981.87 322.521   6
   1  15  -5 5687.58 303.822   5
  -1 -15   5 6350.26 300.170  10
  -1 -15   5 6066.60 296.930   9
  -1  15   5 5707.35 300.443  19
  -1 -15   4 3392.37 223.409  10
   1 -15  -4 2981.87 222.405  10
  -1  15   4 3208.97 233.904   5
  -1  15   4 3123.84 233.651  19
  -1 -15   4 3131.45 215.933   9
   1  15  -4 3387.31 244.109   6
   1  15  -4 3140.53 233.239   5
   1 -15  -3 4508.18 261.459  10
  -1 -15   3 4823.76 273.016  10
  -1  15   3 4673.10 268.491  19
  -1 -15   3 4692.38 257.410   9
   1  15  -3 4451.79 268.965   5
  -1  15   3 4618.09 271.671   5
   1  15  -2 794.395 145.859   5
   1 -15  -2 736.603 136.559  10
  -1  15   2 877.130 144.592   5
  -1 -15   2 612.968 120.519  10
  -1  15   2 659.437 136.461  19
  -1  15   1 226.696 108.916   5
  -1  15   1 67.5215 106.045  19
   1 -15  -1 146.969 98.3799  10
  -1 -15   1 43.2149 107.394  10
   1  15  -1 7.45816 110.909   5
   1 -15   0 2125.63 196.104  10
  -1 -15   0 2132.20 196.197  10
   1  15   0 2455.53 213.853   5
  -1  15   0 2235.51 203.077   5
   1  15   1 132.642 100.101   5
   1 -15   1 153.884 98.6655  10
   1  15   1 289.022 115.695  19
  -1 -15  -1 306.296 112.489  10
  -1  15  -1 217.626 111.728   5
   1  15   2 13210.5 460.179   5
  -1 -15  -2 13434.7 465.389  10
   1 -15   2 13329.0 457.933  10
  -1  15  -2 13854.4 475.154   6
   1  15   2 13710.1 452.451  19
  -1  15  -2 13603.0 470.742   5
   1  15   3 853.769 145.607   5
  -1 -15  -3 990.281 147.366  10
   1  15   3 1117.41 165.215  18
   1 -15   3 1111.08 152.532  10
  -1  15  -3 779.568 141.638   5
  -1  15  -3 1062.91 165.082   6
   1  15   3 1069.61 154.127  19
   1  15   4 213.983 110.518  18
  -1 -15  -4 260.012 109.229  10
   1  15   4 68.5557 116.775  19
  -1  15  -4 291.400 129.919   6
   1  15   4 174.916 110.429   5
   1 -15   4 354.947 119.461  10
  -1  15  -4 118.971 104.136   5
   1  15   5-32.2095 109.680  19
  -1  15  -5 51.9057 112.629   6
   1 -15   5 39.1847 92.9456  10
   1  15   5 34.6931 107.859  18
  -1 -15  -5 88.9668 91.3790  10
   1 -15   5 90.8618 93.3132   9
  -1  15  -6 3697.96 256.992   6
   1  15   6 3825.20 245.316  18
   1 -15   6 3830.01 239.596  10
   1 -15   6 3962.45 238.943   9
  -1 -15  -6 3728.15 234.293  10
   1  15   6 3863.33 255.685  19
   1 -15   7 6727.10 304.165  10
  -1  15  -7 6132.07 330.665   6
   1  15   7 6117.32 295.482  18
   1 -15   7 6318.58 296.861   9
  -1 -15  -7 6688.54 307.127  10
   1  15   7 6313.26 310.618  19
   1 -15   8 234.773 101.613   9
   1  15   8 437.103 128.167  19
  -1  15  -8 150.067 126.606   6
   1 -15   9 5160.66 255.913   9
   1  15   9 5236.19 263.898  20
   1  15   9 5587.61 275.734  19
  -1  15  -9 5148.88 280.086   6
   1 -15  10 915.972 120.150   9
  -1  15 -10 867.730 134.746   6
   1  17  -7 1187.97 146.194   6
  -1  17   7 1075.45 144.316  20
  -1 -17   7 1341.77 135.325   9
  -1  17   6 652.571 128.766  20
   1 -17  -6 651.552 112.280  10
  -1 -17   6 868.485 121.300   9
  -1  17   6 452.165 117.590  19
  -1  17   5 104.581 102.149  19
   1  17  -5 151.753 96.8854   5
   1 -17  -5 18.0014 82.5931  10
  -1 -17   5-180.600 105.004  10
  -1 -17   4 846.312 128.884  10
   1  17  -4 603.664 127.061   5
   1 -17  -4 634.386 121.765  10
  -1  17   4 465.049 124.508  19
  -1  17   3 3179.73 222.129  19
  -1 -17   3 3455.06 227.329  10
  -1  17   3 3342.66 235.244   5
   1  17  -3 3021.74 227.026   5
   1 -17  -3 3161.90 218.503  10
   1  17  -2 330.812 116.529   5
  -1 -17   2 474.385 119.148  10
   1 -17  -2 451.615 122.613  10
  -1  17   2 370.621 117.291  19
  -1  17   2 272.267 107.097   5
   1 -17  -1 1618.11 174.844  10
  -1  17   1 2067.90 183.427  19
  -1 -17   1 1881.98 185.675  10
  -1  17   1 1641.72 177.290   5
   1  17  -1 1696.25 182.850   5
   1 -17   0 6716.43 321.143  10
   1  17   0 6663.55 330.496   5
  -1 -17   0 6593.60 322.406  10
  -1  17   0 6081.74 320.007   5
   1  17   1-236.491 115.880   5
  -1  17  -1 71.9846 107.043   5
  -1 -17  -1 46.3491 97.2261  10
   1 -17   1 93.5865 96.7741  10
  -1  17  -2 4862.95 279.818   5
   1  17   2 4722.72 275.887   5
  -1 -17  -2 5103.26 278.359  10
   1  17   2 5337.63 272.256  19
   1 -17   2 5089.34 275.011  10
  -1 -17  -3 902.508 135.343  10
   1 -17   3 838.976 130.177  10
   1  17   3 864.091 139.874  19
  -1  17  -3 938.722 135.799   5
   1  17   3 752.214 124.196   5
  -1 -17  -4 221.306 102.344  10
  -1  17  -4 346.823 115.818   6
   1 -17   4 431.699 104.674  10
   1  17   4 341.542 120.234  19
  -1  17  -4 69.7807 97.4924   5
   1 -17   5-6.08401 85.1327  10
  -1 -17  -5 231.620 102.326  10
   1  17   5 109.894 107.255  19
  -1  17  -5-133.932 107.468   6
  -1 -17  -6 4331.88 233.941  10
  -1  17  -6 5111.15 278.656   6
   1 -17   6 5050.05 250.066  10
   1  17   6 4886.91 260.356  19
  -1 -17  -7 168.440 83.3952  10
   1  17   7 209.269 102.113  19
  -1  17  -7 235.962 102.343   6
  -1 -19   3 4161.17 220.487  10
   1  19  -3 3898.11 221.252   5
   1 -19  -3 3622.74 207.851  10
   1  19  -2 1259.88 142.855   5
  -1 -19   2 1679.73 156.726  10
   1 -19  -2 1732.46 159.093  10
  -1 -19   1 1674.11 159.804  10
   1  19  -1 1595.24 164.215   5
   1 -19  -1 1746.32 159.479  10
  -1 -19   0 1255.31 137.298  10
  -1  19   0 1030.30 142.763   5
   1  19   0 1256.69 142.857   5
   1 -19   0 1073.84 135.477  10
  -1 -19  -1-112.431 94.8047  10
   1 -19   1 168.823 95.2047  10
  -1  19  -1-62.7355 86.3784   5
   1  19   1 140.591 91.3252   5
  -1  19  -2 256.864 99.2593   5
  -1 -19  -2 230.115 98.5475  10
   1 -19   2 89.3796 92.5636  10
  -1 -19  -3 0.83049 74.6682  10
   1 -19   3-51.3976 77.8970  10
  -2   0  15-276.186 141.331  15
  -2   0  14 3257.48 276.839  15
  -2   0  13-151.846 154.498  15
   2   0  -9-86.5659 111.513  12
  -2   0   9 12.9388 103.783   2
  -2   0   8 1573.06 177.967   2
   2   0  -8 1576.45 169.411  12
  -2   0   7 84.6422 99.4772   2
   2   0  -6 22074.7 437.347  13
  -2   0   6 22801.1 449.710   1
  -2   0   6 21700.7 508.056   2
  -2   0   5-45.1359 67.0251   1
  -2   0   5 22.4219 89.7111   2
   2   0  -5 3.48844 53.9660  13
  -2   0   4 999999. 10881.8   2
   2   0  -4 975940. 10768.5  13
  -2   0   4 974742. 10821.2   1
  -2   0   3 453.676 75.1936   1
   2   0  -3 269.797 43.7073  13
  -2   0   2 24942.2 387.072   1
   2   0  -2 26058.0 412.808  12
  -2   0   2 24907.9 400.911   2
   2   0  -2 25671.9 322.265  13
   2   0  -1 624.874 59.8412  12
   2   0  -1 771.290 33.0797   3
  -2   0   0 4479.09 88.3596  14
   2   0   0 4676.18 122.947  12
   2   0   0 4442.82 94.3011   3
   2   0   1 108.929 44.6512  12
   2   0   1 105.570 42.4872   3
  -2   0  -1 169.211 24.1696  14
  -2   0  -2 141642. 1569.26  14
   2   0   2 141717. 1687.95   3
   2   0   2 141586. 1650.97   2
  -2   0  -2 141111. 1689.32  13
   2   0   3 9.68964 64.2091   2
  -2   0  -3 150.444 29.9408  14
   2   0   3 38.9716 79.1015   3
   2   0   4 69194.6 944.181   2
  -2   0  -4 68049.7 975.962  13
  -2   0  -4 67781.6 795.622  14
  -2   0  -5 190.088 101.412  13
   2   0   5-68.7278 80.3715   2
   2   0   6 2511.91 168.271   2
  -2   0  -6 2877.87 179.286  13
   2   0   7 101.557 88.0286   2
  -2   0  -7-58.5602 94.3795  13
   2   0   8 55597.3 1009.09   2
  -2   0  -8 54076.3 1005.92  13
  -2   0  -9-58.7220 94.6829  13
   2   0   9-21.9783 102.189   2
   2   0  10 343.238 121.466  15
   2   0  11 53.6180 118.605  15
   2   0  12 9910.42 467.961  15
   2   0  13-83.4498 123.542  15
   2   0  14 269.624 109.504  16
   2   0  15-2.22030 99.9786  16
  -2  -2  15 4329.75 300.203  15
  -2  -2  14 343.556 138.252  15
  -2  -2  13 3427.18 292.535  15
  -2  -2  12 627.964 160.528  15
  -2  -2   9 1418.17 181.712   2
   2  -2  -9 1327.47 167.083  12
  -2   2   9 1364.12 170.603   2
   2  -2  -8 413.566 114.291  12
  -2  -2   8 358.490 117.669   2
  -2   2   8 266.372 107.919   2
  -2  -2   7 1821.17 176.369   2
   2  -2  -7 2091.58 175.029  12
  -2   2   7 1745.64 161.520   2
  -2   2   7 2253.60 155.372   1
  -2   2   6 5128.48 236.313   2
  -2  -2   6 5317.58 248.012   2
  -2   2   6 5380.20 229.571   1
   2  -2  -6 5169.42 234.071  12
   2   2  -6 5752.91 224.287  13
  -2   2   5 9354.01 284.242   1
  -2  -2   5 9407.56 230.098   1
   2   2  -5 9405.11 264.630  13
   2  -2  -5 9016.86 291.051  12
   2  -2  -5 10085.4 238.586  13
  -2  -2   5 9463.12 299.557   2
  -2   2   5 8992.33 289.171   2
  -2  -2   4 22508.4 452.655   2
   2  -2  -4 23028.4 453.532  12
   2   2  -4 22521.4 415.827  13
  -2  -2   4 22069.2 382.430   1
  -2   2   4 22932.1 448.466   1
  -2   2   4 22714.6 444.673   2
  -2   2   4 24015.4 376.682   3
  -2  -2   3 328087. 3748.75   2
  -2  -2   3 325626. 3686.92   1
   2   2  -3 319990. 3713.18  13
  -2   2   3 322956. 3760.43   1
  -2  -2   3 321772. 3650.62  14
   2  -2  -3 326394. 3754.40  12
  -2  -2   2 90968.8 1160.80   2
  -2   2   2 95580.1 1074.59   3
   2   2  -2 94099.7 1160.39  13
   2  -2  -2 93820.2 1179.16  12
  -2  -2   2 93638.0 1109.92  14
  -2   2   2 93839.8 1192.90   1
  -2  -2   1 72695.5 885.085   2
  -2   2   1 74518.9 875.927  13
   2  -2  -1 74211.9 940.088  12
  -2  -2   1 72690.2 875.364  14
   2   2  -1 73767.1 922.670  13
  -2   2   1 72294.7 932.228   1
   2  -2   0 24208.0 408.346  12
  -2   2   0 24406.3 369.262   1
  -2  -2   0 24694.5 309.063   2
  -2  -2   0 24731.6 343.825  14
  -2   2   0 24413.6 362.242  13
   2   2   0 25680.3 323.668  12
   2   2   0 25471.3 388.324   3
  -2   2  -1 344.239 69.4169  13
  -2   2  -1 515.789 45.8679   1
  -2  -2  -1 407.340 49.3562  14
   2   2   1 353.394 60.6121   3
   2  -2   1 378.864 70.6574  12
  -2  -2  -2 10272.5 187.933  14
  -2   2  -2 10287.3 244.322  13
   2  -2   2 10836.4 239.043   2
   2   2   2 9911.70 232.649   3
   2   2   2 10177.0 168.956   2
  -2   2  -2 9475.49 140.784   1
  -2   2  -3 11817.9 301.621  13
  -2  -2  -3 12103.9 222.311  14
   2  -2   3 12286.6 284.196   2
   2   2   3 11833.4 288.651   3
   2   2   3 12216.9 235.367   2
  -2  -2  -4 13473.1 248.994  14
   2   2   4 13577.0 331.421   3
  -2   2  -4 13913.9 350.094  13
   2  -2   4 14144.7 334.449   2
   2   2   4 13863.5 291.050   2
   2  -2   5 42496.4 731.176   2
  -2  -2  -5 42576.0 596.732  14
  -2   2  -5 41807.3 744.330  13
   2   2   5 41027.9 730.368   3
   2   2   5 44072.9 683.656   2
  -2   2  -6 12179.3 377.368  13
   2  -2   6 12659.3 372.406   2
   2   2   6 13236.9 346.387   2
   2   2   6 12464.1 375.257   3
  -2  -2  -6 12338.7 366.544  13
   2   2   7 25522.7 557.741   2
  -2  -2  -7 24466.7 575.672  13
   2  -2   7 23969.1 576.236   2
   2   2   7 23876.6 578.728   3
  -2   2  -7 23607.2 580.187  13
  -2   2  -8 1160.15 153.891  13
   2  -2   8 1342.71 155.256   2
  -2  -2  -8 1226.77 138.942  13
   2  -2   9 27271.5 710.696   2
   2  -2   9 28368.1 736.003  15
  -2   2  -9 27292.7 708.540  13
   2  -2  10 4203.71 294.030  15
   2  -2  11 154.300 116.001  15
   2  -2  12 2056.12 242.747  15
   2  -2  13 3897.38 323.219  15
   2  -2  14 320.326 113.608  16
   2  -2  14 475.007 150.673  15
   2  -2  15 630.749 113.867  16
   2  -2  15 681.881 156.394  15
  -2  -4  15 2142.27 226.969  15
   2   4 -15 1742.01 175.016   6
  -2  -4  14 1045.51 199.332  15
  -2  -4  13 1326.44 215.648  15
  -2  -4  12 7740.16 432.142  15
  -2  -4  11 18102.9 500.146   9
  -2  -4  11 17949.8 643.097  15
  -2  -4  10 9917.96 348.013   9
  -2  -4   9 19655.5 491.520   9
  -2  -4   9 19724.5 616.785   2
  -2  -4   8 1780.82 186.684   2
   2   4  -7 486.433 114.777  13
  -2  -4   7 177.701 98.0645   2
   2  -4  -7 272.129 91.3309  12
  -2   4   7 298.233 108.412   1
  -2  -4   6 163.621 102.804   2
   2  -4  -6 46.5363 75.1809  12
  -2   4   6 55.8655 94.8343   1
   2   4  -6-3.52928 87.7615  13
   2  -4  -5 15142.3 378.430  12
  -2   4   5 14613.2 405.966   1
  -2  -4   5 14146.8 391.706   2
   2   4  -5 14539.1 386.359  13
   2   4  -4 4999.41 215.090  13
  -2  -4   4 4851.32 143.551  14
  -2  -4   4 4699.56 206.694   2
  -2   4   4 5290.04 160.381   3
   2  -4  -4 4951.35 198.097  12
  -2   4   4 5043.00 228.766   1
  -2  -4   3 13646.6 255.333  14
  -2   4   3 14020.4 267.301   3
   2  -4  -3 13951.0 318.010  12
  -2  -4   3 13284.0 314.950   2
  -2   4   3 13654.4 353.108   1
   2   4  -3 13277.0 338.173  13
   2   4  -2 76578.0 1084.78  13
   2  -4  -2 78722.3 1060.69  12
  -2   4   2 81457.2 998.258   3
  -2  -4   2 77887.9 1017.57   2
  -2   4   2 77882.4 1091.64   1
  -2  -4   2 77279.1 973.864  14
   2   4  -1 48613.5 731.786  13
  -2   4   1 48742.1 678.793   3
  -2  -4   1 47895.6 634.712  14
  -2   4   1 47166.5 714.268   1
  -2   4   1 48372.0 690.847  13
  -2  -4   1 46658.1 629.108   2
  -2   4   0 11832.9 264.997   1
   2  -4   0 11402.5 265.853  12
  -2   4   0 11942.2 273.570  13
   2   4   0 10941.6 169.478  12
   2   4   0 11714.3 290.630   3
  -2  -4   0 11835.6 231.503  14
  -2  -4   0 11143.1 177.800   2
   2   4   1 24591.1 460.456   3
  -2  -4  -1 25638.4 399.051  14
   2  -4   1 24736.7 445.753   2
   2  -4   1 24780.0 360.983  14
  -2   4  -1 25088.8 454.912  13
  -2   4  -1 25133.2 403.929   1
  -2   4  -2 4372.73 122.232   1
   2  -4   2 4309.92 102.548  14
  -2   4  -2 4413.01 190.664  13
  -2  -4  -2 4012.67 142.881  14
   2   4   2 3976.37 174.710   3
   2  -4   2 4342.00 176.115   2
   2  -4   3 24696.6 318.047  14
  -2   4  -3 24361.6 504.028  13
   2   4   3 24443.8 477.359   3
  -2  -4  -3 24424.5 414.493  14
  -2  -4  -3 25708.6 364.572  12
   2  -4   3 24292.3 480.052   2
   2  -4   4 59.2767 88.0262   2
  -2  -4  -4 82.6815 64.3320  14
   2   4   4 132.799 82.6991   3
  -2   4  -4 110.634 107.454  13
   2   4   5 256.121 93.9630   3
   2  -4   5 172.429 90.2550   2
  -2   4  -5 246.864 114.355  13
  -2  -4  -5 100.470 66.2147  14
   2  -4   6 16364.2 457.189   2
  -2  -4  -6 17749.3 364.757  14
   2   4   6 17140.1 457.274   3
  -2   4  -6 16785.0 477.033  13
   2  -4   7 2427.60 191.870   2
   2   4   7 2743.29 197.676   3
  -2   4  -7 2452.52 198.806  13
  -2   4  -8 9310.69 394.200  13
   2   4   8 9727.09 377.153   3
   2  -4   8 9023.20 381.033   2
  -2  -4  -8 9185.15 371.380  13
   2  -4   9 10888.4 453.321  15
  -2   4  -9 10326.2 440.272  13
   2  -4   9 10351.5 360.414   9
   2  -4  10 423.379 103.551   9
   2  -4  10 603.447 158.086  15
   2  -4  11 1054.43 192.749  15
   2  -4  12-21.8461 152.153  15
   2  -4  13 1637.31 225.472  15
   2  -4  14 1560.37 224.044  15
   2  -4  14 1113.75 147.020  16
   2  -4  15 4274.27 303.395  15
   2  -4  15 4685.71 239.581  16
   2   6 -15 3364.12 224.477   6
  -2  -6  15 3061.48 253.658  15
   2   6 -14 9133.30 379.463   6
  -2  -6  14 8817.44 437.753  15
   2   6 -13 3219.26 243.467   6
  -2  -6  13 3539.36 298.741  15
  -2  -6  12 25163.4 631.517   9
  -2  -6  12 24422.7 779.809  15
  -2  -6  11 2933.01 208.066   9
  -2  -6  11 3315.76 294.614  15
  -2  -6  10 548.580 159.890  15
  -2  -6  10 503.247 111.063   9
  -2  -6   9 4094.01 229.935   9
  -2  -6   9 4353.38 303.004  15
   2  -6  -8 3219.99 191.494  14
  -2   6   8 3158.38 252.070   1
  -2  -6   8 2981.45 186.407   9
  -2  -6   8 2737.38 226.284   2
   2   6  -7 641.526 131.995  13
  -2  -6   7 753.809 140.398   2
  -2   6   7 507.580 131.796   1
   2  -6  -7 679.521 101.081  14
  -2  -6   6 15910.2 475.315   2
   2   6  -6 16663.1 498.491  13
  -2   6   6 17005.9 511.881   1
   2   6  -5 709.186 132.034  13
  -2  -6   5 602.463 114.580   2
  -2   6   5 648.317 131.510   1
   2   6  -4 23991.3 571.025  13
  -2  -6   4 24689.0 527.973   2
  -2   6   4 24272.2 579.574   1
  -2  -6   4 25390.7 427.648  14
  -2  -6   3 258.293 63.2985  14
   2   6  -3 204.545 107.742  13
   2  -6  -3 120.725 87.7426  12
  -2  -6   3 141.980 73.3128   2
  -2   6   3 88.3327 103.168   1
  -2   6   3 134.830 60.8882   3
   2   6  -2 16167.1 427.203  13
  -2  -6   2 16583.0 322.133  14
  -2   6   2 15923.1 362.851   3
   2  -6  -2 17402.7 382.495  12
  -2   6   2 15889.5 419.511   1
  -2  -6   2 16446.7 349.556   2
  -2   6   1 25140.9 503.341   3
   2  -6  -1 26592.1 476.069  12
  -2   6   1 26148.3 519.486  13
  -2   6   1 25297.1 521.268   1
  -2  -6   1 25506.0 436.474  14
  -2  -6   1 26703.8 424.841   2
   2   6  -1 25004.0 560.071   3
   2  -6  -1 25538.2 448.830  14
   2   6   0 37703.0 688.859   3
   2  -6   0 37341.6 607.468  12
   2  -6   0 37070.4 563.489  14
  -2   6   0 36479.3 635.105   1
  -2  -6   0 36779.6 575.782  14
  -2   6   0 37378.5 661.311  13
  -2  -6  -1 1217.20 105.618  14
   2  -6   1 1282.14 119.443   2
  -2   6  -1 1101.65 130.841  13
   2   6   1 1374.75 140.063   3
   2  -6   1 1302.12 86.0492  14
  -2   6  -1 1225.49 113.962   1
   2  -6   2 46474.1 623.570  14
  -2   6  -2 44985.7 793.215  13
   2  -6   2 43939.1 741.791   2
   2   6   2 44483.0 776.044   3
  -2  -6  -2 44421.3 687.231  14
   2   6   3 33479.7 648.820   3
  -2  -6  -3 33435.7 565.156  14
  -2   6  -3 32406.5 667.299  13
   2  -6   3 32985.3 626.361   2
   2  -6   4 23640.2 532.883   2
   2   6   4 24669.4 549.688   3
  -2   6  -4 23782.4 572.409  13
  -2  -6  -4 23712.0 463.266  14
  -2   6  -5 9220.58 356.364  13
  -2  -6  -5 9125.65 270.803  14
   2   6   5 9278.96 334.770   3
   2  -6   5 8675.69 329.154   2
  -2   6  -6 19545.8 560.838  13
  -2  -6  -6 19401.2 435.335  14
   2   6   6 20416.1 534.149   3
   2  -6   6 19683.2 533.946   2
   2   6   7 10039.4 383.743   3
  -2  -6  -7 9971.09 303.106  14
  -2   6  -7 9410.50 403.058  13
   2  -6   7 9147.16 376.655   2
   2  -6   8 80063.1 1261.44   9
  -2   6  -8 77258.0 1434.45  13
   2  -6   8 78550.9 1423.68  15
   2  -6   8 77024.0 1399.59   2
  -2   6  -9 11754.9 414.376   6
   2  -6   9 11953.8 494.110  15
   2  -6   9 11572.5 394.596   9
  -2   6 -10 34955.1 792.026   6
   2  -6  10 32891.2 899.610  15
   2  -6  10 33264.4 744.994   9
   2  -6  11 4327.12 257.976   9
   2  -6  11 4213.19 341.742  15
  -2   6 -11 4470.46 283.889   6
  -2   6 -12 76.4305 123.996   6
   2  -6  12-33.0488 141.602  15
  -2   6 -13 1832.26 195.124   6
   2  -6  13 1751.38 236.573  15
   2  -6  14 173.975 103.610  16
   2  -6  14 33.9503 139.177  15
   2  -6  15 2907.91 255.798  15
   2  -6  15 2839.64 185.128  16
   2   8 -14 2922.97 221.487   6
  -2  -8  14 2931.36 264.386  15
  -2  -8  13 1771.34 224.305  15
   2   8 -13 1494.20 187.178   6
  -2  -8  12 852.330 138.763   9
   2   8 -12 929.704 171.753   6
  -2  -8  12 792.646 174.278  15
  -2  -8  11 4920.39 348.181  15
   2   8 -11 4798.59 298.638   6
  -2  -8  11 4842.36 270.871   9
  -2  -8  10 2468.32 197.686   9
  -2  -8  10 2501.45 251.431  15
   2   8 -10 2353.98 217.354   6
  -2  -8   9 17917.5 614.670  15
  -2  -8   9 17578.3 509.864   9
   2   8  -9 17925.7 541.929   6
  -2  -8   8-13.4996 85.8137   9
  -2  -8   8 63.6543 106.195  15
  -2   8   7 52106.2 911.867  19
  -2   8   7 52386.2 1118.56   1
   2   8  -7 49544.9 1098.07  13
   2   8  -7 50278.6 915.403   5
  -2  -8   7 52773.8 904.471   8
  -2  -8   7 51328.8 1050.84   2
  -2  -8   7 50998.0 1031.96  15
  -2  -8   7 51431.1 929.060   9
   2  -8  -7 53514.6 937.604  14
   2   8  -6 4119.17 284.154  13
  -2  -8   6 4708.77 227.879   9
  -2  -8   6 4342.72 259.840   2
  -2   8   6 4209.51 292.280   1
   2  -8  -6 4433.30 222.326  14
   2   8  -5 3022.47 239.712  13
   2  -8  -5 3355.24 192.101  14
  -2   8   5 3019.39 234.954   1
  -2  -8   5 3360.30 213.644   2
  -2   8   4 4625.09 269.847   1
   2  -8  -4 4663.73 212.720  14
   2   8  -4 4483.17 274.313  13
  -2  -8   4 5069.64 242.941   2
   2  -8  -3 75718.0 1126.18  14
  -2  -8   3 79055.1 1074.49  14
   2   8  -3 75773.4 1294.80  13
  -2   8   3 75992.9 1274.09   1
  -2  -8   2 10072.1 268.533  14
  -2   8   2 9611.64 353.162   1
   2   8  -2 9409.77 379.562   3
  -2   8   2 9347.44 315.739   3
   2  -8  -2 9765.78 288.204  14
   2   8  -2 9997.78 377.587  13
   2   8  -1 2811.16 213.795   3
  -2  -8   1 2885.20 148.814  14
   2  -8  -1 2717.58 153.596  14
  -2   8   1 3296.72 208.097   1
  -2   8   1 2960.36 184.366   3
  -2  -8   0 2043.36 133.969  14
   2   8   0 1848.63 177.951   3
  -2   8   0 2157.84 175.688   3
  -2   8   0 1981.67 176.751  13
  -2   8   0 2101.19 163.443   1
   2  -8   0 1919.52 128.349  14
   2  -8   0 2141.92 150.521   2
   2  -8   1 21378.2 407.327  14
   2   8   1 19672.3 525.715   3
  -2   8  -1 20841.7 534.056  13
   2  -8   1 20935.6 475.626   2
  -2  -8  -1 20873.1 436.552  14
  -2  -8  -2 5757.35 219.393  14
   2   8   2 5358.09 264.832   3
   2  -8   2 5648.44 245.134   2
  -2   8  -2 5642.38 285.745  13
   2   8   3 529.255 121.759   3
  -2  -8  -3 604.283 95.1094  14
  -2   8  -3 798.912 152.437  13
   2  -8   3 660.946 119.133   2
  -2   8  -4 4008.27 264.930  13
  -2  -8  -4 3547.62 186.455  14
   2  -8   4 3428.67 213.105   2
   2   8   4 3225.09 217.794   3
   2   8   5 37013.6 809.633   3
   2  -8   5 36665.7 790.281   2
  -2  -8  -5 37888.8 698.201  14
  -2   8  -5 37461.6 861.355  13
   2  -8   6 102.401 96.8698   2
  -2   8  -6 41.7297 119.200  13
   2  -8   6-15.4033 67.9242   9
  -2   8  -6 93.7202 102.240   6
  -2  -8  -6 170.805 81.8892  14
   2  -8   7 19385.8 607.871  15
   2  -8   7 19138.3 600.262   2
  -2   8  -7 19857.3 645.346  13
  -2   8  -7 20363.9 557.559   6
   2   8   7 18979.1 478.353  18
   2  -8   7 20159.8 512.648   9
   2  -8   7 19427.5 494.531  10
  -2  -8  -7 19285.0 494.243  14
   2  -8   8 3028.42 263.491  15
   2  -8   8 2992.34 204.308   9
  -2   8  -8 2652.56 219.897   6
  -2   8  -9 238.128 129.687   6
   2  -8   9 152.211 136.035  15
   2  -8   9 295.469 101.548   9
   2  -8  10 4113.49 323.328  15
  -2   8 -10 3909.87 275.379   6
   2  -8  10 4240.94 252.136   9
   2  -8  11 658.370 132.564   9
  -2   8 -11 535.623 154.531   6
   2  -8  11 519.862 155.353  15
   2  -8  12 3724.89 321.262  15
  -2   8 -12 3695.08 265.201   6
  -2   8 -13 6764.33 335.003   6
   2  -8  13 7709.36 435.197  15
   2  -8  14 1736.86 150.487  16
  -2   8 -14 1327.38 167.694   6
   2  -8  14 1641.69 215.829  15
   2  10 -13 2372.16 204.472   6
  -2 -10  13 2933.80 257.079  15
  -2 -10  12 1459.23 209.971  15
  -2 -10  12 1019.30 138.456   9
   2  10 -12 1218.65 184.520   6
  -2 -10  11 1050.96 147.559   9
  -2 -10  11 1151.49 192.436  15
   2  10 -11 1002.03 182.745   6
  -2 -10  10 201.427 102.622   9
  -2  10  10 141.235 94.6397  20
   2  10 -10 193.534 136.976   6
  -2 -10  10 246.540 138.398  15
  -2 -10   9-7.50703 97.3936   9
   2  10  -9-135.057 135.706   6
   2  10  -8 12415.4 462.890   6
  -2  10   8 13028.3 426.677  19
  -2 -10   8 12569.4 428.249   9
  -2 -10   7 13835.1 438.338   9
   2  10  -7 13591.1 482.997   6
   2  10  -7 14075.5 444.550   5
  -2  10   7 13676.0 438.187  19
  -2 -10   6 578.980 108.756   9
   2  10  -6 505.192 121.165   5
   2  10  -6 451.728 131.673   6
  -2  10   6 713.930 126.812  19
  -2  10   5 10140.5 357.400   5
   2  10  -5 9418.52 349.418   5
  -2  10   5 9483.80 446.064   1
   2  10  -5 9189.65 375.085   6
   2 -10  -5 9481.34 347.629  14
  -2  10   5 8860.08 330.016  19
   2  10  -5 9708.84 454.379  13
  -2 -10   5 9431.55 334.220   9
  -2  10   4 6286.06 267.831  19
   2  10  -4 5788.10 352.570  13
   2 -10  -4 6176.84 270.204  14
  -2  10   4 5704.65 342.150   1
   2  10  -4 6372.00 279.908   5
  -2 -10   4 6309.27 261.257   9
  -2  10   4 6329.18 272.620   5
   2  10  -3 1767.09 208.851   3
   2 -10  -3 1867.10 152.244  14
  -2  10   3 1678.37 193.797   1
  -2 -10   2 6884.59 247.364  14
   2 -10  -2 6548.54 265.372  14
  -2  10   2 6116.02 321.029   1
   2  10  -2 6926.55 358.944   3
   2 -10  -1 47181.7 810.134  14
  -2 -10   1 46812.6 796.337  14
  -2  10   1 47379.9 926.971   3
   2  10  -1 47292.5 993.308   3
  -2 -10   0 260.583 86.2325  14
   2  10   0 255.542 119.091   3
  -2  10   0 195.059 112.965   3
   2 -10   0 215.145 73.7880  14
  -2  10  -1 17831.7 552.288  13
  -2 -10  -1 16631.4 425.787  14
  -2  10  -1 16938.4 541.033   3
   2  10   1 16045.2 519.243   3
  -2  10  -2 8481.78 390.385  13
   2  10   2 8632.81 374.838   3
  -2 -10  -2 8746.29 301.049  14
  -2 -10  -3 1241.08 133.727  14
  -2  10  -3 1345.59 195.341  13
   2  10   3 1274.37 167.577   3
   2 -10   4 17430.7 521.143   2
   2 -10   4 17552.8 465.507  10
   2  10   4 15963.2 541.761   3
  -2  10  -4 16333.6 497.280   6
   2  10   4 18741.4 475.621   5
  -2 -10  -4 18189.0 471.816  14
  -2  10  -4 17600.2 607.295  13
   2  10   4 17743.5 457.880  18
   2 -10   5 13247.4 476.307   2
   2  10   5 14226.2 414.279  18
  -2 -10  -5 15398.3 440.102  14
  -2  10  -5 13267.2 460.774   6
   2 -10   5 14323.1 419.291   9
   2 -10   5 14637.6 430.663  10
   2  10   5 15562.5 444.778   5
   2 -10   6 1617.93 152.388   9
   2 -10   6 1715.57 154.307  10
   2  10   6 1648.69 159.198  18
  -2  10  -6 1251.67 169.009   6
   2 -10   7 11812.1 403.800  10
   2 -10   7 12037.1 500.807  15
   2 -10   7 12288.0 410.941   9
  -2  10  -7 11071.7 434.871   6
   2  10   7 12403.4 397.782  18
   2 -10   8 996.561 136.951   9
  -2  10  -8 1034.46 173.978   6
   2 -10   8 831.781 181.966  15
   2  10   8 1282.72 158.252  19
   2  10   9 562.072 129.577  19
   2 -10   9 713.119 179.635  15
   2 -10   9 696.454 130.507   9
  -2  10  -9 710.407 167.333   6
  -2  10 -10 151.973 144.371   6
   2 -10  10 111.277 147.717  15
   2 -10  10 66.9862 99.7526   9
   2  10  10 49.2258 107.675  19
   2 -10  11 5508.73 379.108  15
  -2  10 -11 5090.35 309.252   6
   2 -10  11 5707.37 292.124   9
  -2  10 -12 2820.65 230.771   6
   2 -10  12 3161.58 291.488  15
   2 -10  13 149.723 94.0057  16
   2 -10  13 328.070 155.171  15
  -2  10 -13 407.301 124.613   6
  -2 -12  12 1345.93 141.555   9
   2  12 -12 1428.37 181.573   6
   2  12 -11 204.441 131.900   6
  -2 -12  11-59.8488 97.3071   9
  -2  12  11 157.742 91.3852  20
   2  12 -10 6266.30 344.397   6
  -2 -12  10 6739.02 314.470   9
  -2  12  10 7165.30 319.111  20
  -2  12   9 2297.35 204.590  19
   2  12  -9 1600.20 205.734   6
  -2 -12   9 1882.02 181.554   9
  -2  12   9 1815.83 178.885  20
  -2 -12   8 10189.9 391.694   9
  -2  12   8 10709.4 404.474  19
  -2  12   7 557.336 140.361  19
   2  12  -7 495.373 119.340   5
   2  12  -7 522.658 150.619   6
  -2 -12   7 686.847 127.372   9
   2  12  -6 6310.23 311.273   5
   2  12  -6 5797.84 333.606   6
  -2  12   6 6731.25 314.662  19
  -2 -12   6 6429.35 303.471   9
   2  12  -5-85.7355 135.402   6
  -2  12   5 25.2842 104.912  19
   2  12  -5 132.912 96.9617   5
   2 -12  -5 17.7323 82.0823  10
  -2 -12   5 249.341 103.097   9
   2  12  -4 1970.95 199.692   6
  -2  12   4 2342.99 181.641  18
  -2 -12   4 2621.95 189.142  10
  -2 -12   4 2504.42 187.090   9
  -2  12   4 2373.76 187.035  19
   2 -12  -4 2378.66 185.382  10
  -2  12   4 2518.40 197.294   5
   2  12  -4 2229.31 197.040   5
  -2  12   3 310.769 110.022  19
  -2  12   3 349.596 115.253  18
  -2 -12   3-22.7143 73.6041   9
   2  12  -3 120.463 98.4094   5
   2 -12  -3 136.935 88.6706  10
  -2  12   3 41.7343 87.4442   5
  -2 -12   3-33.9838 79.9376  10
  -2  12   2 3824.07 224.585  19
  -2  12   2 3965.95 231.290   5
  -2 -12   2 3670.64 217.443  10
  -2 -12   2 3521.02 209.145   9
   2  12  -2 3405.23 229.517   5
   2 -12  -2 3609.34 214.074  10
  -2 -12   1 1116.66 139.005  10
  -2 -12   1 1044.81 129.769   9
   2 -12  -1 973.559 129.656  10
  -2  12   1 1053.88 133.647   5
   2  12  -1 1156.38 143.699  18
   2 -12  -1 1067.35 131.399  14
   2  12  -1 1100.71 145.691   5
  -2  12   1 949.978 133.660  19
  -2 -12   1 1081.69 125.676  14
  -2  12   1 953.122 129.812   6
  -2 -12   0 2174.89 172.080  14
   2  12   0 2107.23 178.563  18
  -2 -12   0 2307.70 177.747  10
  -2  12   0 2207.27 173.632  19
   2  12   0 2211.71 177.508   5
  -2  12   0 2213.60 181.753   6
  -2  12   0 2526.39 188.892   5
   2 -12   0 2193.71 170.688  10
  -2 -12   0 2259.67 166.679   9
   2  12   1 314.527 98.3664   5
  -2  12  -1 170.040 100.903   6
   2  12   1 329.286 109.233  18
   2  12   1 419.647 104.138  19
   2 -12   1 325.689 102.922  10
  -2  12  -1 284.035 140.878   3
  -2  12  -1 297.704 103.900   5
   2  12   2 18763.3 513.870   5
  -2  12  -2 19922.2 542.594   6
   2  12   2 18678.9 498.205  19
   2 -12   2 19210.0 512.421  10
   2  12   2 18922.4 510.240  18
  -2  12  -2 19375.2 524.826   5
   2 -12   3 1569.74 147.360  10
   2  12   3 1700.14 161.229   5
  -2  12  -3 1655.56 164.340   5
   2  12   3 1707.16 166.228  18
   2  12   3 1595.54 158.632  19
  -2  12  -3 1709.45 189.033   6
   2 -12   4 8709.85 343.496  10
   2  12   4 9160.88 350.965   5
   2  12   4 8507.10 337.367  18
  -2  12  -4 7923.57 365.127   6
   2  12   4 8443.59 336.285  19
   2 -12   4 8979.20 335.090   9
   2 -12   5 6830.05 296.285   9
   2  12   5 6594.86 299.977  18
   2 -12   5 6545.59 305.459  10
  -2  12  -5 5983.81 325.358   6
   2  12   5 6818.20 309.279   5
   2  12   5 6370.18 299.589  19
   2  12   6 742.481 138.119  18
   2 -12   6 595.889 112.932  10
   2  12   6 497.517 129.067  19
  -2  12  -6 676.338 160.035   6
   2 -12   6 420.403 101.001   9
  -2  12  -7 6568.45 353.084   6
   2  12   7 7096.54 319.019  18
   2  12   7 6915.42 328.954  19
   2 -12   7 7149.05 325.123  10
   2 -12   7 7025.98 320.100   9
   2  12   8 811.096 147.721  19
   2 -12   8 872.415 133.279   9
  -2  12  -8 958.165 183.117   6
   2  12   9 6451.34 311.321  19
   2 -12   9 5854.97 297.492   9
   2  12  10 528.387 126.985  19
   2 -12  10 385.692 112.364   9
  -2  12 -10 372.376 150.768   6
   2 -12  11 2465.72 192.234   9
  -2  12 -11 2131.42 214.249   6
   2 -12  12 377.703 148.527  15
  -2  12 -12 68.5106 104.285   6
  -2 -14  11-127.159 81.7232   9
   2  14 -11 120.266 103.309   6
  -2 -14  10 63.4403 80.8115   9
   2  14 -10 52.0594 115.980   6
  -2  14  10 270.347 110.129  19
  -2  14  10 134.701 98.2972  20
  -2 -14   9 477.748 111.910   9
  -2  14   9 282.832 113.141  19
   2  14  -9 288.712 140.487   6
  -2  14   9 214.885 97.3417  20
   2  14  -8 297.143 138.029   6
  -2  14   8 336.465 123.418  20
  -2  14   8 565.223 146.824  19
  -2 -14   8 324.955 115.233   9
  -2  14   7 3573.75 240.485  19
  -2 -14   7 3553.03 230.874   9
   2  14  -7 3061.00 225.800   5
   2  14  -7 3044.85 243.850   6
  -2 -14   6 1492.32 165.288   9
   2  14  -6 1168.18 153.460   5
  -2  14   6 1349.12 172.632  19
   2  14  -6 1040.74 179.765   6
   2  14  -5 5154.60 289.864   5
  -2  14   5 5936.95 304.540  19
  -2 -14   5 5762.79 290.155   9
   2  14  -5 5704.96 327.605   6
   2 -14  -5 5834.74 289.528  10
  -2 -14   5 6044.88 295.122  10
  -2  14   4 5599.57 295.512   5
  -2  14   4 5534.85 294.610  19
  -2 -14   4 5509.87 281.274   9
   2 -14  -4 6053.73 295.445  10
   2  14  -4 5318.05 299.156   5
  -2 -14   4 5827.82 288.008  10
  -2  14   3 37789.0 821.951  19
   2  14  -3 39155.7 859.357   5
  -2 -14   3 39642.3 830.837  10
  -2 -14   3 40284.9 828.612   9
  -2  14   3 38629.2 845.263   5
   2 -14  -3 39438.6 834.870  10
  -2 -14   2 114.101 87.9646   9
  -2  14   2 70.3483 104.064  19
  -2  14   2 164.444 107.717   5
  -2 -14   2 89.5304 96.0012  10
   2  14  -2 2.78454 105.096   5
   2 -14  -2-18.8855 97.5051  10
  -2  14   1 135676. 2016.11   5
   2  14  -1 137384. 2034.47   5
   2 -14  -1 136845. 2001.29  10
  -2 -14   1 137198. 2000.89  10
  -2  14   1 140861. 1984.22  19
  -2  14   0 14266.9 450.113   6
  -2  14   0 13818.4 463.439   5
  -2  14   0 14439.0 445.795  19
   2  14   0 13346.7 464.037   5
   2 -14   0 13850.2 458.248  10
  -2 -14   0 13044.2 446.104  10
   2 -14   1 21134.1 581.976  10
   2  14   1 21451.3 593.154   5
  -2 -14  -1 22043.5 597.186  10
   2  14   1 22973.5 580.992  19
  -2  14  -1 22585.3 599.940   6
   2  14   1 21387.5 580.423  18
  -2  14  -1 22408.8 602.550   5
   2  14   2 121.869 105.042   5
   2 -14   2 411.651 118.557  10
  -2  14  -2 445.969 120.836   5
   2  14   2 324.410 118.863  18
  -2 -14  -2 396.294 115.455  10
  -2  14  -2 446.484 135.939   6
   2  14   2 322.558 117.932  19
  -2 -14  -3 895.657 136.745  10
   2  14   3 920.868 150.933  18
   2 -14   3 885.088 140.968  10
  -2  14  -3 1054.43 168.363   6
   2  14   3 958.072 147.736   5
  -2  14  -3 983.593 145.825   5
   2  14   3 995.099 147.738  19
   2  14   4 983.789 151.868  18
  -2  14  -4 1413.49 185.922   6
   2 -14   4 1226.24 156.586  10
   2  14   4 1040.64 154.290  19
  -2  14  -4 1316.57 163.577   5
   2  14   4 1356.66 159.083   5
   2  14   5 898.463 137.329   5
   2  14   5 869.546 148.851  18
   2 -14   5 711.269 121.745  10
   2  14   5 655.387 136.167  19
  -2  14  -5 978.714 164.498   6
   2  14   6 6417.85 313.531  18
   2  14   6 6866.52 333.255  19
   2 -14   6 6929.13 314.253   9
   2 -14   6 6579.86 312.954  10
  -2  14  -6 6608.31 353.580   6
  -2  14  -7 2122.66 214.619   6
   2  14   7 2365.68 196.166  18
   2  14   7 2000.07 194.680  19
   2 -14   7 2174.10 187.360  10
   2 -14   7 2186.52 183.534   9
   2  14   8 2962.62 226.448  19
  -2  14  -8 2924.49 241.990   6
   2 -14   8 3217.66 220.197   9
  -2  14  -9 40.7134 112.935   6
   2  14   9 132.057 107.104  19
   2 -14   9-132.713 91.1544   9
   2 -14  10 230.051 96.3011   9
   2  14  10 140.668 108.090  19
   2  14  10 152.969 103.176  20
  -2  14 -10 73.3519 112.600   6
  -2  14 -11 2505.50 191.808   6
  -2  16   9 876.771 123.684  20
  -2 -16   9 910.198 113.855   9
  -2  16   8 1232.26 146.544  20
   2  16  -8 1401.20 165.085   6
  -2 -16   8 1375.67 135.838   9
  -2  16   8 1672.25 166.803  19
   2  16  -7-27.0367 109.263   6
  -2  16   7-99.0772 101.104  20
  -2 -16   7 109.768 86.0745   9
  -2  16   7-48.9972 106.207  19
  -2  16   6 641.131 131.926  20
   2  16  -6 762.177 136.741   5
  -2 -16   6 608.572 118.784   9
  -2  16   6 520.720 127.700  19
   2  16  -5 770.372 134.045   5
  -2  16   5 869.331 151.839  19
  -2 -16   5 729.826 127.735   9
   2 -16  -5 613.517 118.445  10
  -2 -16   4 111.889 96.2097  10
  -2  16   4 351.874 121.120  19
  -2 -16   4 186.707 95.8569   9
   2  16  -4 69.0547 107.362   5
   2 -16  -4 252.603 95.5174  10
  -2  16   3 7598.40 354.367   5
   2  16  -3 7578.16 357.189   5
  -2 -16   3 8776.78 350.806   9
  -2 -16   3 8075.68 347.057  10
   2 -16  -3 7734.26 340.921  10
  -2  16   3 8000.50 345.154  19
  -2  16   2 500.861 129.531  19
   2  16  -2 440.323 131.650   5
  -2 -16   2 554.217 121.888  10
   2 -16  -2 456.363 110.560  10
  -2  16   2 680.141 143.817   5
   2 -16  -1 1838.48 183.462  10
   2  16  -1 1340.56 172.003   5
  -2 -16   1 1640.05 176.572  10
  -2  16   1 1478.62 172.024   5
  -2  16   1 1801.83 180.619  19
   2 -16   0-35.1093 110.268  10
  -2 -16   0 5.33584 99.8841  10
  -2  16   0-122.469 105.539   5
   2  16   0 115.201 107.207   5
  -2 -16  -1 63.4146 103.117  10
   2 -16   1 63.6064 102.878  10
  -2  16  -1 110.665 110.810   5
  -2  16  -1 85.5485 97.9237   6
   2  16   1 163.917 118.637   5
   2  16   2 325.125 127.379  19
  -2  16  -2 138.336 108.557   5
   2 -16   2 366.111 123.607  10
  -2  16  -2 202.650 111.472   6
   2  16   2 482.757 133.323   5
  -2 -16  -2 172.339 99.7073  10
  -2  16  -3 1001.34 136.695   5
   2  16   3 1329.54 163.009  19
  -2 -16  -3 1202.40 160.900  10
  -2  16  -3 1352.87 183.919   6
   2 -16   3 1226.10 157.336  10
   2  16   3 1518.76 170.044   5
  -2 -16  -4 3038.84 219.145  10
  -2  16  -4 2935.08 235.468   6
   2 -16   4 2857.96 215.193  10
   2  16   4 3042.06 219.543   5
   2  16   4 2626.54 210.412  19
   2  16   5 176.119 110.120  19
  -2  16  -5 144.986 116.345   6
   2 -16   5 216.571 101.847  10
  -2 -16  -5 59.6195 95.1367  10
   2  16   5 365.900 127.577  18
   2 -16   6-16.9034 89.8867  10
   2  16   6-169.618 119.516  19
  -2 -16  -6-43.3939 88.2971  10
  -2  16  -6-19.7388 114.330   6
   2  16   6-61.9830 101.560  18
   2  16   7 246.560 121.800  19
  -2 -16  -7 37.8510 86.5582  10
  -2  16  -7 112.451 111.672   6
   2 -16   7 117.908 89.4918  10
   2  16   8 179.561 107.291  19
  -2 -16  -8 259.358 93.7370  10
   2 -16   8 75.8377 83.7130   9
  -2  16  -8 0.12433 106.633   6
  -2  18   6 2232.07 172.532  19
   2  18  -5 11.6930 86.2945   5
  -2  18   5 297.743 109.721  19
  -2  18   5 38.6604 88.3094  20
   2 -18  -5 44.9339 76.3034  10
  -2  18   4 674.554 122.515  19
   2  18  -4 708.916 125.289   5
  -2 -18   4 734.630 110.409  10
  -2  18   4 694.074 119.203  20
   2 -18  -4 765.794 120.582  10
  -2  18   3 161.482 102.207  19
   2  18  -3 320.130 113.594   5
  -2 -18   3 141.581 88.3416  10
   2 -18  -3 150.648 87.9002  10
   2 -18  -2 6596.51 292.376  11
  -2  18   2 6476.48 288.804  19
   2  18  -2 5394.11 281.842   5
   2 -18  -2 5453.27 274.947  10
  -2 -18   2 6082.01 290.395  10
   2 -18  -1 1143.06 147.177  10
  -2  18   1 1124.13 156.677   5
  -2 -18   1 1087.02 144.523  10
   2  18  -1 983.629 144.965   5
  -2  18   0 8403.79 355.187   5
   2  18   0 7804.44 339.624   5
  -2 -18   0 7970.72 335.426  10
   2 -18   0 7837.91 336.544  10
  -2 -18  -1 68.7270 89.1312  10
   2  18   1 175.602 100.046   5
  -2  18  -1 124.871 101.741   5
   2 -18   1 148.783 99.6760  10
  -2 -18  -2 1931.94 178.302  10
   2  18   2 1371.12 163.737   5
  -2  18  -2 1593.87 167.286   5
   2 -18   2 1822.51 171.185  10
   2  18   3 92.1329 91.1658   5
   2 -18   3 28.6759 85.4884  10
   2  18   3-125.455 100.015  19
  -2 -18  -3 53.7135 84.3289  10
   2  18   4 3447.24 209.637  19
  -2 -18  -4 3683.63 219.585  10
  -2  18  -4 3412.93 214.582   6
   2 -18   4 3762.61 222.717  10
  -2  18  -5 167.398 96.1899   6
   2  18   5 138.544 103.276  19
  -2 -18  -5 26.2455 79.7998  10
   2 -18   5 209.710 98.7111  10
   2  18   6 4959.44 242.163  19
  -3  -1  15 98.8249 132.295  15
  -3   1  15 266.217 131.258  15
  -3   1  14-176.060 143.554  15
  -3  -1  14 105.964 132.878  15
  -3   1  13 2892.24 267.829  15
  -3  -1  13 2803.75 276.228  15
  -3  -1   9 4526.59 286.511   2
   3  -1  -9 4453.22 284.395  12
   3   1  -9 4940.57 302.057  12
  -3   1   9 4489.01 278.018   2
   3   1  -8 660.400 137.369  12
   3  -1  -8 630.721 125.446  12
  -3   1   8 424.178 121.690   2
  -3  -1   8 516.122 120.754   2
  -3   1   7 10622.6 376.714   2
   3   1  -7 10961.5 386.655  12
   3  -1  -7 10123.3 371.078  12
  -3  -1   7 10398.6 375.017   2
  -3   1   6 1509.82 149.674   2
  -3  -1   6 1684.20 157.375   2
  -3   1   6 1927.81 144.732   1
   3  -1  -6 1431.85 152.223  12
  -3  -1   6 1974.71 125.965   1
   3   1  -5 72504.9 945.299  13
  -3   1   5 70231.9 1023.17   1
   3  -1  -5 69111.5 1063.53  12
  -3  -1   5 68924.4 1057.52   2
  -3   1   5 66561.6 1049.62   2
  -3  -1   5 69900.2 985.893   1
  -3  -1   4 101486. 1349.63   1
   3   1  -4 107595. 1294.66  13
   3  -1  -4 107918. 1241.49  13
  -3   1   4 105213. 1406.74   2
   3  -1  -4 105407. 1418.14  12
  -3  -1   4 106703. 1407.07   2
  -3   1   4 103538. 1385.69   1
   3   1  -3 558875. 6056.63  13
  -3   1   3 549184. 6157.70   1
   3   1  -3 566340. 6187.91  12
  -3  -1   3 551284. 6128.93   1
  -3  -1   3 557453. 6160.69   2
   3  -1  -3 564255. 6184.70  12
   3  -1  -2 18353.7 354.756  12
  -3   1   2 18423.3 349.384   1
   3   1  -2 19921.1 354.151  12
  -3  -1   2 18876.7 340.475   2
  -3  -1   2 18572.8 299.537  14
   3   1  -2 18571.9 285.782  13
   3   1  -1 286848. 3232.53  12
  -3  -1   1 283833. 3191.14  14
  -3   1   1 276910. 3134.80  13
   3  -1  -1 281718. 3269.72  12
   3   1  -1 287534. 3204.88   3
  -3   1   1 289018. 3249.35   1
  -3  -1   0 6684.39 137.845  14
   3  -1   0 6103.26 136.550   3
  -3   1   0 6077.22 142.239  13
   3   1   0 6986.24 167.495  12
   3  -1   0 6487.67 201.104  12
  -3   1   0 6963.53 163.432   1
   3   1   0 6257.36 153.690   3
   3   1   1 15659.2 267.625  12
  -3   1  -1 14281.1 248.634   1
  -3   1  -1 14164.3 278.063  13
   3  -1   1 16374.6 308.284  12
   3  -1   1 13513.4 273.531   3
   3   1   1 14975.9 277.029   3
  -3  -1  -1 14928.8 230.419  14
   3   1   2 66536.4 833.738   2
   3  -1   2 67662.3 892.577   2
   3   1   2 68656.5 906.364   3
   3  -1   2 69069.4 909.156   3
  -3  -1  -2 65729.1 802.699  14
  -3   1  -2 67155.7 911.654  13
   3  -1   3 12597.9 317.003   3
  -3  -1  -3 12817.0 213.608  14
  -3   1  -3 13070.6 323.856  13
   3   1   3 13355.6 313.111   3
   3  -1   3 12979.7 291.980   2
   3   1   3 12909.3 261.785   2
  -3   1  -4 26400.6 520.043  13
  -3  -1  -4 26503.2 373.152  14
   3  -1   4 25991.7 484.340   2
   3   1   4 26466.6 462.836   2
   3   1   4 26153.8 513.403   3
  -3  -1  -5 13356.6 230.488  14
  -3   1  -5 12844.4 365.655  13
  -3  -1  -5 12592.9 358.590  13
   3   1   5 13213.1 326.410   2
   3   1   5 11852.3 358.595   3
   3  -1   5 12493.4 339.699   2
  -3  -1  -6 109884. 1576.07  13
   3   1   6 113613. 1520.56   2
   3  -1   6 109251. 1542.16   2
  -3   1  -6 109672. 1579.81  13
   3   1   6 108776. 1584.71   3
  -3   1  -7 4186.83 243.516  13
  -3  -1  -7 4625.69 248.188  13
   3  -1   7 4204.97 227.761   2
   3   1   7 4505.97 220.465   2
  -3   1  -8 478.611 131.087  13
  -3  -1  -8 648.814 132.164  13
   3   1   8 356.058 95.0724   2
   3  -1   8 632.153 123.848   2
  -3   1  -9 4599.05 285.731  13
   3  -1   9 4686.90 287.340  15
   3  -1   9 4620.29 273.774   2
  -3  -1  -9 4425.65 273.801  13
   3  -1  10 378.752 137.734  15
   3  -1  11 762.069 172.527  15
   3   1  12 4267.63 242.394  16
   3  -1  12 4165.27 313.767  15
   3  -1  13 234.709 142.553  15
   3  -1  13 136.061 111.164  16
   3   1  13 90.1045 101.645  16
   3   1  14 1622.32 163.332  16
   3  -1  14 1671.68 219.614  15
   3  -1  14 1555.86 163.981  16
   3  -1  15 74.6925 92.4914  16
  -3  -3  15 3578.75 277.614  15
   3   3 -15 3966.25 242.624   6
  -3  -3  14 3271.26 285.558  15
  -3  -3  13 10466.0 494.770  15
  -3  -3  12 3139.89 292.588  15
  -3  -3   9 37.6720 70.0633   8
  -3  -3   9 103.358 108.724   2
   3  -3  -9 96.2106 102.554  12
   3   3  -9-108.425 119.289  12
   3  -3  -8 8517.79 358.577  12
  -3  -3   8 9212.57 387.878   2
   3  -3  -7 11517.0 388.119  12
  -3  -3   7 11474.9 406.221   2
  -3   3   7 12094.4 393.331   1
   3   3  -6 3173.75 177.416  13
  -3   3   6 3325.70 202.374   1
   3  -3  -6 2950.55 192.805  12
  -3  -3   6 3113.28 203.622   2
  -3   3   5 24358.3 530.994   1
  -3  -3   5 24699.0 527.491   2
   3   3  -5 25259.8 491.183  13
  -3  -3   5 24448.6 450.011   1
   3  -3  -4 8159.23 265.366  12
  -3   3   4 8030.36 268.977   1
  -3  -3   4 7838.55 259.151   2
  -3  -3   4 7779.34 196.853  14
  -3  -3   4 8190.44 223.283   1
   3   3  -4 7973.58 240.971  13
   3  -3  -3 88744.7 1205.53  12
  -3  -3   3 89161.2 1178.78   2
  -3   3   3 88398.4 1035.08   3
  -3   3   3 90140.3 1224.75   1
  -3  -3   3 88996.6 1098.98  14
   3   3  -3 87239.6 1173.33  13
   3  -3  -2 109780. 1431.87  12
  -3  -3   2 110783. 1327.03  14
  -3   3   2 109717. 1425.80   1
  -3  -3   2 110652. 1364.86   2
  -3   3   2 112036. 1265.37   3
   3   3  -2 106760. 1395.05  13
   3   3  -1 53569.5 775.121   3
   3  -3  -1 51353.5 791.970  12
  -3  -3   1 52923.1 689.570  14
  -3   3   1 53892.8 762.860   1
  -3  -3   1 52535.8 685.303   2
   3   3  -1 52822.7 702.826  12
  -3   3   1 52604.8 699.091  13
  -3  -3   0 43256.2 591.851  14
   3  -3   0 43804.7 689.623  12
  -3   3   0 43400.8 629.131   1
   3   3   0 45547.9 564.569  12
   3   3   0 43955.6 663.713   3
  -3   3   0 42992.0 618.846  13
  -3   3  -1 1673.05 117.731  13
  -3   3  -1 1565.16 90.5627   1
   3   3   1 1629.30 118.464   3
   3  -3   1 1822.75 125.994  12
  -3  -3  -1 1577.32 89.5801  14
  -3   3  -2 3934.04 173.208  13
   3   3   2 3786.97 165.242   3
  -3  -3  -2 3945.14 128.068  14
   3  -3   2 4026.41 171.490   2
  -3   3  -2 3913.56 104.240   1
   3   3   3 6005.70 216.547   3
  -3  -3  -3 5636.99 159.787  14
  -3   3  -3 5693.47 225.480  13
   3   3   3 5851.33 136.881   2
   3  -3   3 5884.47 214.969   2
   3  -3   4 466.181 101.496   2
  -3  -3  -4 389.645 68.2460  14
  -3   3  -4 365.771 104.003  13
   3   3   4 370.486 54.5280   2
   3   3   4 462.841 101.981   3
  -3  -3  -5 50420.2 708.796  14
   3  -3   5 48579.0 839.834   2
  -3   3  -5 48461.6 866.869  13
   3   3   5 50138.2 854.724   3
   3   3   5 51671.4 752.475   2
  -3   3  -6 66178.0 1109.49  13
   3  -3   6 66039.8 1081.27   2
   3   3   6 65866.9 1087.60   3
  -3   3  -7 17581.8 512.765  13
   3   3   7 18106.5 505.744   3
  -3  -3  -7 17790.7 498.791  13
   3  -3   7 17639.6 497.759   2
  -3  -3  -8 217.622 101.369  13
   3  -3   8 68.0528 93.5291   2
  -3   3  -8 290.266 120.144  13
   3   3   8 310.871 113.881   3
   3  -3   9 17401.3 576.250  15
  -3  -3  -9 16811.2 552.508  13
  -3   3  -9 16221.5 553.574  13
   3  -3   9 17137.7 554.935   2
   3  -3  10 1098.13 177.816  15
   3  -3  11 4486.88 321.208  15
   3  -3  12 113.261 143.006  15
   3  -3  13 2854.18 267.801  15
   3  -3  14 2072.43 177.418  16
   3  -3  14 2106.19 248.715  15
   3  -3  15 1491.16 211.592  15
   3  -3  15 1495.28 153.633  16
   3   5 -15 583.774 130.619   6
  -3  -5  15 435.658 132.127  15
   3   5 -14 7136.24 334.801   6
  -3  -5  14 6648.35 384.433  15
  -3  -5  13 159.317 137.177  15
  -3  -5  12 8517.33 447.603  15
  -3  -5  11 221.389 150.445  15
  -3  -5  11 174.466 86.4461   9
  -3  -5  10 3125.50 202.266   9
  -3  -5   9 426.639 96.8546   9
  -3  -5   8 15383.8 521.363   2
  -3  -5   8 14866.9 412.415   8
  -3   5   8 14702.2 509.844   1
  -3  -5   7 11576.7 419.995   2
  -3   5   7 11475.4 423.306   1
   3  -5  -6 9060.30 326.608  12
  -3   5   6 8412.80 346.386   1
   3   5  -6 9781.11 347.101  13
  -3  -5   6 8846.92 340.746   2
  -3  -5   5 805.954 74.3545  14
   3  -5  -5 920.297 122.892  12
  -3  -5   5 722.596 118.253   2
   3   5  -5 844.507 124.602  13
  -3   5   5 772.365 137.999   1
   3  -5  -4 5568.47 236.885  12
  -3  -5   4 5545.34 228.605   2
  -3  -5   4 5206.42 168.206  14
   3   5  -4 5259.25 240.747  13
  -3   5   4 5319.60 249.433   1
  -3  -5   3 56296.6 775.014  14
  -3   5   3 56096.4 925.809   1
  -3  -5   3 57084.3 842.318   2
   3  -5  -3 55998.9 901.582  12
   3   5  -3 54637.3 903.452  13
  -3   5   2 7911.59 273.390   1
  -3  -5   2 7681.33 209.940   2
  -3  -5   2 7586.55 198.244  14
   3  -5  -2 7435.27 265.871  12
  -3   5   2 7562.23 202.819   3
   3   5  -2 7083.14 262.895  13
  -3  -5   1 5754.72 172.478  14
  -3   5   1 5606.53 221.205   1
   3   5  -1 5555.04 157.826  12
   3  -5  -1 5414.87 217.682  12
  -3   5   1 5919.51 200.464  13
  -3  -5   1 5774.83 153.567   2
   3   5  -1 5472.47 233.908   3
  -3   5   0 67074.7 941.788  13
   3   5   0 68443.4 992.637   3
   3  -5   0 67975.7 953.458  12
  -3   5   0 66404.8 929.818   1
  -3  -5   0 67116.0 871.641  14
   3  -5   1 3620.94 177.004  12
   3   5   1 3861.38 190.821   3
  -3   5  -1 3683.64 150.341   1
  -3  -5  -1 3694.73 147.896  14
   3  -5   1 3599.61 121.664  14
  -3   5  -1 3760.53 183.077  13
   3  -5   2 10805.5 202.332  14
  -3   5  -2 11048.9 239.999   1
  -3   5  -2 10404.1 312.164  13
  -3  -5  -2 10320.4 254.825  14
   3  -5   2 10403.7 304.790   2
   3   5   2 10422.4 307.368   3
  -3   5  -3 493.354 114.836  13
   3  -5   3 499.553 108.675   2
   3   5   3 524.499 112.751   3
  -3  -5  -3 390.440 78.5937  14
  -3   5  -4 660.424 125.327  13
   3  -5   4 676.024 111.725   2
   3   5   4 690.853 106.551   3
  -3  -5  -4 628.784 88.2420  14
  -3   5  -5 24298.5 598.113  13
  -3  -5  -5 25818.6 475.748  14
   3  -5   5 25074.0 577.016   2
   3   5   5 25462.9 577.949   3
   3   5   6 36691.8 757.269   3
  -3  -5  -6 36552.8 618.711  14
  -3   5  -6 35113.5 780.164  13
   3  -5   6 35456.2 753.046   2
   3   5   7 11453.8 410.822   3
   3  -5   7 11256.8 413.510   2
  -3   5  -7 10975.4 429.798  13
   3   5   8 12697.4 460.413   3
  -3   5  -8 12286.4 474.471  13
   3  -5   8 12330.6 386.673   9
  -3  -5  -8 11443.0 444.758  13
   3  -5   8 11743.5 451.012   2
  -3   5  -8 12447.7 399.783   6
   3  -5   8 12647.1 477.971  15
  -3   5  -9 105.561 96.6674   6
   3  -5   9-54.5549 140.663  15
   3  -5   9 5.67927 84.7291   9
  -3   5 -10 3154.53 224.197   6
   3  -5  10 2487.47 193.206   9
   3  -5  10 2930.77 277.484  15
   3  -5  11 4292.64 335.661  15
  -3   5 -11 5033.59 290.175   6
   3  -5  12 3661.31 325.444  15
   3  -5  13 50.2309 149.371  15
   3  -5  14 4488.20 335.152  15
   3  -5  14 4442.80 246.375  16
   3  -5  15 624.930 113.626  16
   3  -5  15 460.886 143.669  15
   3   7 -14 2476.67 206.200   6
  -3  -7  14 2650.78 253.439  15
  -3  -7  13 11163.8 500.025  15
   3   7 -13 10779.9 428.520   6
  -3  -7  12 6120.45 388.178  15
  -3  -7  12 6574.10 306.654   9
   3   7 -12 6257.15 340.084   6
  -3  -7  11 58.8742 130.283  15
  -3  -7  11 115.352 92.1502   9
  -3  -7  10 21601.9 700.122  15
  -3  -7  10 21269.5 572.660   9
  -3  -7   9 2520.92 243.802  15
  -3   7   9 2336.38 178.897  20
  -3  -7   9 2485.28 189.773   9
   3   7  -8 20125.2 522.406   5
  -3  -7   8 20980.3 631.153  15
  -3  -7   8 20817.4 517.584   8
  -3  -7   8 20397.8 523.214   9
   3  -7  -7 33847.7 686.783  14
  -3  -7   7 32399.8 782.641   2
  -3   7   7 32903.7 828.194   1
  -3  -7   7 33757.5 668.262   8
  -3  -7   7 33128.2 678.815   9
  -3  -7   6 2929.91 214.175   2
   3   7  -6 2845.11 229.741  13
  -3   7   6 2898.86 230.747   1
  -3   7   5 11826.0 432.874   1
  -3  -7   5 12621.5 397.477   2
   3   7  -5 12038.4 434.747  13
  -3  -7   4 725.931 99.7755   2
  -3   7   4 691.741 133.418   1
  -3  -7   4 799.138 81.4834  14
   3   7  -4 872.030 139.844  13
   3   7  -3 65368.7 1134.85  13
  -3  -7   3 68168.1 952.141  14
  -3   7   3 65503.8 1129.26   1
  -3  -7   3 69794.9 1012.36   2
   3   7  -2 86087.6 1363.16   3
  -3   7   2 84130.0 1316.98   1
  -3  -7   2 86462.4 1164.56  14
  -3   7   1 10140.7 306.143   3
  -3  -7   1 9438.86 257.155  14
   3  -7  -1 9562.45 268.526  14
  -3   7   1 9943.15 319.468  13
   3  -7  -1 10412.2 300.957  12
  -3   7   1 9695.55 327.007   1
   3   7  -1 9920.94 354.088   3
   3  -7   0 17011.5 356.015  14
   3   7   0 16884.6 466.494   3
   3  -7   0 18074.5 406.507  12
  -3   7   0 17096.2 439.128  13
  -3   7   0 17358.8 423.914   1
  -3  -7   0 16698.0 364.081  14
  -3   7  -1 154757. 2086.68  13
   3  -7   1 154166. 2038.71   2
  -3  -7  -1 154591. 1947.95  14
   3   7   1 153328. 2097.02   3
  -3   7  -1 160692. 2004.55   1
   3  -7   1 160217. 1896.83  14
  -3  -7  -2 66349.6 963.230  14
  -3   7  -2 65815.5 1092.78  13
   3   7   2 65568.7 1086.77   3
   3  -7   2 66640.8 1048.42   2
   3   7   3 11714.9 384.085   3
  -3  -7  -3 11323.0 307.728  14
  -3   7  -3 11429.1 391.736  13
   3  -7   3 11224.2 360.521   2
   3   7   4 47786.1 908.691   3
  -3   7  -4 47495.1 929.240  13
  -3  -7  -4 48373.5 782.838  14
   3  -7   4 47074.8 879.484   2
   3   7   5 19863.5 542.683   3
  -3   7  -5 19514.5 569.707  13
  -3  -7  -5 19105.0 440.877  14
   3  -7   5 19424.4 531.859   2
   3   7   6 1644.91 175.727   3
   3  -7   6 1732.61 177.490   2
  -3  -7  -6 1628.59 135.403  14
  -3   7  -6 1308.42 179.221  13
   3  -7   7 46303.7 849.282  10
   3  -7   7 46880.1 1009.03  15
   3  -7   7 47813.7 1003.65   2
  -3  -7  -7 47147.6 832.490  14
   3   7   7 49215.4 1015.09   3
  -3   7  -7 48939.2 919.062   6
  -3   7  -7 47588.2 1041.80  13
   3  -7   7 48070.0 874.526   9
   3  -7   8 8031.08 326.812   9
   3   7   8 8705.46 315.801  18
   3  -7   8 8284.22 406.081  15
   3  -7   8 8203.95 312.831  10
  -3   7  -8 8274.69 345.590   6
  -3   7  -9 10792.1 415.960   6
   3  -7   9 10105.9 474.654  15
   3  -7   9 10807.2 388.161   9
   3  -7  10 5633.56 378.766  15
   3  -7  10 5330.63 281.049   9
  -3   7 -10 5389.31 307.795   6
  -3   7 -11 13084.0 483.418   6
   3  -7  11 12606.6 572.112  15
   3  -7  12 1096.11 203.529  15
  -3   7 -12 1083.01 170.610   6
   3  -7  13 1382.25 215.114  15
   3  -7  13 1481.28 158.614  16
  -3   7 -13 1255.67 172.989   6
   3  -7  14 202.391 158.047  15
   3  -7  14 350.506 104.863  16
   3   9 -14-113.047 116.752   6
   3   9 -13 468.207 136.451   6
  -3  -9  13 566.422 167.490  15
  -3  -9  13 370.315 99.4782   9
   3   9 -12 3848.22 272.709   6
  -3  -9  12 3570.76 227.115   9
  -3  -9  12 4010.74 305.493  15
  -3  -9  11 5757.09 363.994  15
   3   9 -11 4581.23 298.513   6
  -3  -9  11 5201.01 283.016   9
  -3  -9  10 2629.26 258.250  15
   3   9 -10 2913.94 250.615   6
  -3   9  10 3042.92 214.815  20
  -3  -9  10 2706.71 203.998   9
   3   9  -9 10373.3 419.051   6
  -3   9   9 9863.92 377.131  20
  -3  -9   9 10431.8 392.205   9
   3   9  -8 82.4727 90.3599   5
  -3  -9   8 53.2623 80.7916   9
  -3   9   8 132.512 99.3344  19
   3   9  -8 102.869 120.297   6
   3   9  -7 2778.84 196.910   5
  -3  -9   7 3086.42 193.763   8
   3   9  -7 2560.33 217.415   6
  -3   9   7 3199.90 202.226  19
  -3  -9   7 3107.16 204.136   9
   3   9  -6 548.106 116.677   5
  -3   9   6 548.188 149.858   1
   3   9  -6 594.164 126.740   6
   3   9  -6 618.401 153.131  13
   3  -9  -6 627.192 120.734  14
  -3   9   6 544.939 110.010  19
  -3  -9   6 759.349 115.123   9
  -3   9   5 10388.3 344.533  19
   3   9  -5 10759.7 361.299   5
  -3   9   5 10541.0 445.125   1
   3  -9  -5 11079.8 361.541  14
   3   9  -5 9996.49 444.190  13
  -3  -9   5 10596.6 346.384   9
  -3   9   4 4885.26 297.501   1
   3   9  -4 5369.61 312.104  13
   3  -9  -4 5548.10 246.761  14
   3   9  -4 5121.21 318.978   3
   3  -9  -3 2077.74 153.984  14
  -3  -9   3 2354.07 143.453  14
   3   9  -3 2355.43 221.201   3
  -3   9   3 2012.61 198.582   1
  -3   9   2 6155.70 303.376   1
  -3  -9   2 5969.94 227.214  14
   3  -9  -2 5983.86 241.827  14
   3   9  -2 6265.94 330.540   3
  -3  -9   1 315.748 82.9941  14
   3  -9  -1 250.855 80.2182  14
  -3   9   1 371.812 112.891   1
   3   9  -1 396.436 120.153   3
  -3   9   0 176.175 108.885   1
   3  -9   0 60.1515 83.7168   2
  -3   9   0 225.435 110.597  13
  -3   9   0 156.479 95.3688   3
   3  -9   0 176.002 70.7720  14
  -3  -9   0 176.178 78.0792  14
   3   9   0 125.195 102.926   3
  -3  -9  -1 22688.9 490.444  14
   3   9   1 21740.4 591.422   3
  -3   9  -1 23096.8 603.127  13
   3  -9   1 23101.8 548.232   2
  -3  -9  -2 3060.02 175.116  14
   3   9   2 2841.76 215.813   3
  -3   9  -2 3176.13 237.969  13
   3  -9   2 3052.59 201.574   2
  -3  -9  -3 29902.7 602.718  14
  -3   9  -3 29562.8 744.210  13
   3  -9   3 28861.9 663.521   2
   3   9   3 29453.5 724.209   3
   3  -9   4 1127.02 151.443   2
   3   9   4 1191.63 170.249   3
  -3   9  -4 1029.29 179.031  13
  -3  -9  -4 1155.53 122.467  14
  -3  -9  -5 6675.43 272.432  14
   3   9   5 6493.60 263.557  18
  -3   9  -5 6360.50 356.554  13
   3  -9   5 6005.61 313.154   2
   3  -9   5 6437.10 268.274   9
  -3   9  -5 6120.80 301.291   6
   3  -9   5 6852.15 280.742  10
   3   9   5 5819.01 327.829   3
   3  -9   6 314.573 123.143   2
   3  -9   6 140.105 70.9309   9
   3  -9   6 270.390 126.249  15
  -3  -9  -6 166.201 79.5877  14
   3   9   6 216.700 96.5185  18
   3  -9   6 217.747 85.1878  10
  -3   9  -6 222.985 122.239   6
   3  -9   7 6654.35 375.280  15
   3  -9   7 7154.16 301.735  10
   3   9   7 7211.34 294.905  18
   3  -9   7 7113.36 304.323   9
  -3   9  -7 6582.79 327.152   6
   3  -9   8 157.581 82.7767  10
   3   9   8 25.8603 93.3462  18
   3  -9   8 127.305 139.075  15
   3  -9   8 212.662 104.573   9
  -3   9  -8 145.068 134.540   6
  -3   9  -9 2782.27 245.069   6
   3  -9   9 3068.06 289.534  15
   3  -9   9 2979.75 217.098   9
   3  -9  10 4128.56 334.015  15
   3  -9  10 4675.98 267.734   9
  -3   9 -10 3739.58 267.968   6
   3  -9  11 3160.34 305.140  15
   3  -9  11 3163.25 225.972   9
  -3   9 -11 2803.07 247.960   6
   3  -9  12 3994.66 234.511  16
   3  -9  12 3406.32 310.241  15
  -3   9 -12 3088.24 246.486   6
   3  -9  13 2443.26 257.967  15
  -3   9 -13 2650.77 219.575   6
   3  -9  13 2953.41 197.908  16
   3  11 -13 2418.25 201.010   6
   3  11 -12 2816.90 232.534   6
  -3 -11  12 3251.97 215.362   9
  -3 -11  11 70.7839 91.3492   9
  -3  11  11 55.8929 90.9901  20
   3  11 -11 4.52227 123.585   6
  -3 -11  10 395.309 111.124   9
  -3  11  10 380.553 116.869  20
   3  11 -10 403.088 134.850   6
  -3 -11   9 1556.99 171.160   9
  -3  11   9 1401.38 163.081  20
  -3  11   9 1679.57 174.154  19
   3  11  -9 1414.72 190.969   6
  -3  11   8 787.154 135.453  19
   3  11  -8 551.462 129.733   5
  -3 -11   8 987.210 140.454   9
   3  11  -8 875.302 167.888   6
   3  11  -7 2465.30 202.852   5
  -3  11   7 2733.40 205.779  19
  -3 -11   7 2516.11 194.827   9
   3  11  -7 2739.30 231.301   6
  -3  11   6 2710.87 201.041  19
   3  11  -6 2368.54 196.722   5
  -3 -11   6 2463.13 190.972   9
   3  11  -6 2365.76 213.661   6
   3  11  -5 3397.47 224.802   5
  -3  11   5 3524.73 219.154  19
  -3 -11   5 3575.14 218.242   9
   3  11  -5 3218.71 242.267   6
  -3  11   4 3467.37 213.774   5
   3  11  -4 2897.04 221.720   6
   3  11  -4 3227.64 224.752   5
  -3  11   4 3261.93 210.160  19
   3 -11  -4 3316.78 201.221  10
  -3 -11   4 3372.21 208.299   9
  -3  11   3 6096.25 272.944   5
   3 -11  -3 5719.74 260.575  10
   3  11  -3 5855.90 278.489   5
  -3  11   3 5375.80 255.782  19
   3  11  -3 5657.55 360.291   3
   3 -11  -3 5538.70 263.130  14
  -3  11   3 5495.73 342.035   1
  -3  11   3 5654.65 257.509   6
  -3 -11   3 5577.38 255.965  10
  -3  11   3 5632.72 255.403  18
  -3 -11   3 5781.77 263.101   9
  -3 -11   2 5584.25 252.583   9
   3  11  -2 5858.81 279.428   5
  -3  11   2 5764.87 254.268   6
  -3  11   2 5647.99 328.525   1
  -3 -11   2 5716.98 245.671  14
  -3 -11   2 5754.44 254.744  10
   3  11  -2 5498.19 341.214   3
   3  11  -2 5836.68 259.105  18
   3 -11  -2 5539.34 258.384  14
   3 -11  -2 5651.66 255.915  10
  -3  11   2 5515.24 257.953   5
  -3  11   2 5665.54 256.982  19
  -3 -11   1 10744.7 346.297  14
  -3  11   1 11490.4 374.698   5
   3 -11  -1 11344.4 366.433  10
   3 -11  -1 11156.8 354.478  14
   3  11  -1 10782.0 354.694  18
  -3  11   1 11403.3 362.820   6
   3  11  -1 10843.2 456.048   3
  -3  11   1 10690.9 354.319  19
   3  11  -1 11113.8 379.134   5
  -3 -11   1 10813.9 358.518  10
  -3 -11   1 11024.5 355.300   9
  -3  11   0 3277.51 202.351   6
   3 -11   0 3311.78 198.387  10
   3  11   0 3366.96 199.611  18
   3  11   0 3490.17 263.632   3
  -3 -11   0 3492.27 201.302  14
  -3  11   0 3316.63 202.487   5
   3  11   0 3246.28 209.141   5
  -3 -11   0 3244.14 190.095   9
  -3  11   0 3085.81 187.259  19
   3  11   1 2019.59 171.574   4
  -3  11  -1 2158.91 177.337   6
   3 -11   1 2185.32 166.955  10
  -3  11  -1 2071.62 214.558   3
  -3  11  -1 2138.39 217.783  13
  -3 -11  -1 2163.88 168.563  14
  -3  11  -1 2351.18 174.095   5
   3  11   1 2113.44 215.483   3
   3  11   1 2297.94 169.374   5
   3  11   1 2413.70 173.361  18
  -3  11  -2 8449.24 407.543  13
   3  11   2 8559.17 315.053  18
  -3 -11  -2 8694.06 319.851  14
   3  11   2 7320.40 378.946   3
   3  11   2 8387.16 327.679   4
  -3  11  -2 8527.16 337.896   6
  -3  11  -2 7944.97 311.666   5
   3 -11   2 8007.74 312.072  10
   3  11   2 8103.43 314.429   5
   3 -11   3 5362.85 256.194  10
   3  11   3 5180.90 247.989  18
  -3  11  -3 4883.86 330.256  13
   3  11   3 4577.87 306.713   3
   3  11   3 5639.16 257.598   5
  -3  11  -3 4710.59 269.115   6
   3  11   4 6829.59 294.603  18
   3  11   4 7559.66 308.796   5
  -3  11  -4 6692.35 334.323   6
   3 -11   4 7129.17 299.887  10
   3  11   5 324.803 94.8903   5
   3  11   5 366.074 114.405  18
   3 -11   5 376.002 107.848  10
  -3  11  -5 324.590 133.005   6
   3 -11   5 409.650 99.2378   9
   3  11   6 566.551 124.572  18
   3 -11   6 392.638 97.7152   9
   3 -11   6 455.672 112.810  10
  -3  11  -6 290.960 129.325   6
   3  11   7 5927.40 285.862  18
   3 -11   7 6024.87 294.263  10
  -3  11  -7 5308.01 316.184   6
   3 -11   7 5443.90 276.758   9
   3 -11   8 5737.30 290.167  10
   3 -11   8 5712.89 370.555  15
  -3  11  -8 4877.79 309.134   6
   3  11   8 5389.23 289.972  19
   3  11   8 5702.33 282.633  18
   3 -11   8 5307.64 283.156   9
   3  11   9 471.706 131.949  19
   3 -11   9 433.580 167.664  15
   3 -11   9 274.040 107.723   9
  -3  11  -9 156.974 136.055   6
   3 -11  10 8683.52 465.238  15
   3  11  10 9279.64 363.208  19
   3 -11  10 8554.73 356.949   9
  -3  11 -11 251.333 130.013   6
   3 -11  11 464.035 151.780  15
  -3  11 -11 539.099 157.126   7
  -3  11 -12 1234.71 179.260   7
   3 -11  12 1063.70 187.688  15
  -3  11 -12 1093.59 162.300   6
  -3 -13  11 2510.25 185.003   9
   3  13 -11 2186.54 199.966   6
  -3 -13  10 240.140 106.339   9
  -3  13  10 85.1922 92.5358  20
   3  13 -10 18.4907 127.271   6
  -3  13   9 13892.1 458.754  20
  -3  13   9 15088.1 465.980  19
  -3 -13   9 13800.3 454.280   9
  -3  13   8 3238.65 231.363  19
  -3  13   8 3288.80 233.992  20
   3  13  -8 2863.59 247.767   6
   3  13  -8 3052.96 227.194   5
  -3 -13   8 3473.81 233.103   9
   3  13  -7 5302.68 313.913   6
   3  13  -7 5391.69 296.100   5
  -3  13   7 6103.13 309.352  19
  -3 -13   7 5822.29 300.133   9
   3  13  -6 25485.5 669.606   5
  -3  13   6 26250.6 657.852  19
  -3 -13   6 25647.9 644.462   9
   3  13  -6 25296.1 698.423   6
   3  13  -5 5552.62 301.728   5
  -3  13   5 5687.20 294.853  19
   3  13  -5 5379.25 315.487   6
  -3 -13   5 5422.03 278.819   9
  -3  13   4 14272.6 469.288   5
  -3  13   4 13132.1 445.086  19
   3  13  -4 14088.0 472.317   5
   3 -13  -4 14069.5 443.156  10
  -3 -13   4 13882.1 440.568  10
  -3 -13   4 13883.2 447.949   9
  -3  13   3 5634.79 285.956   5
  -3 -13   3 5090.73 267.023   9
  -3  13   3 5469.80 281.453  19
  -3 -13   3 5575.87 274.967  10
   3 -13  -3 5365.74 270.676  10
   3  13  -3 5312.55 285.910   5
  -3  13   2 2303.65 191.965   5
  -3 -13   2 2592.46 194.280  10
  -3  13   2 2263.90 191.821  19
   3  13  -2 2308.02 204.700   5
  -3  13   2 2504.38 183.234   6
   3 -13  -2 2343.33 187.698  10
  -3 -13   2 2367.77 185.887   9
  -3  13   1 4687.68 263.845   5
  -3  13   1 4972.55 255.665   6
  -3  13   1 4869.36 260.378  19
   3 -13  -1 4714.71 259.357  10
   3  13  -1 4767.40 268.175   5
  -3 -13   1 4882.09 260.496  10
  -3 -13   1 4784.92 252.572   9
   3  13   0 2710.24 207.722   5
  -3  13   0 2754.45 202.363   5
  -3 -13   0 3028.97 204.107   9
   3 -13   0 2513.89 189.693  10
   3  13   0 2437.14 194.439  18
  -3  13   0 2388.68 189.691   6
  -3 -13   0 2483.00 189.540  10
  -3  13   0 2261.81 186.208  19
   3  13   1 16563.0 472.977  19
  -3  13  -1 16646.3 497.346   6
   3  13   1 15946.4 478.084  18
  -3  13  -1 17672.4 478.852  19
   3  13   1 15389.3 483.315   5
  -3  13  -1 16209.7 487.937   5
  -3 -13  -1 16235.3 490.985  10
   3 -13   1 15436.1 478.469  10
   3  13   2 6233.63 300.108   5
   3  13   2 5935.62 285.571  19
  -3  13  -2 6283.33 299.187   5
  -3  13  -2 6205.77 309.139   6
   3 -13   2 6091.42 294.826  10
   3  13   2 6181.46 301.141  18
  -3  13  -3 6516.35 303.319   5
   3  13   3 6287.86 295.979  18
   3  13   3 6015.86 289.903  19
  -3  13  -3 5998.64 316.061   6
   3  13   3 6062.13 297.007   5
   3 -13   3 6107.35 296.270  10
   3  13   4 2255.66 187.230   5
   3  13   4 1999.36 185.644  18
   3  13   4 1779.50 177.837  19
   3 -13   4 2319.28 193.288  10
  -3  13  -4 2076.87 211.435   6
   3  13   5 2561.43 197.451   5
   3  13   5 2505.82 207.279  18
   3  13   5 2603.50 211.683  19
   3 -13   5 2341.54 193.657  10
  -3  13  -5 2476.87 233.098   6
   3  13   6 677.489 142.958  19
   3  13   6 563.292 131.144  18
   3 -13   6 487.722 106.595  10
   3 -13   6 847.930 135.025   9
  -3  13  -6 580.641 164.261   6
  -3  13  -7 5025.76 313.389   6
   3  13   7 5608.62 297.629  19
   3  13   7 6047.86 300.648  18
   3 -13   7 6101.36 302.066  10
   3 -13   7 5780.41 292.412   9
   3 -13   8 464.817 113.672   9
   3  13   8 692.453 148.372  19
   3  13   8 422.204 128.013  18
   3 -13   8 631.359 123.595  10
  -3  13  -8 696.402 156.902   6
   3 -13   9 42.4730 86.9667   9
   3  13   9-41.7160 107.374  19
  -3  13  -9 16.5639 126.851   6
   3 -13  10 51.9698 96.0330   9
   3  13  10-66.4691 103.850  19
  -3  13 -10 94.6640 112.655   6
  -3  13 -11 5755.98 293.231   6
   3  13  11 6133.52 269.109  19
  -3 -15  10-96.5964 80.0190   9
  -3 -15   9 1273.93 140.147   9
  -3  15   9 1432.39 154.292  19
  -3  15   9 1631.97 159.442  20
   3  15  -9 1448.54 175.647   6
  -3 -15   8 162.410 88.1463   9
  -3  15   8 327.947 113.564  19
  -3  15   8 202.875 108.485  20
   3  15  -8 120.176 114.207   6
  -3  15   7 493.243 123.334  20
  -3 -15   7 499.528 115.734   9
  -3  15   7 507.116 136.953  19
   3  15  -7 320.391 136.611   6
   3  15  -7 397.565 123.702   5
  -3  15   6 254.739 118.456  19
  -3  15   6 169.113 112.851  20
  -3 -15   6 159.907 96.8967   9
   3  15  -6 377.362 117.496   5
  -3  15   5 405.440 127.596  19
   3  15  -5 319.005 131.597   5
  -3 -15   5 381.009 112.097   9
   3 -15  -5 570.499 111.901  10
  -3  15   4 3866.78 250.333  19
  -3 -15   4 4077.34 242.317  10
   3 -15  -4 3875.88 243.097  10
   3  15  -4 3483.57 245.981   5
  -3 -15   4 3826.02 241.542   9
  -3 -15   3 86.7251 87.9859  10
  -3 -15   3-89.1856 94.9295   9
  -3  15   3 14.5207 106.314  19
  -3  15   3 90.0531 106.740   5
   3 -15  -3 7.01598 94.8110  10
   3  15  -3 6.09084 104.513   5
  -3  15   2 4381.92 268.222   5
  -3  15   2 4716.71 271.657  19
  -3 -15   2 4489.65 260.135  10
   3  15  -2 4418.93 277.583   5
   3 -15  -2 4328.24 258.087  10
  -3 -15   2 4604.88 260.725   9
  -3 -15   1 378.840 120.976  10
   3  15  -1 559.298 137.863   5
  -3 -15   1 278.015 102.608   9
  -3  15   1 363.603 118.840  19
  -3  15   1 418.373 103.436   6
   3 -15  -1 469.281 126.216  10
  -3  15   1 450.150 122.722   5
  -3  15   0 2594.07 216.822   5
   3 -15   0 2635.16 209.916  10
  -3  15   0 3016.38 221.172  19
   3  15   0 2665.42 221.865   5
  -3  15   0 2766.21 210.880   6
  -3 -15   0 2869.47 220.570  10
   3  15   1 3056.82 228.832   5
  -3  15  -1 2751.69 218.875   5
  -3  15  -1 2855.15 214.877   6
   3 -15   1 2667.53 213.450  10
  -3 -15  -1 2945.69 224.487  10
   3  15   2 851.656 144.170  18
   3  15   2 1036.13 150.842  19
  -3  15  -2 1184.20 155.245   5
   3  15   2 1145.62 158.191   5
  -3 -15  -2 999.847 156.777  10
  -3  15  -2 960.975 153.659   6
   3 -15   2 1069.51 147.141  10
   3 -15   3 11124.1 418.398  10
  -3  15  -3 11788.4 424.356   5
  -3  15  -3 11218.3 436.242   6
  -3 -15  -3 11082.9 418.342  10
   3  15   3 10910.5 414.672   5
   3  15   3 10855.0 400.876  19
   3  15   3 11080.9 414.390  18
   3  15   4 3215.96 228.666   5
  -3 -15  -4 3020.61 226.108  10
   3 -15   4 3549.56 239.476  10
   3  15   4 3458.87 241.669  18
   3  15   4 3088.67 228.849  19
  -3  15  -4 3425.06 260.264   6
  -3 -15  -5 90.7912 96.1757  10
   3  15   5-49.9243 106.053   5
   3  15   5 176.217 115.784  19
  -3  15  -5 96.5297 119.947   6
   3 -15   5 156.873 94.8485  10
   3  15   5-160.687 116.552  18
   3  15   6 1345.98 170.745  19
   3  15   6 1429.97 170.757  18
  -3 -15  -6 1483.46 167.823  10
   3 -15   6 1229.45 148.181  10
  -3  15  -6 1543.37 193.986   6
  -3  15  -7 649.060 143.462   6
   3 -15   7 550.869 117.217  10
   3  15   7 538.041 119.860  18
  -3 -15  -7 396.570 105.836  10
   3  15   7 512.999 120.166  19
   3 -15   8 642.737 110.785   9
   3 -15   8 757.592 121.607  10
   3  15   8 630.271 130.647  19
  -3 -15  -8 742.112 129.247  10
   3  15   8 643.462 131.953  18
  -3  15  -8 342.086 118.544   6
   3 -15   9 4907.49 242.473   9
  -3  15  -9 5356.13 280.232   6
   3  15   9 5529.72 267.962  19
   3  17  -7 164.211 91.3961   5
  -3  17   7-75.0974 111.534  19
  -3 -17   7 240.884 83.3733   9
  -3  17   7 117.404 95.9488  20
  -3 -17   6 1470.55 148.462   9
   3  17  -6 1392.31 153.590   5
  -3  17   6 1531.10 160.964  19
  -3  17   6 1597.84 161.857  20
  -3  17   5 131.357 101.816  19
   3  17  -5 291.064 111.940   5
  -3 -17   5 175.239 88.0288   9
  -3  17   5 112.522 93.7499  20
  -3 -17   4 4011.69 229.760   9
  -3 -17   4 3495.09 216.064  10
   3 -17  -4 3433.26 218.060  10
   3  17  -4 3081.79 225.039   5
  -3  17   4 3766.34 237.197  19
  -3  17   4 3828.27 237.688  20
   3  17  -3 744.205 141.514   5
  -3  17   3 924.907 138.414  20
  -3  17   3 567.428 126.170  19
  -3 -17   3 756.699 128.750  10
  -3 -17   3 920.060 130.458   9
   3 -17  -3 664.010 124.179  10
   3  17  -2 2942.91 224.170   5
   3 -17  -2 2853.40 207.500  10
  -3 -17   2 2810.81 206.344  10
  -3  17   2 2913.40 217.353  19
   3  17  -1 457.953 135.101   5
  -3  17   1 516.426 136.917   5
  -3 -17   1 405.001 112.367  10
  -3  17   1 502.285 126.111  19
   3 -17  -1 417.772 99.8615  11
   3 -17  -1 627.938 131.793  10
   3  17   0 456.726 118.290   5
  -3  17   0 805.346 149.800   5
  -3 -17   0 369.554 117.679  10
   3 -17   0 430.444 120.393  10
  -3  17  -1 135.786 111.611   5
   3  17   1-41.8269 101.413   5
  -3  17  -1 109.032 100.716   6
   3 -17   1-122.523 110.478  10
  -3 -17  -1-136.758 101.362  10
  -3  17  -2 4938.04 272.549   6
  -3  17  -2 4232.86 257.145   5
   3  17   2 4077.77 255.125   5
   3 -17   2 4407.56 259.774  10
  -3 -17  -2 4307.93 262.016  10
   3  17   2 4635.64 254.279  19
   3  17   3 2330.30 198.199   5
   3  17   3 2519.79 195.663  19
   3 -17   3 2328.25 194.204  10
  -3 -17  -3 2040.52 190.749  10
  -3  17  -3 2243.88 195.325   6
  -3 -17  -4 2735.63 202.202  10
   3  17   4 3315.77 223.032  19
  -3  17  -4 3405.46 232.740   6
   3 -17   4 3076.70 213.610  10
   3  17   4 3265.14 221.193   5
  -3  17  -5 259.176 112.890   6
   3 -17   5 8.07783 84.4679  10
  -3 -17  -5 98.6557 96.2364  10
   3  17   5 285.909 109.042  19
   3  17   6 480.848 124.576  19
  -3  17  -6 421.446 119.472   6
   3 -17   6 326.533 95.2673  10
  -3 -17  -6 330.757 105.402  10
   3  17   7 150.738 99.5088  19
  -3 -17  -7 220.937 91.4497  10
   3 -17   7 172.418 89.1834  10
  -3  17  -7-11.3770 94.1675   6
   3  19  -3 161.801 96.7061   5
   3  19  -2 1354.92 151.629   5
   3 -19  -2 1436.92 139.157  10
  -3 -19   2 1246.97 131.848  10
   3 -19  -1 1007.42 132.203  10
   3  19  -1 1106.28 142.106   5
  -3 -19   1 806.416 121.582  10
   3  19   0 1735.34 165.816   5
   3 -19   0 1652.48 156.447  10
  -3 -19   0 1660.22 155.324  10
   3  19   1 157.426 98.8090   5
   3 -19   1 15.9617 80.7322  10
  -3 -19  -1 120.219 87.9722  10
   3  19   2 1646.58 158.934   5
   3 -19   2 1329.03 142.878  10
  -3 -19  -2 1406.20 139.756  10
   3 -19   3 476.949 97.0532  10
  -3 -19  -3 533.725 103.670  10
  -4   0  15 162.773 130.250  15
  -4   0  14 1173.45 194.245  15
   4   0  -9-46.2746 105.448  12
  -4   0   9 153.446 117.074   2
  -4   0   8 28342.8 711.475   2
   4   0  -8 28467.2 715.840  12
  -4   0   7 50.4644 97.0351   2
   4   0  -7-63.6750 101.817  12
   4   0  -6 221330. 2880.67  12
  -4   0   6 224137. 2871.11   2
  -4   0   6 230582. 2796.67   1
   4   0  -5 143.527 98.6363  12
  -4   0   5 26.0698 80.3407   1
  -4   0   5 91.6767 92.5402   2
  -4   0   4 522526. 5957.39   1
  -4   0   4 525339. 5991.88   2
   4   0  -4 527615. 6013.74  12
  -4   0   3 30.7728 85.9182   2
   4   0  -3 79.8307 92.9305  12
  -4   0   3 51.1103 80.5282   1
   4   0  -2 602941. 6759.14  12
   4   0  -2 604664. 6603.54   3
  -4   0   2 605437. 6744.40   1
  -4   0   1 139.422 78.2850   1
   4   0  -1 169.102 74.6280  12
   4   0  -1 85.4493 41.2437   3
  -4   0   0 21728.5 327.403  14
   4   0   0 21902.2 419.987  12
   4   0   0 21480.6 342.728   3
   4   0   1 201.597 87.0443  12
  -4   0  -1 67.6426 44.4984  14
   4   0   1 56.5449 62.9691   3
   4   0   2 78214.1 1045.66   3
  -4   0  -2 76834.2 916.363  14
   4   0   2 80302.0 1043.15  12
   4   0   2 78009.5 1012.64   2
  -4   0  -3 44.3315 89.2371  13
   4   0   3 42.9655 67.1006   2
  -4   0  -3 179.925 34.5010  14
   4   0   3 62.3885 87.0958   3
  -4   0  -4 7581.65 273.048  13
  -4   0  -4 7992.86 141.054  14
   4   0   4 7792.59 274.785   3
   4   0   4 7888.46 234.804   2
  -4   0  -5 122.529 104.213  13
   4   0   5-50.3459 78.3190   2
   4   0   5 32.2528 94.1703   3
   4   0   6 57804.6 940.832   2
  -4   0  -6 58132.5 1001.24  13
  -4   0  -7-43.5830 96.8754  13
   4   0   7 65.0703 81.5220   2
  -4   0  -8 94.9267 110.330  13
   4   0   8-137.026 103.128   2
  -4   0  -9 32.1432 94.6488  13
   4   0   9-125.320 104.153  15
   4   0  10 4079.61 290.053  15
   4   0  11 9.02393 130.678  15
   4   0  12 712.279 127.062  16
   4   0  13 38.0106 104.586  16
   4   0  14 1394.73 152.635  16
   4   0  15-9.32377 92.0047  16
  -4  -2  15 1281.98 192.154  15
  -4   2  14 1780.26 214.183  15
  -4  -2  14 1449.36 194.740  15
  -4  -2  13 15106.6 595.948  15
  -4  -2   9 739.755 107.141   8
   4   2  -9 943.584 168.654  12
   4  -2  -9 849.141 151.460  12
  -4  -2   9 879.894 158.369   2
   4  -2  -8 1056.28 150.907  12
   4   2  -8 1045.11 157.998  12
  -4  -2   8 1205.93 176.348   2
  -4   2   7 5379.17 258.085   1
   4  -2  -7 5067.70 268.705  12
   4   2  -7 5355.79 279.705  12
  -4  -2   7 5046.61 271.425   2
  -4   2   6 14732.0 416.474   1
   4   2  -6 14417.6 435.287  12
  -4  -2   6 15037.4 430.998   2
   4  -2  -6 14397.8 427.764  12
  -4  -2   5 42512.1 695.751   1
  -4  -2   5 41867.8 759.581   2
  -4   2   5 43557.9 754.837   1
   4  -2  -5 41571.4 762.633  12
   4   2  -5 41031.2 772.153  12
   4   2  -4 9289.43 232.341  13
   4   2  -4 9095.10 296.752  12
   4  -2  -4 9358.43 293.932  12
  -4  -2   4 9282.25 285.051   2
  -4   2   4 8909.07 287.292   1
  -4  -2   4 9338.82 260.500   1
  -4  -2   3 83123.8 1061.69  14
  -4   2   3 82249.7 1161.91   1
  -4  -2   3 83989.6 1137.78   2
   4   2  -3 84523.9 1072.62  13
   4  -2  -3 83212.2 1176.47  12
   4   2  -3 85598.8 1164.50  12
  -4   2   2 330.171 92.3979   1
   4   2  -2 259.243 81.7581  12
  -4  -2   2 167.098 63.5715  14
   4  -2  -2 245.911 100.763  12
   4   2  -2 280.543 75.4282   3
  -4  -2   2 275.924 77.5427   2
  -4   2   1 27633.1 384.968  13
   4   2  -1 28473.5 457.758   3
  -4  -2   1 28421.7 423.897  14
   4   2  -1 28121.2 455.834  12
  -4   2   1 28420.7 479.976   1
   4  -2  -1 27426.5 517.486  12
  -4   2   0 13218.4 262.646  13
   4  -2   0 13723.3 349.336  12
   4   2   0 13985.6 289.322   3
  -4  -2   0 14157.7 253.595  14
  -4   2   0 13925.2 288.313   1
   4   2   0 14102.3 287.127  12
   4   2   1 13234.5 259.107  12
  -4   2  -1 12335.7 279.960  13
   4   2   1 12719.6 289.289   3
   4  -2   1 13259.8 325.536  12
  -4  -2  -1 12916.3 238.634  14
  -4   2  -1 12585.2 255.141   1
  -4   2  -2 289.836 90.1758  13
   4  -2   2 483.955 102.945  12
  -4  -2  -2 301.922 59.0097  14
   4   2   2 253.286 43.9783   2
   4  -2   2 508.954 101.165   2
   4   2   2 231.604 82.3829   3
  -4   2  -2 285.183 54.0360   1
  -4  -2  -3 60759.5 797.659  14
  -4   2  -3 63551.3 766.672   1
  -4   2  -3 61947.8 936.721  13
   4   2   3 61100.3 930.970   3
   4  -2   3 62102.5 919.915   2
   4   2   3 63657.2 816.987   2
   4   2   4 5553.43 175.941   2
  -4   2  -4 5308.06 234.430  13
   4   2   4 5344.25 229.852   3
  -4  -2  -4 5571.90 151.591  14
   4  -2   4 5530.43 217.497   2
  -4   2  -5 76.6300 102.349  13
  -4  -2  -5 142.975 49.1078  14
   4   2   5 53.6760 54.9228   2
   4   2   5 33.3646 94.6475   3
   4  -2   5-20.3019 83.1401   2
   4   2   6 652.753 122.586   3
  -4  -2  -6 661.265 121.727  13
   4  -2   6 596.071 113.278   2
  -4   2  -6 524.578 123.966  13
  -4   2  -7 6078.15 298.607  13
   4   2   7 5769.02 289.191   3
  -4  -2  -7 5862.08 286.021  13
   4  -2   7 5633.70 267.939   2
  -4  -2  -8 13708.2 471.571  13
  -4   2  -8 12797.3 463.056  13
   4  -2   8 13395.1 453.975   2
   4   2   9 23411.7 532.580  16
   4  -2   9 22522.5 639.359   2
  -4  -2  -9 22091.8 650.075  13
   4  -2   9 23398.1 675.402  15
  -4   2  -9 22932.2 667.698  13
   4   2  10 7947.33 309.072  16
   4  -2  10 8211.33 415.013  15
   4  -2  11 4081.48 311.583  15
   4   2  11 3971.67 227.376  16
   4  -2  12 384.780 154.911  15
   4   2  12 305.754 103.981  16
   4  -2  12 282.695 121.558  16
   4  -2  13 733.502 134.319  16
   4  -2  13 487.670 163.880  15
   4  -2  14 457.788 114.828  16
   4  -2  14 96.5320 136.720  15
   4  -2  15 4863.92 244.541  16
   4  -2  15 4527.39 307.736  15
   4   4 -15 1775.46 175.432   6
  -4  -4  15 1593.39 196.911  15
  -4  -4  14 541.068 161.776  15
  -4  -4  13-9.19512 144.073  15
  -4  -4  12 352.178 159.429  15
  -4  -4   9 7726.74 301.057   8
   4   4  -9 7937.39 308.349   5
   4   4  -8 11552.2 450.502  12
  -4  -4   8 11456.5 352.783   8
   4  -4  -8 11341.5 430.260  12
  -4   4   8 11669.2 431.589   1
  -4  -4   8 11837.4 451.423   2
  -4  -4   7 19829.3 559.508   2
  -4   4   7 19645.6 552.673   1
   4   4  -7 18964.5 558.079  12
   4  -4  -7 19227.1 536.173  12
  -4  -4   6 71.4193 96.0999   2
   4  -4  -6 231.166 106.555  12
   4   4  -5 2757.80 170.071  13
   4  -4  -5 2933.10 190.408  12
  -4   4   5 2728.11 196.768   1
  -4  -4   5 2915.56 192.827   2
   4   4  -4 6770.19 264.590  12
   4  -4  -4 7183.68 275.764  12
  -4   4   4 7130.21 281.726   1
   4   4  -4 7024.02 246.996  13
  -4  -4   4 6757.19 255.079   2
  -4  -4   4 6932.60 202.760  14
  -4  -4   3 28304.5 462.385  14
   4  -4  -3 28259.6 571.690  12
   4   4  -3 27609.8 533.249  13
   4   4  -3 28121.2 541.921  12
  -4  -4   3 27972.2 513.948   2
  -4   4   3 27955.5 569.413   1
   4  -4  -2 1797.73 156.059  12
  -4  -4   2 1657.19 111.454   2
   4   4  -2 1633.71 111.961  12
  -4   4   2 1732.99 140.904   1
   4   4  -2 1589.76 138.054   3
  -4   4   2 1813.61 71.8864   3
  -4  -4   2 1854.46 105.836  14
  -4  -4   1 36199.3 513.351   2
  -4   4   1 36244.8 551.126  13
  -4  -4   1 35313.8 533.614  14
  -4   4   1 35449.6 607.334   1
   4   4  -1 36273.5 532.651  12
   4   4  -1 34602.0 625.341   3
   4   4   0 26904.7 505.311   3
  -4  -4   0 26315.6 432.017  14
   4   4   0 27385.1 403.529  12
   4  -4   0 26780.4 534.010  12
  -4   4   0 25767.6 474.418   1
  -4   4   0 26158.2 459.651  13
  -4  -4  -1 32042.0 497.180  14
   4   4   1 31866.5 575.412   3
   4  -4   1 31758.1 594.778  12
  -4   4  -1 31877.8 511.017   1
  -4   4  -1 31597.3 553.242  13
  -4   4  -2 6561.57 239.737  13
   4   4   2 6687.09 242.859   3
  -4  -4  -2 6459.83 190.751  14
  -4   4  -2 6862.04 176.688   1
   4  -4   2 7028.31 251.979   2
  -4   4  -3 17082.1 430.776  13
   4   4   3 17321.0 420.082   3
  -4  -4  -3 17388.3 339.212  14
   4  -4   3 17898.4 425.530   2
  -4  -4  -4 10350.7 252.765  14
   4   4   4 10265.7 331.000   3
   4  -4   4 9959.13 326.616   2
  -4   4  -4 10420.0 343.957  13
   4  -4   5 21808.9 523.956   2
  -4  -4  -5 22509.0 415.505  14
  -4   4  -5 21479.1 547.597  13
   4   4   5 21723.6 530.412   3
  -4   4  -6 53461.2 1004.69  13
   4   4   6 54754.7 990.263   3
   4  -4   6 54514.1 978.749   2
   4   4   7 18240.4 534.678   3
  -4   4  -7 17167.2 536.772  13
   4  -4   7 17437.6 516.540   2
  -4  -4  -7 17472.9 522.365  13
   4  -4   8 848.798 115.809   9
   4  -4   8 931.690 164.238  15
  -4   4  -8 1115.75 169.460  13
  -4  -4  -8 805.570 151.302  13
   4   4   8 904.369 143.486   3
   4  -4   8 1047.18 160.860   2
   4  -4   9 7515.24 294.731  10
   4  -4   9 7829.59 400.429  15
   4  -4  10 402.316 148.875  15
   4  -4  11 1364.90 213.510  15
   4  -4  12 237.794 149.787  15
   4  -4  13 3827.46 318.836  15
   4  -4  13 4126.65 250.016  16
   4  -4  14 781.674 131.213  16
   4  -4  14 885.497 188.054  15
   4  -4  15 3019.36 192.423  16
   4  -4  15 3097.21 262.696  15
  -4  -6  15 202.117 112.145  15
  -4  -6  14 2346.95 240.225  15
   4   6 -14 2783.15 218.198   6
  -4  -6  13-81.7429 145.393  15
  -4  -6  12 8902.76 461.248  15
  -4  -6  11 656.645 116.566   9
  -4  -6  11 600.895 166.114  15
  -4  -6  10 45578.2 889.208   9
   4   6  -9 187.974 89.6387   5
  -4  -6   9 168.701 90.7571   9
  -4  -6   9 185.703 86.3926   8
  -4  -6   8 33788.5 829.980   2
   4   6  -8 33652.2 699.901   5
  -4  -6   8 32532.5 681.349   8
   4   6  -8 33869.5 847.603  12
  -4   6   8 35701.4 864.028   1
  -4  -6   8 33343.6 687.026   9
  -4   6   8 32373.0 680.104  20
  -4  -6   7 134.735 93.7985   2
   4   6  -7-71.9798 114.426  12
  -4   6   7 172.491 123.150   1
  -4   6   6 8820.70 373.428   1
  -4  -6   6 8473.90 349.478   2
  -4  -6   5 92613.9 1250.14  14
   4   6  -5 90008.3 1431.93  13
  -4  -6   5 92435.9 1393.22   2
  -4   6   5 90391.5 1466.38   1
  -4  -6   4 21466.1 478.559   2
   4   6  -4 20525.1 520.931  13
   4  -6  -4 21331.3 548.473  12
  -4  -6   4 20037.7 404.089  14
  -4   6   4 20130.7 533.846   1
  -4  -6   3 4380.72 191.174   2
  -4  -6   3 4320.17 169.183  14
   4   6  -3 4315.00 195.461  12
  -4   6   3 4287.31 238.117   1
  -4  -6   2 10453.0 265.861  14
   4  -6  -2 10601.8 352.965  12
  -4  -6   2 10995.3 270.805   2
   4   6  -2 10640.8 363.074   3
  -4   6   2 10700.6 343.805   1
   4  -6  -1 47100.0 808.041  12
  -4   6   1 46582.4 801.760   1
   4   6  -1 46679.2 840.663   3
  -4  -6   1 46652.6 705.367  14
  -4   6   1 47742.9 767.871  13
   4  -6   0 59668.6 944.054  12
  -4   6   0 60217.8 929.772  13
  -4  -6   0 58152.5 847.497  14
  -4   6   0 59361.0 918.028   1
   4   6   0 58991.2 971.853   3
   4  -6   1 9219.51 300.222  12
  -4   6  -1 8655.91 295.734  13
   4   6   1 9133.01 315.429   3
   4  -6   1 9203.32 221.124  14
  -4  -6  -1 9363.04 254.991  14
  -4   6  -1 9719.13 274.035   1
  -4   6  -2 30459.7 628.518  13
   4   6   2 31406.0 635.497   3
   4  -6   2 30190.0 622.514   2
  -4  -6  -2 30346.4 534.631  14
   4   6   3 22937.6 547.479   3
   4  -6   3 23135.4 539.541   2
  -4   6  -3 23481.7 555.189  13
  -4  -6  -3 23047.5 451.021  14
   4   6   4 49197.7 913.540   3
  -4  -6  -4 49906.1 780.331  14
  -4   6  -4 50359.1 934.868  13
   4  -6   4 48520.5 897.404   2
  -4  -6  -5 679.509 94.2669  14
  -4   6  -5 556.957 130.021  13
   4  -6   5 692.052 129.065   2
   4   6   5 729.736 127.682   3
   4   6   6 39597.9 849.638   3
  -4  -6  -6 40505.3 693.314  14
  -4   6  -6 38439.7 866.301  13
   4  -6   6 38381.5 832.879   2
   4  -6   7 298.835 85.6341   9
   4  -6   7 334.265 136.249  15
  -4   6  -7 508.075 138.151  13
   4   6   7 73.0212 109.865   3
   4  -6   7 213.764 113.419   2
   4   6   8 4605.43 302.088   3
  -4  -6  -8 4311.35 296.108  13
   4  -6   8 4018.16 291.348  15
   4  -6   8 4355.68 226.279  10
  -4   6  -8 4633.81 261.788   6
   4  -6   8 4365.91 236.123   9
   4  -6   9 10193.0 472.275  15
   4  -6   9 10798.1 369.703  10
  -4   6  -9 11023.3 409.813   6
   4  -6   9 11019.3 388.950   9
   4  -6  10 453.774 158.856  15
  -4   6 -10 511.890 142.124   6
   4  -6  11 1177.23 213.243  15
  -4   6 -11 1424.64 185.010   6
   4  -6  12 2912.49 298.288  15
   4  -6  13 109.005 141.656  15
   4  -6  13 53.1736 100.139  16
   4  -6  14 1643.08 219.830  15
   4  -6  14 1604.03 155.735  16
  -4  -8  14 2015.22 219.265  15
   4   8 -14 2066.56 187.221   6
  -4  -8  13 3798.65 290.766  15
   4   8 -13 3609.87 254.602   6
  -4  -8  13 3282.40 212.021   9
  -4  -8  12 169.386 95.8981   9
  -4  -8  12 72.9032 137.158  15
   4   8 -12 99.7625 129.612   6
  -4  -8  11 1548.93 171.780   9
  -4  -8  11 1304.78 196.135  15
   4   8 -11 1286.07 185.843   6
  -4   8  10 5915.57 286.757  20
  -4  -8  10 6157.16 372.714  15
  -4  -8  10 5631.14 295.053   9
   4   8  -9 260.646 101.182   5
  -4  -8   9 85.0105 90.0506   9
  -4  -8   9 191.296 129.372  15
  -4   8   9 111.643 94.2134  20
  -4  -8   8 4256.81 232.083   8
  -4   8   8 4283.37 237.759  20
  -4  -8   8 4758.91 303.341  15
   4   8  -8 4145.43 238.369   5
  -4  -8   8 4516.16 244.983   9
  -4   8   7 2762.57 184.149  19
  -4  -8   7 3084.81 197.421   9
   4   8  -7 2621.05 193.068   5
  -4  -8   7 2851.14 183.090   8
   4   8  -6 5118.98 311.683  13
  -4  -8   6 5372.20 237.230   8
  -4   8   6 5211.65 314.386   1
  -4   8   6 5036.53 236.927  19
   4   8  -6 5281.92 258.716   5
  -4  -8   6 5238.73 243.478   9
   4   8  -5 370.629 125.563  13
  -4   8   5 225.484 117.864   1
  -4  -8   4 16031.1 378.907  14
   4   8  -4 14926.5 516.558   3
  -4   8   4 15303.9 507.814   1
  -4  -8   3 5368.82 209.850  14
   4   8  -3 5124.97 296.810   3
  -4   8   3 4916.57 278.173   1
   4   8  -2 1887.24 188.140   3
  -4  -8   2 1875.05 132.685  14
  -4   8   2 1785.93 178.890   1
   4  -8  -2 1672.16 136.180  14
  -4   8   1 15222.1 427.545  13
   4  -8  -1 15653.8 415.327  12
  -4   8   1 13908.9 429.130   1
   4  -8  -1 14311.0 361.477  14
  -4  -8   1 14630.1 357.220  14
   4   8  -1 14991.9 465.904   3
   4   8   0 28604.2 673.010   3
   4  -8   0 29030.6 532.297  14
  -4   8   0 29278.8 643.333  13
  -4  -8   0 28769.2 546.930  14
  -4   8   0 29788.3 626.954   1
  -4   8  -1 23257.7 510.049   1
   4  -8   1 21431.5 530.967   2
  -4   8  -1 22659.0 564.763  13
   4   8   1 21954.9 571.239   3
  -4  -8  -1 22155.7 468.295  14
  -4  -8  -2 1164.90 114.222  14
   4   8   2 1161.46 145.489   3
   4  -8   2 1231.71 145.909   2
  -4   8  -2 1055.89 150.425  13
  -4   8  -3 7956.44 352.339  13
  -4  -8  -3 7934.72 271.353  14
   4   8   3 7644.68 332.408   3
   4  -8   3 7648.33 317.732   2
  -4  -8  -4 12680.6 358.844  14
   4   8   4 12355.1 444.885   3
  -4   8  -4 12866.7 464.339  13
   4  -8   4 12109.3 422.040   2
  -4  -8  -5 40162.4 745.097  14
  -4   8  -5 42081.0 930.185  13
   4   8   5 40808.9 898.954   3
   4  -8   5 40819.2 877.586   2
   4   8   6 526.107 142.116   3
  -4  -8  -6 216.003 80.2545  14
   4   8   6 301.093 96.7503  18
   4  -8   6 197.218 76.7243  10
  -4   8  -6 227.005 118.681  13
   4  -8   6 251.835 79.5857   9
   4  -8   6 257.037 106.864   2
   4  -8   6 275.103 131.983  15
  -4   8  -6 293.827 108.260   6
   4  -8   7 18877.0 507.086   9
   4  -8   7 18835.6 627.596  15
   4   8   7 18816.9 490.136  18
  -4   8  -7 17919.3 536.388   6
   4  -8   7 19295.5 506.904  10
   4  -8   8 2376.41 186.213   9
   4  -8   8 2681.58 269.092  15
   4  -8   8 2503.87 187.723  10
  -4   8  -8 2496.95 230.854   6
   4   8   8 2473.82 189.777  18
   4  -8   9 7910.82 332.520  10
   4  -8   9 7784.49 339.105   9
   4  -8   9 7775.22 432.889  15
  -4   8  -9 7276.06 353.211   6
   4   8   9 8454.11 331.060  18
   4  -8  10 1308.14 156.386   9
   4  -8  10 1140.40 214.319  15
  -4   8 -10 1264.95 179.746   6
   4  -8  11 5405.88 379.634  15
  -4   8 -11 5500.01 318.662   6
   4  -8  12 1712.01 242.052  15
  -4   8 -12 1469.83 191.439   6
   4  -8  12 1534.01 159.815  16
   4  -8  13 80.5100 101.966  16
   4  -8  13-8.42985 136.161  15
   4  -8  14 4649.57 225.234  16
  -4   8 -14 4025.10 262.843   7
   4  -8  14 4160.97 300.456  15
  -4 -10  13 3669.25 268.304  15
   4  10 -13 3496.58 245.099   6
  -4 -10  13 3094.45 197.244   9
   4  10 -12 6259.67 333.239   6
  -4 -10  12 6238.13 298.042   9
  -4 -10  11 12323.6 432.801   9
  -4  10  11 13461.8 432.193  20
   4  10 -11 12328.8 473.876   6
  -4  10  10 4836.63 269.272  20
   4  10 -10 4046.25 285.474   6
  -4 -10  10 4472.29 263.392   9
   4  10  -9 4331.74 263.093   5
   4  10  -9 3997.17 278.165   6
  -4  10   9 4094.82 249.762  20
  -4 -10   9 4444.31 258.264   9
  -4  10   8 1936.45 183.465  20
  -4 -10   8 1963.20 179.844   9
  -4  10   8 2083.16 180.055  19
   4  10  -8 2018.68 189.842   5
   4  10  -8 1839.88 209.616   6
   4  10  -7 28.6363 103.223   5
  -4 -10   7-22.5792 86.1244   9
  -4  10   7-71.1197 104.485  19
   4  10  -7-0.72343 113.717   6
  -4 -10   6 802.334 120.654   9
   4  10  -6 644.446 130.063   5
  -4  10   6 719.378 132.961  19
  -4  10   6 694.264 122.838   6
   4  10  -6 914.633 151.780   6
  -4  10   5 13630.7 414.390  19
   4  10  -5 13315.9 440.490   6
  -4 -10   5 13889.6 420.435   9
   4  10  -5 13311.0 436.467   5
  -4  10   4 481.861 112.040   5
  -4  10   4 687.226 159.167   1
   4  10  -4 598.432 118.803   5
  -4 -10   4 605.989 106.380   9
   4 -10  -4 678.135 127.562  14
  -4  10   4 538.950 112.469   6
   4  10  -4 348.101 152.990   3
  -4  10   4 545.973 110.435  19
  -4  10   3-63.9893 80.9379   5
  -4  10   3 72.6647 88.0559  19
   4 -10  -3-176.446 94.1223  14
  -4  10   3 73.7295 113.783   1
   4  10  -3-49.9017 87.8681   5
  -4 -10   3 74.1888 69.9606  14
   4  10  -3 270.211 137.328   3
  -4 -10   3-33.0044 82.2111   9
  -4  10   2 9760.17 413.092   1
   4 -10  -2 10239.0 336.234  14
   4  10  -2 10411.5 440.021   3
  -4 -10   2 10114.6 320.350  14
  -4 -10   1 694.184 106.177  14
  -4  10   1 511.338 135.513   1
   4 -10  -1 754.994 110.022  14
   4  10  -1 333.020 131.417   3
   4  10   0 9166.43 404.492   3
  -4  10   0 9394.90 387.291  13
  -4 -10   0 9491.50 313.811  14
   4  10   1 2408.65 222.322   3
  -4 -10  -1 2633.13 170.725  14
  -4  10  -1 2359.12 217.050  13
   4 -10   1 2538.98 197.925   2
   4 -10   2 17251.1 510.544   2
   4  10   2 16353.5 540.366   3
  -4 -10  -2 17232.9 452.058  14
   4 -10   2 16806.0 450.083  10
  -4  10  -2 17631.7 568.186  13
   4  10   3 5475.14 247.865  18
   4 -10   3 5143.55 284.498   2
  -4  10  -3 5741.19 337.359  13
   4  10   3 5488.63 319.017   3
   4  10   3 5700.55 265.573   4
  -4 -10  -3 5210.62 245.998  14
   4 -10   3 5782.03 255.636  10
  -4  10  -3 5195.35 268.438   6
   4 -10   4 501.300 101.384  10
   4  10   4 553.212 107.024  18
   4 -10   4 418.994 122.254   2
  -4  10  -4 469.007 149.379  13
  -4 -10  -4 392.558 101.854  14
   4  10   4 491.188 106.106   4
   4  10   4 535.250 140.690   3
  -4  10  -4 317.055 118.008   6
   4 -10   5 15916.1 458.297  10
  -4  10  -5 14648.7 491.823   6
   4  10   5 15480.9 442.064  18
   4 -10   5 15251.7 434.376   9
   4  10   6 4034.61 235.546  18
   4 -10   6 3994.03 304.194  15
  -4  10  -6 4125.34 277.449   6
   4 -10   6 4061.79 238.551  10
   4 -10   6 4230.58 237.057   9
   4 -10   7 6306.32 380.989  15
   4 -10   7 6228.76 294.748  10
  -4  10  -7 5435.43 314.954   6
   4  10   7 5702.90 281.383  18
   4 -10   7 6514.08 299.572   9
   4 -10   8 1231.74 149.527   9
   4 -10   8 1168.19 201.807  15
   4 -10   8 1465.03 160.642  10
   4  10   8 1445.54 159.075  18
  -4  10  -8 983.504 177.958   6
   4 -10   9 489.456 120.489   9
   4  10   9 330.229 116.611  18
   4 -10   9 394.178 160.220  15
   4 -10   9 537.655 121.628  10
  -4  10  -9 559.088 155.372   6
   4 -10  10 7715.39 446.425  15
  -4  10 -10 7507.75 372.379   6
   4 -10  10 8118.82 352.574   9
   4 -10  11 2754.56 286.756  15
  -4  10 -11 2809.08 240.989   6
   4 -10  12 1506.35 152.158  16
   4 -10  12 1338.49 205.682  15
  -4  10 -12 1423.63 195.998   7
  -4  10 -12 1218.77 170.165   6
   4 -10  13 1149.59 196.163  15
  -4  10 -13 1061.85 165.699   7
  -4 -12  12 774.682 117.979   9
   4  12 -12 739.030 156.021   6
  -4  12  11 2932.82 197.361  20
  -4 -12  11 3079.74 205.491   9
  -4 -12  10 1650.52 168.576   9
   4  12 -10 1085.51 176.130   6
  -4  12  10 1551.80 167.202  20
  -4  12   9 90.2118 99.2905  19
   4  12  -9 22.4424 105.346   5
   4  12  -9-188.956 147.307   6
  -4  12   9-3.56772 106.618  20
  -4 -12   9 19.9368 100.397   9
   4  12  -8 6582.34 353.263   6
   4  12  -8 7156.96 337.683   5
  -4  12   8 7816.07 336.695  19
  -4 -12   8 7707.71 338.268   9
  -4  12   8 6976.69 336.795  20
  -4 -12   7-12.7155 89.9319   9
  -4  12   7-7.20788 101.726  20
   4  12  -7-104.210 113.754   5
  -4  12   7 98.5703 111.105  19
   4  12  -7 178.915 136.716   6
   4  12  -6 4379.69 267.839   5
  -4  12   6 4377.59 261.773  19
   4  12  -6 4233.43 286.746   6
  -4 -12   6 4668.83 258.403   9
   4  12  -5 6534.31 318.493   5
  -4  12   5 6417.17 307.170  19
  -4 -12   5 6697.51 306.678   9
   4  12  -4 13461.9 460.280   5
  -4  12   4 14502.7 442.238   6
  -4  12   4 13074.1 431.444  19
  -4 -12   4 13200.0 433.737   9
  -4 -12   3 603.573 110.755   9
  -4  12   3 434.175 112.082   5
   4  12  -3 537.605 131.089   5
  -4  12   3 423.359 109.192  19
  -4  12   3 615.244 120.793   6
  -4 -12   3 431.805 107.018  10
   4 -12  -3 521.825 104.187  10
   4  12  -2 26299.8 658.878   5
  -4  12   2 27396.9 626.509   6
  -4  12   2 25433.8 613.713  19
  -4 -12   2 25881.7 616.246   9
   4 -12  -2 26817.4 623.499  10
  -4  12   2 26875.5 638.239   5
  -4 -12   2 27228.3 625.143  10
  -4  12   1 9405.46 355.960   5
  -4  12   1 9098.99 341.810  19
   4  12  -1 8772.63 336.726   4
   4  12  -1 9641.75 345.048  18
   4  12  -1 9174.89 363.987   5
  -4  12   1 9401.88 348.133   6
   4 -12  -1 9240.38 346.455  10
  -4 -12   1 9071.95 347.298  10
  -4 -12   1 9225.88 344.718   9
   4  12   0 10564.8 386.029   5
   4 -12   0 10706.4 376.641  10
   4  12   0 10744.7 368.317  18
  -4  12   0 10667.5 382.342   5
   4  12   0 10239.3 374.058   4
  -4 -12   0 10679.4 372.815   9
  -4  12   0 10140.7 357.547  19
  -4  12   0 10601.5 375.049   6
   4  12   1 3518.97 215.075  19
   4  12   1 3777.94 226.184  18
  -4  12  -1 3703.31 217.200  19
   4  12   1 3718.11 232.967   4
   4  12   1 3879.43 231.283   5
  -4  12  -1 3543.50 232.168   6
  -4 -12  -1 3847.22 227.374   9
   4 -12   1 3638.58 225.122  10
  -4  12  -1 3453.41 221.113   5
  -4  12  -2 7442.15 308.681   5
   4  12   2 7183.68 308.037  18
  -4  12  -2 7417.00 332.087   6
   4  12   2 6926.96 318.059   4
   4  12   2 7413.87 308.369   5
   4 -12   2 7124.86 307.817  10
  -4 -12  -2 7393.46 309.491   9
   4 -12   3 1645.20 157.101  10
   4  12   3 1669.33 161.601   5
   4  12   3 1416.37 165.877  18
  -4  12  -3 1431.99 174.107   6
   4  12   4 1903.27 179.685  18
  -4  12  -4 2059.35 203.671   6
   4 -12   4 2026.84 174.795  10
   4  12   4 2153.06 179.706   5
   4  12   5 81.5709 106.194  18
  -4  12  -5 135.252 128.974   6
   4 -12   5 119.271 105.282  10
   4  12   6 2806.09 209.917  18
   4 -12   6 3320.78 225.239  10
  -4  12  -6 2811.65 241.849   6
   4 -12   6 3477.80 220.276   9
   4 -12   7 1845.10 173.912   9
   4  12   7 2166.89 189.778  18
   4 -12   7 1837.49 180.720  10
  -4  12  -7 1523.28 202.741   6
   4  12   8 4389.95 253.675  18
  -4  12  -8 4250.27 288.796   6
   4 -12   8 4775.98 270.480  10
   4  12   8 4972.98 282.903  19
   4 -12   8 4773.32 269.972   9
   4 -12   9 83.1958 92.8158   9
   4  12   9 156.893 118.680  19
   4 -12   9 186.761 96.0150  10
   4 -12   9 444.762 177.293  15
   4  12   9 310.798 119.910  18
  -4  12  -9 83.2598 127.901   6
   4 -12  10 144.378 133.078  15
   4  12  10 304.129 122.456  19
   4 -12  10-112.592 98.0123   9
  -4  12 -10 90.2338 125.202   6
  -4  12 -11 3245.14 233.637   6
   4 -12  11 3463.17 291.746  15
   4  12  11 3937.24 221.917  19
  -4  12 -12 1930.76 176.510   6
  -4 -14  10 1522.41 148.837   9
  -4  14  10 1621.14 157.726  20
  -4  14   9 5880.76 281.037  19
  -4  14   9 5558.94 281.451  20
   4  14  -9 4832.11 291.418   6
  -4 -14   9 5674.11 274.683   9
  -4  14   8 242.168 119.610  20
  -4 -14   8 131.346 97.2958   9
  -4  14   8 107.095 111.915  19
   4  14  -8 112.274 109.423   5
   4  14  -8 90.2929 119.771   6
   4  14  -7 16523.2 519.764   5
  -4  14   7 16685.9 519.938  20
   4  14  -7 16707.8 548.281   6
  -4  14   7 16509.7 508.646  19
  -4 -14   7 16615.7 503.208   9
   4  14  -6 542.767 141.609   5
  -4 -14   6 376.494 118.575   9
  -4  14   6 356.928 123.258  19
  -4  14   6 307.638 118.405  20
  -4  14   5 36370.0 805.368  19
  -4  14   5 36616.1 814.277  20
   4  14  -5 35842.8 833.925   5
  -4 -14   5 36004.4 796.642   9
  -4  14   4 164.624 108.362  19
   4  14  -4 142.344 110.939   5
   4 -14  -4 354.057 103.126  10
  -4 -14   4-4.36648 96.2799   9
  -4  14   3 4004.83 252.194   5
  -4 -14   3 4262.32 246.813  10
   4  14  -3 4105.95 265.515   5
  -4  14   3 3936.81 241.491   6
  -4  14   3 3576.92 238.866  19
   4 -14  -3 3869.18 240.007  10
  -4 -14   3 3633.71 231.752   9
  -4  14   2 5112.51 285.753   5
   4  14  -2 5040.82 287.384   5
  -4  14   2 5200.22 283.907  19
   4 -14  -2 5272.90 278.794  10
  -4  14   2 5394.59 272.626   6
  -4 -14   2 5206.55 275.005  10
  -4 -14   2 5436.96 279.614   9
  -4  14   1 6730.69 324.683   5
  -4  14   1 6718.12 315.317  19
  -4  14   1 6389.04 305.637   6
  -4 -14   1 6629.07 312.534  10
   4 -14  -1 6649.48 318.444  10
  -4 -14   1 6750.24 305.380   9
   4  14  -1 6433.88 324.215   5
   4  14   0 207.984 111.954   5
  -4  14   0-26.3199 97.3179   6
   4  14   0 197.580 124.545  18
  -4  14   0 156.900 103.874  19
  -4  14   0 377.114 114.530   5
  -4 -14   0 218.866 99.1848   9
   4 -14   0 164.202 96.1492  10
  -4 -14   0 168.927 98.2340  10
  -4  14  -1 22775.6 616.368   5
   4  14   1 21600.0 591.622  18
  -4  14  -1 23683.2 589.302  19
   4 -14   1 22448.1 604.195  10
  -4 -14  -1 22491.1 610.238  10
  -4  14  -1 22665.9 613.401   6
   4  14   1 22782.5 615.218   5
  -4 -14  -1 23848.0 598.915   9
  -4  14  -2 2754.58 214.034   5
   4  14   2 2600.24 206.391   5
   4  14   2 2744.88 208.408  19
  -4  14  -2 2875.14 227.961   6
   4 -14   2 2606.60 199.572  10
   4  14   2 2671.74 218.023  18
   4  14   3 2645.10 203.309  19
   4  14   3 2529.46 214.109  18
  -4  14  -3 2583.08 224.947   6
   4  14   3 2658.06 206.295   5
   4 -14   3 2549.74 209.080  10
   4  14   4 1741.27 175.097   5
   4  14   4 1745.37 183.644  19
   4  14   4 1745.14 181.371  18
   4 -14   4 1720.19 177.442  10
  -4  14  -4 1813.29 199.430   6
   4  14   5 3733.85 238.839   5
   4  14   5 2767.87 219.659  19
  -4  14  -5 3367.89 255.597   6
   4  14   5 3177.48 232.798  18
   4 -14   5 3161.23 224.438  10
  -4  14  -6 3504.69 261.988   6
   4  14   6 3520.61 237.739  18
   4  14   6 3584.36 248.083  19
   4 -14   6 3401.12 230.698  10
  -4  14  -7 122.567 119.429   6
   4  14   7-84.9573 110.354  18
   4 -14   7 36.8972 93.4850  10
   4  14   7 28.5197 111.565  19
   4 -14   8 649.886 116.667   9
   4  14   8 717.364 139.905  18
   4 -14   8 629.675 127.709  10
  -4  14  -8 479.806 139.712   6
   4  14   8 696.815 149.467  19
   4  14   9 767.214 125.896  18
   4 -14   9 703.811 123.763  10
   4  14   9 780.983 142.900  19
  -4  14  -9 763.501 142.377   6
   4 -14   9 1025.45 133.357   9
   4  14  10 43.4274 91.5066  19
  -4  14 -10 125.062 107.982   6
  -4  16   8 822.226 135.577  20
  -4 -16   8 539.182 110.481   9
   4  16  -8 542.975 105.990   5
  -4  16   8 915.477 135.455  19
  -4  16   7 2193.47 180.978  19
   4  16  -7 2198.18 187.564   5
  -4  16   7 2415.51 194.438  20
  -4 -16   7 2300.14 175.975   9
  -4  16   6 1713.40 176.771  19
  -4  16   6 1539.26 168.442  20
   4  16  -6 1476.72 170.081   5
  -4 -16   6 1507.18 156.701   9
  -4  16   5 2103.15 192.109  19
   4  16  -5 1743.09 178.729   5
  -4  16   5 1711.69 175.811  20
  -4 -16   5 1918.48 180.544   9
  -4 -16   4 176.027 100.252   9
  -4  16   4-33.4649 101.868  20
   4 -16  -4-118.172 99.5676  10
   4  16  -4-26.2391 103.412   5
  -4  16   4 72.4360 108.219  19
  -4  16   3 5319.23 285.937  19
  -4  16   3 5815.66 290.116  20
   4  16  -3 5146.05 299.403   5
  -4 -16   3 5370.77 282.911  10
   4 -16  -3 5527.16 282.902  10
  -4 -16   3 5262.46 277.106   9
  -4  16   2 112.561 105.290  19
   4  16  -2 101.772 121.731   5
   4 -16  -2-0.27377 96.2970  10
  -4 -16   2-71.8061 86.5398  10
  -4 -16   2-48.2440 93.5463   9
   4  16  -1 6652.57 337.764   5
  -4  16   1 7098.00 319.799  19
   4 -16  -1 7598.04 332.621  11
  -4  16   1 6579.60 334.120   5
  -4  16   1 7037.33 315.925   6
   4 -16  -1 6913.00 321.418  10
  -4 -16   1 7170.87 329.906  10
  -4 -16   1 6617.72 307.732   9
  -4  16   0 2176.58 193.770  19
   4  16   0 1960.27 195.913   5
  -4  16   0 2073.90 194.043   5
  -4 -16   0 2332.49 206.041  10
  -4  16   0 1642.66 172.371   6
   4 -16   0 2035.67 193.138  10
  -4 -16  -1 68.6092 98.0638  10
  -4  16  -1 94.9672 99.2055   5
   4  16   1 71.2824 102.613   5
  -4  16  -1-35.2280 110.182   6
   4 -16   1 17.2118 99.1187  10
  -4  16  -2 26.3767 91.1958   5
   4 -16   2-36.6214 103.419  10
  -4 -16  -2-87.7205 108.037  10
  -4  16  -2 39.3937 108.079   6
   4  16   2 126.281 99.9266   5
   4  16   3 2231.51 198.178  19
  -4 -16  -3 2158.86 198.431  10
   4  16   3 2248.98 206.242  18
  -4  16  -3 2248.33 208.007   6
   4 -16   3 2145.97 195.340  10
   4  16   3 1934.47 187.837   5
   4  16   4 57.1097 101.065   5
   4  16   4-26.8381 108.111  19
   4  16   4-3.21802 112.395  18
   4 -16   4-1.93248 95.6225  10
  -4  16  -4-30.7810 112.977   6
  -4 -16  -4 130.744 100.092  10
   4  16   5 2886.29 215.516  18
  -4  16  -5 2963.94 223.859   6
   4 -16   5 3191.14 220.043  10
  -4 -16  -5 2941.38 213.037  10
   4  16   5 2910.52 219.369  19
   4  16   6 4833.69 264.459  18
  -4  16  -6 4650.18 273.495   6
   4  16   6 4734.15 269.733  19
   4 -16   6 5232.54 270.305  10
  -4 -16  -6 4815.19 257.837  10
   4  16   7 2433.90 189.852  18
   4  16   7 2402.05 197.836  19
   4 -16   7 2291.50 179.171  10
  -4 -16  -7 2181.65 180.587  10
  -4  16  -7 2274.39 194.530   6
   4  16   8 4683.10 246.385  19
   4  16   8 4846.77 242.674  18
  -4  16  -8 4617.10 254.275   6
   4 -16   8 4112.57 219.620  10
  -4 -16  -8 4527.08 228.971  10
  -4  18   5 129.775 92.6083  20
  -4  18   5-47.8859 96.4878  19
   4  18  -5 42.7600 85.3797   5
   4 -18  -5 153.977 91.3383  11
  -4 -18   5 203.962 88.5708   9
  -4  18   4 3974.85 218.774  20
   4 -18  -4 4311.93 230.481  11
  -4  18   4 3683.50 220.664  19
   4  18  -4 3681.71 229.149   5
  -4 -18   4 4003.84 213.651   9
   4 -18  -3 113.932 80.6329  10
   4 -18  -3 148.747 90.5194  11
  -4  18   3 85.4895 104.332  19
   4  18  -3 147.023 97.5449   5
  -4 -18   3 293.581 95.2270  10
  -4  18   2-41.4341 95.5440  19
   4 -18  -2 124.859 91.7479  11
   4  18  -2 318.301 114.409   5
   4 -18  -2-20.7074 92.3247  10
  -4 -18   2 342.608 104.839  10
   4  18  -1 599.477 128.928   5
   4 -18  -1 675.129 123.096  10
  -4 -18   1 628.815 112.681  10
   4 -18   0 588.935 115.486  10
   4  18   0 580.663 131.144   5
  -4 -18   0 386.575 109.550  10
   4 -18   1 124.238 101.644  10
  -4  18  -1-118.436 101.787   6
   4  18   1 206.450 109.664   5
  -4 -18  -1 139.622 101.651  10
   4  18   2 3698.60 230.554   5
   4 -18   2 3724.23 225.874  10
  -4  18  -2 3437.91 215.087   6
  -4 -18  -2 3787.62 227.884  10
   4 -18   3-72.6375 93.3317  10
   4  18   3-15.0809 90.4603   5
   4  18   3 231.681 101.484  19
  -4  18  -3 12.5659 95.7323   6
  -4 -18  -3-14.2168 88.8811  10
   4 -18   4 1251.42 140.641  10
  -4 -18  -4 1042.78 133.370  10
   4  18   4 1282.70 145.978  19
  -4  18  -4 1094.32 143.543   6
  -4 -18  -5 92.0041 82.1748  10
   4 -18   5 46.2189 82.3357  10
  -4  18  -5 73.8355 88.4585   6
  -5  -1  15 243.893 132.699  15
  -5   1  15 285.049 117.263  15
  -5  -1  14 2724.73 255.093  15
  -5   1  14 2891.74 263.708  15
  -5  -1   9 646.072 101.930   8
   5   1  -9 740.758 142.977  12
   5  -1  -9 429.301 129.262  12
  -5  -1   9 627.648 144.482   2
   5  -1  -8 15318.5 517.455  12
  -5  -1   8 16434.2 538.568   2
   5   1  -8 16955.6 538.498  12
   5   1  -7 76800.8 1307.55  12
  -5  -1   7 76545.5 1301.32   2
  -5   1   7 79211.8 1244.66   1
   5  -1  -7 74878.1 1291.13  12
   5   1  -6 75656.1 1240.56  12
   5  -1  -6 76102.9 1234.13  12
  -5   1   6 76172.1 1185.92   1
  -5  -1   6 73323.0 1219.29   2
  -5  -1   6 78298.1 1160.97   1
  -5   1   5 91906.4 1346.98   1
   5  -1  -5 95033.9 1389.49  12
  -5  -1   5 95549.1 1372.70   2
   5   1  -5 92613.2 1390.20  12
  -5  -1   5 92881.8 1320.95   1
   5   1  -4 21863.1 491.343  12
  -5  -1   4 21878.0 474.113   2
  -5   1   4 21377.4 471.173   1
   5  -1  -4 21121.8 492.953  12
  -5  -1   4 20496.9 449.244   1
   5  -1  -3 4189.96 204.908  12
   5   1  -3 4068.09 199.711  12
  -5   1   3 4445.47 199.607   1
   5   1  -3 4705.60 147.542   3
  -5  -1   3 4488.14 193.235   1
   5  -1  -2 87407.0 1213.05  12
  -5  -1   2 85357.7 1099.34  14
   5   1  -2 87642.2 1078.81   3
   5   1  -2 87345.0 1184.56  12
  -5   1   2 84960.0 1177.30   1
  -5  -1   1 42056.3 586.270  14
   5  -1  -1 39916.6 688.913  12
   5  -1  -1 41721.7 528.496   3
  -5   1   1 41598.4 538.680  13
   5   1  -1 40815.6 659.087  12
   5   1  -1 40432.5 587.249   3
  -5   1   1 40916.3 650.825   1
   5  -1   0 22462.1 375.642   3
  -5   1   0 23750.1 426.806   1
  -5   1   0 23021.2 387.080  13
   5   1   0 23962.1 403.118   3
   5   1   0 23273.1 464.241  12
  -5  -1   0 23785.6 373.734  14
   5  -1   0 23213.4 496.600  12
  -5  -1  -1 46782.7 620.262  14
  -5   1  -1 46822.1 685.827  13
   5   1   1 46905.3 692.600   3
   5  -1   1 47562.1 677.861   3
  -5   1  -1 45874.0 672.346   1
   5  -1   1 46631.5 758.094  12
   5   1   2 219744. 2556.57  12
   5  -1   2 219450. 2618.43  12
  -5  -1  -2 209095. 2445.70  14
  -5   1  -2 211186. 2583.82  13
   5  -1   2 215947. 2576.91   3
   5   1   2 218125. 2506.70   2
   5   1   2 217388. 2586.23   3
  -5  -1  -3 68589.2 857.032  14
  -5   1  -3 69311.4 1024.02  13
   5   1   3 69745.8 1025.57   3
   5   1   3 68190.3 926.493   2
   5  -1   3 67957.9 987.985   2
   5  -1   3 69661.4 1021.44   3
   5  -1   4 35463.8 680.608   3
   5   1   4 35746.9 676.897   3
  -5   1  -4 34505.5 673.942  13
  -5  -1  -4 34798.7 672.399  13
  -5  -1  -4 36827.4 497.480  14
   5   1   4 35881.9 587.603   2
   5  -1   4 34334.9 624.828   2
   5   1   5 14276.6 347.092   2
  -5  -1  -5 13489.3 402.898  13
  -5   1  -5 13423.6 405.679  13
   5   1   5 13262.4 406.450   3
   5  -1   5 13769.0 370.271   2
  -5  -1  -6 1390.00 155.262  13
   5  -1   6 1360.78 137.308   2
  -5   1  -6 1403.79 152.783  13
   5   1   6 1291.06 121.110   2
   5   1   6 1055.89 142.915   3
   5  -1   7 18160.7 494.199   2
  -5  -1  -7 18583.4 539.105  13
  -5   1  -7 18779.0 542.158  13
   5   1   7 18347.8 542.202   3
   5  -1   8 32032.5 737.629   2
  -5  -1  -8 33417.7 791.488  13
  -5   1  -8 32581.2 786.957  13
   5   1   9 4308.44 223.035  16
  -5  -1  -9 3938.32 273.546  13
   5  -1   9 4138.47 276.188  15
   5  -1   9 3687.55 209.529  10
   5  -1  10 17018.0 597.678  15
   5   1  10 16383.9 465.497  16
   5   1  11 299.513 113.107  16
   5  -1  11 228.929 116.728  16
   5  -1  11 429.694 155.077  15
   5   1  12 3197.17 220.906  16
   5  -1  12 3116.07 218.421  16
   5  -1  12 2889.53 270.139  15
   5  -1  13 113.322 110.711  16
   5   1  13 97.1416 103.839  16
   5  -1  13 55.9814 139.755  15
   5  -1  14 10338.9 375.529  16
   5   1  14 11102.3 380.845  16
   5  -1  15 2088.41 169.080  16
  -5  -3  15 2678.53 236.243  15
  -5  -3  14 171.539 132.034  15
  -5  -3  13 982.376 192.439  15
  -5  -3  10 54.1736 76.9251   8
  -5  -3   9 4283.65 224.584   8
   5  -3  -9 3762.56 277.054  12
  -5  -3   8 6214.12 256.767   8
  -5  -3   8 6154.65 333.159   2
   5  -3  -8 6087.53 324.518  12
   5   3  -8 6531.08 337.421  12
  -5   3   8 6419.72 313.893   1
   5  -3  -7 29834.9 716.525  12
  -5  -3   7 31139.2 729.733   2
   5   3  -7 31748.7 742.050  12
  -5   3   7 30883.2 708.707   1
  -5  -3   6 1666.20 168.374   2
  -5   3   6 1712.26 167.051   1
   5  -3  -6 1876.01 172.603  12
   5   3  -6 1891.36 179.104  12
  -5  -3   5 25594.9 567.654   2
  -5   3   5 26221.4 582.364   1
  -5  -3   5 25324.8 522.982   1
   5  -3  -5 25387.7 584.713  12
   5   3  -5 24673.3 580.105  12
  -5  -3   4 3118.17 168.916   1
  -5  -3   4 2712.13 176.934   2
   5   3  -4 2985.69 190.514  12
   5  -3  -4 3297.11 203.416  12
  -5   3   4 3175.89 192.494   1
  -5  -3   4 3311.76 145.375  14
  -5  -3   3 10324.8 252.565  14
   5   3  -3 10908.0 305.945  12
  -5   3   3 10562.0 322.219   1
   5  -3  -3 10401.5 341.951  12
  -5  -3   3 10447.3 290.161   2
   5   3  -3 11076.5 301.312   3
   5   3  -2 230.258 87.9153   3
   5  -3  -2 166.093 113.362  12
   5   3  -2 139.054 72.1363  12
  -5   3   2 74.3301 95.4651   1
  -5  -3   2 231.774 78.5119   2
  -5  -3   2 203.420 68.9518  14
  -5   3   1 5592.66 212.091   1
  -5  -3   1 5957.88 176.053  14
   5   3  -1 5983.72 190.469  12
   5  -3  -1 5186.57 248.543  12
   5   3  -1 5482.89 201.213   3
  -5   3   1 5861.48 155.205  13
  -5   3   0 1539.02 118.149   1
   5   3   0 1782.40 116.412  12
  -5  -3   0 1571.87 100.015  14
   5   3   0 1500.18 122.509   3
  -5   3   0 1667.45 103.285  13
   5  -3   0 1521.62 161.987  12
  -5   3  -1 40319.8 642.559  13
   5   3   1 39261.6 668.612   3
  -5  -3  -1 39995.5 584.938  14
   5   3   1 40682.4 591.738  12
  -5   3  -1 39594.5 613.021   1
   5  -3   1 41290.0 719.289  12
   5   3   2 6915.25 245.243   3
  -5   3  -2 6677.07 236.885  13
  -5   3  -2 6837.20 184.614   1
   5  -3   2 6705.84 251.317   2
   5  -3   2 6634.25 262.759  12
  -5  -3  -2 6518.96 183.723  14
   5   3   3 23875.6 516.365   3
  -5  -3  -3 24521.0 411.269  14
  -5   3  -3 24146.9 518.583  13
   5  -3   3 24765.2 523.029   2
  -5  -3  -4 6984.02 192.812  14
   5   3   4 7108.09 276.133   3
   5  -3   4 7260.82 273.400   2
  -5   3  -4 6686.72 277.011  13
   5   3   5 27522.3 627.145   3
  -5   3  -5 27198.3 625.562  13
   5  -3   5 27816.6 608.218   2
  -5   3  -6 7853.64 334.289  13
   5   3   6 7658.45 329.229   3
   5  -3   6 7604.97 313.236   2
   5  -3   7 10830.9 394.629   2
  -5  -3  -7 11450.2 419.397  13
  -5   3  -7 10902.2 420.897  13
   5   3   7 11046.6 416.570   3
  -5   3  -8 7794.97 371.339  13
   5  -3   8 7763.43 372.345  15
   5  -3   8 7103.25 337.338   2
   5   3   8 7279.28 360.152   3
   5  -3   8 7181.22 280.826  10
  -5  -3  -8 7188.45 353.736  13
   5  -3   9 7181.22 379.048  15
   5   3   9 7367.05 289.344  16
   5  -3   9 7292.48 293.631  10
   5  -3  10 462.609 159.166  15
   5  -3  10 172.614 83.0427  10
   5  -3  11 1230.16 212.568  15
   5  -3  11 1371.86 164.394  16
   5  -3  12 316.305 125.788  16
   5  -3  12 532.990 183.004  15
   5  -3  13 7318.01 423.172  15
   5  -3  13 7614.90 330.026  16
   5  -3  14 794.725 137.947  16
   5  -3  14 828.367 167.941  15
   5  -3  15 6327.23 268.628  16
  -5   3 -15 5251.57 289.341   7
  -5  -5  15 228.290 129.864  15
   5   5 -15 497.154 128.174   6
  -5  -5  14 566.426 152.726  15
  -5  -5  13 6036.42 371.966  15
  -5  -5  12-69.7254 138.620  15
   5   5 -10 2217.59 188.870   5
  -5  -5  10 2154.00 172.605   8
  -5  -5   9 788.193 112.746   8
   5   5  -9 513.075 115.288   5
   5   5  -8 5379.50 258.382   5
  -5  -5   8 5718.54 252.996   8
  -5  -5   8 5820.26 330.651   2
   5   5  -8 5485.92 327.889  12
  -5   5   8 5533.34 250.447  20
  -5   5   8 5835.30 325.494   1
  -5  -5   8 5545.60 244.628   9
  -5  -5   7 5201.37 290.288   2
   5  -5  -7 5021.22 295.611  12
   5   5  -7 5118.84 291.313  12
  -5   5   7 5340.98 300.853   1
  -5   5   6 123.394 114.986   1
   5   5  -6-70.5410 107.594  12
   5  -5  -6 207.932 110.373  12
  -5  -5   6 36.4687 88.7671   2
  -5  -5   5 60785.4 911.432  14
   5  -5  -5 64373.0 1119.43  12
   5   5  -5 62910.2 1064.47  12
  -5   5   5 61290.6 1092.34   1
  -5  -5   5 62454.8 1038.83   2
   5  -5  -4 964.995 148.065  12
  -5   5   4 900.773 141.573   1
   5   5  -4 890.091 117.978  12
  -5  -5   4 958.192 97.1096  14
  -5  -5   4 1135.54 118.535   2
  -5   5   3 2223.86 177.180   1
   5   5  -3 2309.86 171.097   3
  -5  -5   3 2064.22 121.540  14
  -5  -5   3 2350.95 142.800   2
   5   5  -3 2351.41 151.713  12
   5  -5  -3 2163.08 188.363  12
  -5  -5   2 30319.4 519.170  14
  -5  -5   2 32416.3 528.405   2
   5   5  -2 30851.2 624.012   3
   5   5  -2 31227.3 544.311  12
  -5   5   2 30850.4 621.245   1
  -5   5   1 39.5872 90.2029   1
  -5  -5   1 166.588 75.7806  14
  -5   5   1 149.863 67.1238  13
   5  -5  -1-85.8346 124.021  12
   5   5  -1 251.885 98.1461   3
  -5  -5   0 1037.43 97.6932  14
  -5   5   0 1261.26 112.589  13
   5   5   0 1159.76 133.821   3
   5  -5   0 1053.85 134.137  12
  -5   5   0 1062.89 115.070   1
  -5   5  -1 832.196 114.328  13
  -5   5  -1 937.995 104.630   1
  -5  -5  -1 983.822 99.8432  14
   5  -5   1 1027.36 139.954  12
   5   5   1 1033.37 132.968   3
  -5   5  -2 7383.28 210.479   1
   5   5   2 6831.98 267.474   3
  -5  -5  -2 6669.55 212.887  14
  -5   5  -2 6598.03 264.316  13
   5  -5   2 6804.04 278.623   2
   5  -5   3 267.986 104.913   2
  -5   5  -3 401.584 113.458  13
   5   5   3 194.085 93.9602   3
  -5  -5  -3 241.323 75.0046  14
   5   5   4 51515.3 936.489   3
  -5   5  -4 53208.1 957.187  13
  -5  -5  -4 52373.4 792.869  14
   5  -5   4 53072.7 945.561   2
   5   5   5 13501.5 434.434   3
  -5  -5  -5 13699.8 329.413  14
  -5   5  -5 13611.2 444.271  13
   5  -5   5 13499.9 432.719   2
   5   5   6 65491.7 1171.65   3
  -5   5  -6 65229.9 1190.37  13
   5  -5   6 64874.1 1161.92   2
   5  -5   7 13603.6 481.461   2
   5   5   7 13966.8 492.585   3
   5  -5   7 13575.9 499.580  15
  -5   5  -7 14061.1 503.504  13
   5  -5   7 14280.4 408.952   9
   5  -5   8 442.023 99.4831   9
   5   5   8 308.239 92.5132  17
   5  -5   8 363.279 143.044  15
  -5  -5  -8 547.253 148.439  13
   5   5   8 302.341 130.743   3
   5  -5   8 426.128 100.758  10
   5  -5   9 2869.47 198.423  10
   5  -5   9 2422.82 251.927  15
   5   5   9 2870.64 191.871  17
   5   5  10 404.639 117.354  17
   5  -5  10 328.944 164.046  15
   5  -5  10 237.659 85.5383  10
   5  -5  11 2952.99 210.143  16
   5  -5  11 2932.82 301.663  15
   5  -5  12 825.696 141.827  16
   5  -5  12 941.816 210.039  15
   5  -5  13 146.460 116.544  16
   5  -5  13 144.092 143.617  15
   5  -5  14 4323.80 327.996  15
   5  -5  14 5103.52 256.393  16
  -5  -7  14 5655.16 333.845  15
   5   7 -14 6033.59 296.846   6
  -5  -7  13 536.899 163.912  15
   5   7 -13 24.8702 118.196   6
  -5  -7  12 3517.23 290.566  15
  -5  -7  11 33362.1 908.801  15
  -5  -7  11 32891.1 745.820   9
   5   7 -10 703.247 132.498   5
  -5  -7  10 915.762 181.974  15
  -5  -7  10 614.611 117.027   9
  -5   7   9 27258.1 642.387  20
  -5  -7   9 27513.0 638.168   8
   5   7  -9 26939.8 659.537   5
  -5  -7   9 27283.6 647.891   9
  -5  -7   8 7087.52 292.905   8
  -5  -7   8 7017.25 299.526   9
   5   7  -8 6616.12 296.556   5
  -5   7   8 6950.00 296.937  20
  -5  -7   7 24007.9 666.540   2
  -5  -7   7 24160.1 553.302   8
   5   7  -7 24212.3 582.763   5
  -5   7   7 24034.6 567.286  20
  -5  -7   7 23721.3 566.468   9
  -5   7   7 24455.4 713.337   1
  -5  -7   6 8334.62 358.082   2
  -5   7   6 8054.36 385.363   1
   5   7  -5 5613.42 310.376   3
  -5   7   5 5715.62 310.491   1
  -5  -7   4 776.843 96.0863  14
   5  -7  -4 725.322 146.654  12
  -5   7   4 701.683 137.074   1
   5   7  -4 807.029 142.069   3
  -5  -7   3 227607. 2769.30  14
   5   7  -3 229415. 3010.88   3
   5  -7  -3 233928. 3041.42  12
  -5   7   3 229146. 2986.90   1
  -5  -7   2 7398.68 240.754  14
   5   7  -2 7421.03 328.950   3
  -5   7   2 7315.29 310.740   1
   5  -7  -2 7750.01 318.362  12
   5   7  -1 48356.1 918.086   3
  -5  -7   1 48082.2 771.240  14
  -5   7   1 50379.7 843.498  13
   5  -7  -1 49987.7 895.769  12
  -5   7   1 49655.4 885.082   1
  -5   7   0 67006.5 1056.28   1
  -5  -7   0 64547.7 965.811  14
  -5   7   0 67004.2 1056.29  13
   5  -7   0 66660.1 1082.15  12
   5   7   0 64904.4 1106.65   3
  -5  -7  -1 10798.5 301.641  14
   5   7   1 10697.7 378.600   3
  -5   7  -1 11488.2 367.991  13
   5  -7   1 10567.8 362.552   2
  -5   7  -1 11849.2 334.605   1
  -5  -7  -2 33596.6 607.442  14
   5   7   2 33597.0 722.627   3
  -5   7  -2 33948.3 715.392  13
   5  -7   2 33512.5 707.827   2
   5   7   3 36559.5 781.133   3
  -5   7  -3 36427.9 780.109  13
  -5  -7  -3 36843.1 654.552  14
   5  -7   3 37006.3 770.549   2
  -5  -7  -4 24229.5 508.062  14
   5   7   4 24663.0 627.495   3
  -5   7  -4 24605.4 633.477  13
   5  -7   4 24035.3 613.035   2
   5   7   5 28277.4 709.275   3
  -5   7  -5 28141.5 719.917  13
   5  -7   5 28349.1 699.101   2
  -5  -7  -5 27291.8 560.225  14
   5  -7   6 3859.05 271.935  15
  -5   7  -6 3614.56 265.041  13
   5   7   6 4005.25 272.546   3
   5  -7   6 3976.19 263.227   2
  -5  -7  -6 4094.54 204.555  14
  -5   7  -6 3900.49 234.853   6
   5  -7   6 3784.90 208.334  10
   5  -7   6 3646.21 204.764   9
   5  -7   7 201.451 84.8204   9
   5   7   7 177.102 88.3510  17
   5  -7   7 324.714 134.568  15
  -5   7  -7-8.37081 112.074   6
   5   7   7 237.046 123.474   3
   5  -7   7 207.555 74.1212  10
   5  -7   8 2012.37 236.829  15
   5  -7   8 2539.51 187.280  10
   5  -7   8 2643.35 193.070   9
  -5   7  -8 2357.36 202.891   6
   5  -7   9 654.868 128.578   9
   5  -7   9 1009.29 195.614  15
   5  -7   9 985.523 133.981  10
  -5   7  -9 854.861 155.303   6
   5   7  10 65.1689 105.049  18
   5  -7  10-140.319 140.245  15
  -5   7 -10 252.029 134.016   6
   5  -7  10 11.6960 99.8136  10
   5  -7  11 1594.40 163.226  16
   5  -7  11 1582.55 249.424  15
   5  -7  12 105.457 101.839  16
   5  -7  12 152.410 163.795  15
   5  -7  13 509.376 174.054  15
   5  -7  13 551.165 117.934  16
   5  -7  14 472.744 167.245  15
  -5   7 -14 144.548 123.208   7
   5  -7  14 435.516 108.269  16
  -5  -9  13 954.944 164.881  15
   5   9 -13 1029.92 158.762   6
  -5  -9  12 64.6960 87.1428   9
  -5  -9  12-120.757 142.644  15
   5   9 -12-126.407 130.539   6
  -5  -9  11 729.183 132.635   9
  -5  -9  11 860.208 164.358  15
   5   9 -11 829.034 157.852   6
  -5  -9  10-78.3648 99.8061   9
   5   9 -10 58.8332 108.536   5
  -5   9  10 110.550 92.7309  20
   5   9 -10-14.8025 118.440   6
   5   9  -9 2988.36 224.067   5
   5   9  -9 2841.08 235.855   6
  -5   9   9 2947.19 214.896  20
  -5  -9   9 2738.73 207.125   9
  -5  -9   8 612.690 118.850   9
  -5  -9   8 705.434 126.498   8
   5   9  -8 534.552 133.290   5
  -5   9   8 425.957 110.805  20
  -5   9   7 1075.79 136.862  19
  -5  -9   7 735.021 112.619   8
   5   9  -7 847.843 144.785   5
  -5  -9   7 977.202 135.916   9
  -5   9   7 807.212 133.886  20
   5   9  -6 5335.31 274.788   5
  -5   9   6 5419.97 263.406  19
  -5   9   6 5581.78 270.593  20
  -5  -9   6 5561.65 246.754   8
  -5   9   6 4838.81 249.196   6
   5   9  -6 5426.60 279.951   6
  -5  -9   6 5678.32 268.725   9
  -5  -9   5 1559.52 141.893   9
  -5   9   5 1612.30 153.627  19
   5   9  -5 1758.67 159.919   5
   5   9  -5 1635.42 199.961   3
  -5   9   5 1317.92 182.845   1
  -5   9   5 1376.56 141.317   6
   5  -9  -5 1802.88 158.939  14
   5   9  -5 1383.39 156.714   6
  -5   9   4 30478.3 636.690  19
  -5  -9   4 31474.1 617.594  14
   5  -9  -4 32262.6 670.482  14
   5   9  -4 32020.1 815.091   3
   5   9  -4 30895.9 680.925   5
  -5   9   4 31170.0 799.718   1
  -5  -9   4 31274.7 655.645   9
  -5   9   3 6645.35 341.597   1
  -5  -9   3 6787.50 255.279  14
   5   9  -3 7000.13 359.055   3
   5  -9  -3 7066.54 279.644  14
   5   9  -2 181.687 122.259   3
   5  -9  -2 93.5085 85.8842  14
  -5   9   2-29.7919 105.148   1
  -5  -9   2 3.33011 72.4767  14
  -5   9   1 41752.4 864.365   1
   5   9  -1 41027.9 903.088   3
   5  -9  -1 42395.6 740.259  14
  -5  -9   1 40898.9 736.065  14
  -5  -9   0 427.532 88.8873  14
  -5   9   0 385.595 122.706  13
   5  -9   0 257.926 95.9914   2
   5  -9   0 327.554 70.2944  14
   5   9   0 321.886 114.869   3
  -5   9   0 282.858 94.0054   1
  -5  -9  -1 15981.2 412.791  14
  -5   9  -1 15971.5 496.437  13
   5  -9   1 15424.4 481.451   2
   5   9   1 15817.7 514.000   3
  -5  -9  -2 861.337 111.526  14
  -5   9  -2 911.138 159.287  13
   5   9   2 1199.68 166.080   3
   5  -9   2 917.065 144.817   2
   5   9   3 13472.4 479.053   3
  -5  -9  -3 13492.3 387.029  14
   5  -9   3 12801.8 453.473   2
  -5   9  -3 13316.0 491.483  13
   5  -9   4 235.046 74.3468  10
   5   9   4 366.645 94.6612  18
  -5   9  -4 477.170 147.824  13
   5  -9   4 153.186 101.807   2
   5   9   4 311.518 122.418   3
   5   9   4 229.559 90.3000   4
  -5  -9  -4 301.285 93.0931  14
  -5   9  -4 225.229 106.379   6
   5  -9   5 10054.6 441.948  15
  -5  -9  -5 10338.7 350.344  14
   5   9   5 9867.94 342.581  18
  -5   9  -5 10219.4 390.495   6
  -5   9  -5 10125.3 450.976  13
  -5   9  -5 9019.22 377.921   7
   5   9   5 10547.6 361.548   4
   5   9   5 9868.67 329.340  17
   5   9   5 10195.8 444.913   3
   5  -9   5 10148.6 354.368  10
   5  -9   5 9999.38 336.447   9
   5  -9   5 9758.57 421.641   2
   5   9   6 1923.33 170.968  18
   5  -9   6 2185.15 232.748  15
   5  -9   6 2102.47 171.766  10
   5  -9   6 2042.67 164.686   9
  -5   9  -6 1682.76 179.271   6
   5  -9   7 3237.23 212.846  10
   5  -9   7 2732.18 262.644  15
   5   9   7 2908.08 205.220  18
  -5   9  -7 2683.46 225.805   6
   5  -9   7 2931.88 205.140   9
   5  -9   8 575.135 116.420   9
   5  -9   8 570.196 171.703  15
   5   9   8 669.721 133.404  18
   5  -9   8 617.202 124.628  10
  -5   9  -8 500.016 149.322   6
   5   9   9 4040.73 249.229  18
  -5   9  -9 3394.70 260.409   6
   5  -9   9 3983.99 246.241  10
   5  -9   9 3632.76 240.005   9
   5  -9  10 547.473 166.844  15
   5   9  10 634.703 131.260  18
   5  -9  10 861.878 135.113  16
   5  -9  10 702.566 130.988  10
  -5   9 -10 717.311 167.620   6
  -5   9 -11 12234.7 460.529   6
   5  -9  11 11930.8 560.079  15
   5  -9  11 13258.3 421.581  16
   5  -9  12 505.226 184.798  15
  -5   9 -12 323.879 151.336   7
   5  -9  12 436.836 120.182  16
  -5   9 -12 313.680 131.540   6
   5  -9  13 1525.68 221.517  15
   5  -9  13 1827.03 159.530  16
  -5   9 -13 1574.74 190.232   7
   5  11 -12 3536.77 248.429   6
  -5 -11  12 4117.13 227.438   9
  -5 -11  11 1142.62 150.616   9
  -5  11  11 1103.45 143.094  20
   5  11 -10 5645.93 301.572   5
   5  11 -10 5229.35 317.287   6
  -5  11  10 6077.99 298.999  20
  -5 -11  10 5843.50 295.107   9
  -5  11   9 664.500 131.271  20
   5  11  -9 590.126 138.242   5
  -5 -11   9 686.952 130.858   9
   5  11  -9 843.141 162.876   6
   5  11  -8 5570.82 300.601   5
  -5  11   8 6361.66 304.527  19
  -5  11   8 6308.09 313.489  20
   5  11  -8 5514.49 322.424   6
  -5 -11   8 6310.25 310.033   9
   5  11  -7 263.437 137.358   6
  -5  11   7 62.1216 100.318  20
   5  11  -7 72.4367 110.142   5
  -5 -11   7 107.150 85.1912   9
  -5  11   7 151.665 98.7858  19
  -5  11   6 1629.74 163.858  19
  -5  11   6 1942.46 181.122  20
   5  11  -6 1934.38 196.612   5
  -5 -11   6 1884.61 176.559   9
  -5  11   6 1886.62 174.389   6
   5  11  -6 1898.45 204.259   6
  -5  11   5-172.274 105.359  19
   5  11  -5-65.3645 100.033   5
  -5 -11   5 27.2175 86.8786   9
  -5  11   5 62.7888 88.7708   6
   5  11  -4 4136.99 251.395   5
  -5  11   4 3711.55 226.249  19
  -5  11   4 4018.39 231.345   6
  -5 -11   4 4128.46 234.209   9
  -5  11   3 599.679 116.640   5
  -5  11   3 828.312 134.818  19
   5  11  -3 643.186 132.366   5
  -5 -11   3 573.449 104.848   9
  -5  11   3 613.272 110.837   6
  -5  11   2 20531.6 534.719   5
  -5  11   2 20328.9 523.314   6
  -5 -11   2 20468.0 512.011  14
   5  11  -2 20985.7 514.534  18
   5 -11  -2 20943.7 531.045  14
  -5  11   2 20481.9 642.187   1
  -5  11   2 20355.1 519.930  19
   5 -11  -2 20094.9 506.360  10
  -5 -11   2 19858.6 513.450  10
   5  11  -2 20216.1 548.854   5
  -5 -11   2 20805.5 527.927   9
  -5  11   1 10248.8 357.822   5
   5  11  -1 10131.6 372.649   5
   5  11  -1 9723.64 347.684   4
   5  11  -1 10303.4 351.127  18
  -5  11   1 10594.8 360.838   6
  -5  11   1 9722.39 345.720  19
   5 -11  -1 10518.2 352.814  10
  -5 -11   1 10473.6 352.853  14
  -5 -11   1 10224.8 357.831   9
  -5  11   0 9262.48 339.310   5
  -5 -11   0 9052.22 336.641   9
   5  11   0 9122.15 343.886   5
  -5 -11   0 9439.31 337.878  14
   5  11   0 8730.01 332.929   4
   5  11   0 9128.07 331.755  18
  -5  11   0 9070.70 343.294   6
   5  11   0 9127.54 429.911   3
   5 -11   0 9000.54 332.860  10
  -5  11   0 9277.53 331.213  19
  -5 -11  -1-79.3597 92.4078   9
   5  11   1 106.588 90.2295   4
  -5  11  -1 33.9500 86.6919   5
  -5  11  -1 61.7107 87.5106  19
   5  11   1 9.56180 97.0452  18
  -5  11  -1-2.88846 121.594  13
   5 -11   1 25.1082 77.6088  11
  -5  11  -1 44.1210 93.5759   6
   5 -11   1 19.6141 71.7456  10
   5  11   1-72.0597 93.1261   5
   5  11   2 1913.64 174.823  18
   5  11   2 2064.11 164.598   5
  -5 -11  -2 1852.04 169.461   9
   5 -11   2 1869.21 158.236  10
  -5  11  -2 1953.85 222.878  13
  -5  11  -2 1910.79 158.308  19
  -5  11  -2 1850.66 183.664   6
   5  11   2 1877.22 173.798   4
   5  11   3 3421.39 217.908  18
   5  11   3 3683.37 230.620   4
   5  11   3 4219.31 230.448   5
  -5  11  -3 3773.68 244.455   6
   5 -11   3 3795.06 223.288  10
  -5 -11  -3 3514.79 219.663   9
  -5 -11  -4 2700.06 199.623   9
   5  11   4 2647.79 193.179  18
   5  11   4 2559.03 198.578   4
  -5  11  -4 2841.47 226.188   6
   5 -11   4 2856.00 203.250  10
   5  11   5 6324.66 298.346  18
  -5  11  -5 6488.90 330.789   6
   5 -11   5 6507.01 302.468  10
   5 -11   6 319.570 98.5379  10
   5 -11   6 460.519 100.284   9
   5  11   6 569.925 136.895  18
   5 -11   6 377.615 170.537  15
  -5  11  -6 424.605 150.309   6
   5 -11   7 105.956 94.4733   9
   5 -11   7-36.2745 100.701  10
   5  11   7-5.48508 109.856  18
   5 -11   7-64.3580 156.479  15
  -5  11  -7 29.0820 130.745   6
  -5  11  -8 3356.79 265.132   6
  -5  11  -8 3433.52 268.697   7
   5  11   8 4072.22 248.701  18
   5 -11   8 3577.43 238.914  10
   5 -11   8 3905.23 334.095  15
   5 -11   8 4162.92 248.455   9
  -5  11  -9 2811.35 246.861   7
   5 -11   9 2690.74 294.124  15
   5 -11   9 3209.10 230.176  10
   5  11   9 3299.65 229.938  18
   5 -11   9 3340.79 224.565   9
  -5  11  -9 3131.23 244.963   6
   5  11  10 14491.2 459.622  19
   5 -11  10 13001.8 575.565  15
  -5  11 -10 12866.5 489.779   7
  -5  11 -10 13324.5 483.602   6
   5  11  10 15070.3 462.648  18
   5 -11  10 14092.3 457.015  10
   5 -11  11 324.530 139.362  15
   5  11  11 413.483 112.292  19
  -5  11 -11 465.993 148.208   7
  -5  11 -11 311.932 127.290   6
  -5  11 -12 3674.58 252.619   7
  -5  11 -12 3462.14 225.426   6
  -5 -13  11 681.898 112.365   9
  -5  13  11 729.777 117.554  20
   5  13 -11 407.536 119.602   6
  -5  13  10 2676.84 197.418  20
  -5 -13  10 2449.40 189.824   9
  -5  13   9 30.8955 101.685  20
   5  13  -9 45.6666 108.136   5
  -5  13   9 251.686 108.070  19
   5  13  -9 224.264 132.272   6
  -5 -13   9 190.150 97.9599   9
   5  13  -8 6626.01 328.169   5
  -5  13   8 7013.57 320.582  19
   5  13  -8 6451.08 344.825   6
  -5 -13   8 6651.88 314.478   9
  -5  13   8 6886.67 325.421  20
  -5  13   7 4727.27 272.711  19
   5  13  -7 4111.92 271.117   5
  -5  13   7 4185.14 264.165  20
  -5 -13   7 4281.94 255.850   9
   5  13  -6 4356.12 275.680   5
  -5  13   6 4488.77 263.449  19
  -5  13   6 4525.32 274.158  20
  -5 -13   6 4808.00 271.191   9
  -5  13   5 6799.64 318.913  19
  -5  13   5 6426.77 316.814  20
  -5  13   5 6504.45 302.927   6
  -5 -13   5 6364.44 308.672   9
   5  13  -5 6252.68 330.079   5
  -5  13   4 16017.2 497.875  20
  -5  13   4 15913.9 492.577  19
   5  13  -4 15939.9 524.958   5
  -5  13   4 17399.9 498.910   6
  -5 -13   4 16142.2 493.055   9
  -5  13   3-102.566 103.555  20
   5  13  -3-43.0847 106.723   5
  -5  13   3-46.7167 91.9660   6
  -5 -13   3-78.4859 91.4788   9
  -5  13   3 61.5111 108.344  19
   5 -13  -3 192.293 94.3062  10
  -5  13   2 44938.7 911.708   5
  -5  13   2 43484.6 880.109  19
   5  13  -2 44157.5 932.478   5
  -5  13   2 43963.8 877.463   6
   5 -13  -2 44552.4 884.469  10
  -5 -13   2 44838.5 882.204  10
  -5  13   2 45395.2 880.478  20
  -5 -13   2 44680.9 894.614   9
  -5  13   1-11.5112 97.9286   5
   5  13  -1-9.16158 94.7190   4
   5  13  -1 14.7727 102.109   5
  -5  13   1 67.6107 99.3096  19
   5  13  -1 102.406 106.393  18
  -5 -13   1 99.2668 90.5297   9
  -5  13   1 126.683 106.526   6
   5 -13  -1 30.5427 98.0501  10
  -5 -13   1-36.5967 87.6468  10
   5 -13   0 1383.27 152.327  11
  -5 -13   0 1529.00 161.427   9
   5  13   0 1335.70 158.259  18
   5  13   0 1397.47 165.586   5
  -5  13   0 1284.82 152.597  19
   5  13   0 1296.45 159.603   4
  -5  13   0 1228.47 154.669   5
  -5  13   0 1454.75 168.546   6
   5 -13   0 1257.34 151.986  10
  -5 -13   0 1435.57 154.380  10
   5  13   1-98.0623 105.878   5
  -5  13  -1 9.95547 89.7198   5
  -5 -13  -1 53.4251 87.4652   9
   5  13   1-24.0699 107.366   4
  -5  13  -1 232.447 105.333  19
   5 -13   1 145.886 98.5152  11
   5  13   1-67.4776 116.777  18
  -5  13  -1-92.8970 99.7088   6
   5 -13   1-42.3716 95.9286  10
   5  13   2 14150.0 460.920  18
   5  13   2 14538.0 462.885   5
   5  13   2 13770.6 466.877   4
  -5  13  -2 14069.2 481.521   6
  -5 -13  -2 14564.9 461.148   9
   5 -13   2 14300.7 460.412  10
   5  13   2 14186.5 448.718  19
   5  13   3-5.04290 108.919  18
  -5 -13  -3 23.0696 97.2088   9
   5  13   3 103.346 96.6761   5
   5  13   3-39.8810 101.794  19
   5 -13   3-56.4074 94.6173  10
  -5  13  -3 174.635 110.934   6
   5  13   4 8174.95 342.935   5
   5  13   4 7255.54 333.818  18
  -5  13  -4 8362.27 380.037   6
   5 -13   4 7296.82 333.087  10
   5  13   5 274.630 109.109  18
   5 -13   5 232.592 95.1442  10
  -5  13  -5 304.240 141.942   6
  -5  13  -6 14526.4 511.754   6
   5  13   6 14544.2 470.998  18
   5  13   6 13628.5 466.147  19
   5 -13   6 14078.7 473.402  10
   5  13   7 664.200 141.261  18
   5  13   7 512.827 142.508  19
   5 -13   7 518.019 125.722  10
  -5  13  -7 567.003 152.641   6
   5 -13   8-24.7236 92.5001   9
   5  13   8-176.875 125.883  19
   5  13   8-4.34200 107.001  18
   5 -13   8 107.467 94.6881  10
  -5  13  -8 105.686 126.143   6
  -5  13  -9 1389.46 180.152   6
   5  13   9 1119.99 156.371  19
   5 -13   9 1448.35 152.350  10
   5  13   9 1730.05 176.737  18
  -5  13 -10-1.86568 108.316   6
   5  13  10-0.11720 96.6155  19
  -5  13 -11 1306.02 158.120   6
  -5  15   9 3795.49 217.249  19
  -5  15   9 3648.73 218.525  20
   5 -15  -9 3904.32 219.258  11
   5  15  -9 3440.30 216.326   5
  -5 -15   9 3640.51 208.438   9
  -5  15   8 1146.22 140.848  20
  -5 -15   8 1170.85 134.414   9
   5  15  -8 1288.65 158.671   5
  -5  15   8 1244.51 151.941  19
  -5  15   7 155.285 108.548  19
  -5  15   7 114.048 108.237  20
   5  15  -7 187.009 114.403   5
  -5 -15   7-25.1453 90.7522   9
  -5  15   6 2821.78 216.676  20
   5  15  -6 2379.60 209.909   5
  -5  15   6 2675.15 213.981  19
  -5 -15   6 2661.14 198.862   9
  -5  15   5 482.805 119.792  20
  -5  15   5 591.809 142.556  19
   5  15  -5 415.834 123.800   5
  -5 -15   5 562.494 119.512   9
   5  15  -4 2812.16 222.947   5
  -5  15   4 3041.02 228.305  19
  -5 -15   4 3385.86 226.555   9
  -5  15   4 3367.07 233.538  20
   5  15  -3 3564.76 262.282   5
  -5  15   3 3888.29 236.385   6
  -5  15   3 3595.37 244.189  19
   5 -15  -3 3759.50 234.302  10
  -5  15   3 3607.65 234.448  20
  -5 -15   3 3552.37 233.852   9
  -5  15   2 7204.15 333.783  19
  -5  15   2 7311.18 321.593   6
   5  15  -2 6892.76 346.318   5
   5 -15  -2 7398.68 331.859  10
  -5 -15   2 7846.20 336.805  10
  -5 -15   2 6830.90 318.380   9
   5  15  -1 2387.73 212.508   5
   5 -15  -1 2775.02 215.102  11
  -5  15   1 2850.54 223.515  19
  -5  15   1 2645.80 214.298   5
  -5  15   1 2636.46 202.741   6
   5 -15  -1 2626.28 209.727  10
  -5 -15   1 2591.31 205.648  10
  -5 -15   1 2523.09 202.679   9
  -5  15   0 5171.41 291.633   5
  -5  15   0 5538.88 288.713  19
  -5 -15   0 5472.48 289.431  10
   5 -15   0 5709.66 291.771  11
  -5  15   0 5465.25 290.719   6
   5  15   0 5661.60 308.311   5
   5 -15   0 5376.16 288.953  10
  -5 -15   0 5465.60 283.299   9
  -5 -15  -1 1012.32 143.286   9
   5  15   1 891.763 155.501  18
   5  15   1 800.427 148.748   5
  -5  15  -1 842.202 145.712   6
  -5  15  -1 887.844 145.530   5
   5 -15   1 848.825 146.226  10
  -5 -15  -1 804.366 142.034  10
   5  15   2 343.717 117.140  19
   5  15   2 182.346 109.070   5
   5  15   2-8.97499 119.352  18
  -5  15  -2 315.999 130.134   6
   5 -15   2 94.0952 95.5745  10
  -5 -15  -2 184.295 109.770  10
   5  15   3 316.323 111.695   5
   5 -15   3 270.207 113.631  10
   5  15   3 444.752 146.381  18
  -5  15  -3 322.459 128.425   6
   5  15   3 325.445 118.511  19
  -5 -15  -3 241.244 114.413  10
   5  15   4 5990.21 298.246   5
   5  15   4 4962.10 282.888  18
   5  15   4 5411.60 291.127  19
  -5  15  -4 6060.20 321.671   6
   5 -15   4 5567.65 294.982  10
   5  15   5 5155.22 285.797  19
   5  15   5 4942.49 282.463  18
  -5  15  -5 5291.27 304.342   6
   5 -15   5 5327.62 284.476  10
   5  15   6 767.131 143.984  18
   5  15   6 594.188 135.642  19
   5 -15   6 780.244 133.959  10
  -5  15  -6 729.717 153.464   6
   5  15   7 6516.79 306.474  18
   5  15   7 6823.49 318.040  19
   5 -15   7 6802.32 307.259  10
  -5  15  -7 6454.57 324.628   6
   5 -15   8 1604.39 153.720  10
   5  15   8 1616.41 173.056  19
   5  15   8 1693.06 165.458  18
  -5  15  -8 1369.44 166.519   6
  -5  15  -9 769.193 135.949   6
  -5 -15  -9 749.344 118.302  10
  -5  17   7 1071.65 130.652  20
  -5  17   7 1398.32 144.276  19
   5 -17  -7 1237.53 135.526  11
  -5 -17   7 1149.82 130.266   9
  -5  17   6 3253.16 210.882  19
  -5  17   6 3366.70 211.286  20
   5 -17  -6 3458.73 209.486  11
   5  17  -6 3245.75 211.055   5
  -5 -17   6 3159.96 195.337   9
  -5 -17   5 1073.23 135.812   9
   5 -17  -5 1257.42 145.875  11
  -5  17   5 1210.03 152.516  19
   5  17  -5 959.621 141.828   5
  -5  17   5 824.381 131.175  20
  -5  17   4 1825.94 167.255  20
   5  17  -4 1416.60 162.289   5
   5 -17  -4 1622.12 163.497  11
  -5  17   4 1756.66 178.824  19
  -5 -17   4 1515.68 159.099   9
   5  17  -3 1304.57 167.527   5
  -5  17   3 1641.28 170.504  19
  -5 -17   3 1249.82 146.341   9
   5 -17  -3 1865.66 176.107  11
   5 -17  -3 1475.57 155.486  10
   5  17  -2 280.993 122.254   5
  -5 -17   2 343.495 92.5527   9
  -5  17   2 417.969 128.258  19
   5 -17  -2 141.578 96.1275  11
   5 -17  -2 366.245 107.989  10
  -5 -17   2 331.298 106.105  10
   5  17  -1 412.411 125.028   5
  -5 -17   1 530.528 115.098   9
   5 -17  -1 683.019 122.236  11
  -5  17   1 463.093 117.350   6
   5 -17  -1 477.944 111.247  10
  -5 -17   1 432.266 104.809  10
   5  17   0 1921.64 191.235   5
  -5 -17   0 2004.43 185.350  10
  -5  17   0 1663.47 164.291   6
   5 -17   0 1816.34 174.329  10
   5  17   1 251.325 109.123   5
  -5  17  -1 202.516 109.979   6
   5 -17   1 77.7477 99.9026  10
  -5 -17  -1 404.884 112.718  10
   5  17   2 1822.93 178.431   5
  -5  17  -2 1653.43 174.572   6
   5 -17   2 1631.57 174.001  10
  -5 -17  -2 1657.73 169.374  10
   5  17   3 167.794 95.2409   5
   5  17   3 90.3520 102.553  19
  -5  17  -3 326.727 120.015   6
   5 -17   3 365.301 112.274  10
  -5 -17  -3 253.806 107.089  10
   5  17   4 2191.05 179.594   5
   5  17   4 2102.96 184.594  19
  -5  17  -4 1785.74 176.981   6
   5 -17   4 2106.83 181.226  10
  -5 -17  -4 1996.61 175.033  10
  -5  17  -5 333.359 118.598   6
   5  17   5 270.549 106.549  19
   5 -17   5 461.655 114.054  10
  -5 -17  -5 287.511 95.6502  10
   5 -17   6 2190.73 170.034  10
   5  17   6 2060.28 172.710  19
  -5 -17  -6 2109.33 166.219  10
  -5  17  -6 2029.83 178.248   6
   5  19  -1 2730.36 190.203   5
   5  19   0 2329.35 183.231   5
  -6   0  15-227.999 152.849  15
  -6   0   9-94.9006 82.7940   8
   6   0  -8 166130. 2421.53  12
   6   0  -7 31.1387 93.5547  12
  -6   0   7 181.329 101.523   1
   6   0  -6 299207. 3749.43  12
  -6   0   6 299502. 3678.08   1
  -6   0   5-40.4368 92.8264   1
   6   0  -5 144.879 106.195  12
  -6   0   4 9292.90 306.647   1
   6   0  -4 10315.0 341.612  12
   6   0  -3-26.4331 103.258  12
  -6   0   3 7.50483 97.9281   1
  -6   0   2 170.401 94.9522   1
  -6   0   2 66.2311 25.7030  13
   6   0  -2 21.8290 101.165  12
   6   0  -2 68.0710 40.6609   3
   6   0  -1-42.6765 115.041  12
  -6   0   1-5.21538 93.7483   1
   6   0  -1 30.9742 49.1471   3
  -6   0   0 67122.6 859.514  14
   6   0   0 65073.1 880.950   3
   6   0   1-45.2686 107.348  12
  -6   0  -1 8.34209 54.4552  14
   6   0   1-32.6821 73.5346   3
  -6   0  -2 7030.65 243.036  13
  -6   0  -2 7354.71 169.455  14
   6   0   2 7114.71 240.345   3
   6   0   2 7421.96 254.545  12
   6   0   3 2.97358 72.0370   2
  -6   0  -3 19.8036 42.3239  14
  -6   0  -3 70.4961 92.1715  13
   6   0   3 93.9811 90.4117   3
  -6   0  -4 14907.0 415.357  13
   6   0   4 15371.6 425.511   3
   6   0   4 15204.1 364.656   2
  -6   0  -5 21.7457 100.430  13
   6   0   5-34.2633 70.9340   2
   6   0   5 79.4779 96.6356   3
   6   0   6 11134.0 349.680   2
  -6   0  -6 11635.0 407.906  13
   6   0   6 11541.7 416.177   3
  -6   0  -7 27.7326 104.738  13
   6   0   8 1439.56 135.733  16
   6   0   8 1288.32 136.209  10
  -6   0  -8 1404.23 182.010  13
   6   0   9 67.4122 91.2555  16
   6   0  10 7731.97 314.142  16
   6   0  11-12.5468 103.872  16
   6   0  12 2969.79 213.827  16
   6   0  13 145.357 108.113  16
   6   0  14 5785.00 281.763  16
  -6   2  15 2016.14 221.044  15
  -6  -2  15 2096.87 220.076  15
  -6  -2  14 162.200 137.886  15
  -6  -2  10 1329.22 139.983   8
  -6  -2   9 11461.6 370.214   8
  -6  -2   8 10790.1 446.137   2
   6   2  -8 10946.0 444.473  12
   6  -2  -8 10111.0 432.665  12
  -6  -2   8 11479.0 350.343   8
  -6  -2   7 38345.7 845.617   2
  -6   2   7 39028.3 821.335   1
   6   2  -7 39051.5 855.033  12
   6  -2  -7 38609.5 850.960  12
   6  -2  -6 1768.20 179.919  12
  -6  -2   6 1703.26 147.786   1
  -6  -2   6 1757.19 176.217   2
   6   2  -6 1632.73 173.464  12
  -6   2   6 1704.32 161.735   1
  -6  -2   5 3478.12 211.004   2
   6   2  -5 3392.05 213.142  12
   6  -2  -5 3781.25 227.969  12
  -6   2   5 3864.81 217.824   1
  -6  -2   5 3666.22 198.002   1
  -6   2   4 532.735 117.151   1
   6   2  -4 620.124 84.9601   3
  -6  -2   4 425.266 105.017   1
   6  -2  -4 532.933 130.749  12
   6   2  -4 303.949 101.558  12
   6   2  -3 4695.21 170.771   3
  -6  -2   3 3991.48 164.605  14
   6  -2  -3 4144.47 231.559  12
   6   2  -3 3825.73 206.178  12
  -6   2   3 4169.21 212.113   1
  -6  -2   3 4149.46 203.160   1
   6   2  -2 961.075 118.735  12
   6   2  -2 1204.06 103.536   3
  -6   2   2 1112.02 129.829   1
   6  -2  -2 1079.42 158.813  12
  -6  -2   2 1182.78 105.444  14
  -6   2   1 6200.06 226.792   1
   6   2  -1 5766.64 195.013   3
   6   2  -1 5733.70 227.015  12
   6  -2  -1 5417.75 268.239  12
  -6  -2   1 5815.17 181.229  14
  -6   2   1 5939.25 148.821  13
   6   2   0 664.291 93.6919   3
   6   2   0 663.420 111.242  12
   6  -2   0 784.944 151.372  12
  -6  -2   0 682.625 83.3795  14
  -6   2   0 593.444 73.7842  13
  -6   2   0 595.749 100.311   1
   6  -2   1 23071.6 523.853  12
   6   2   1 23213.8 461.887   3
  -6  -2  -1 23082.7 392.145  14
  -6   2  -1 23140.1 439.728  13
  -6   2  -1 23388.8 434.615   1
  -6  -2  -2 6297.36 176.027  14
   6   2   2 6194.75 237.698   3
   6  -2   2 6315.22 260.723  12
  -6   2  -2 6137.00 229.197  13
   6   2   2 6426.11 178.181   2
  -6   2  -2 6493.13 200.109   1
  -6   2  -3 826.525 79.6660   1
   6  -2   3 935.936 122.630   2
  -6   2  -3 703.278 122.569  13
  -6  -2  -3 781.817 76.8100  14
   6   2   3 775.898 71.5304   2
   6   2   3 765.664 118.823   3
  -6   2  -4 35477.4 714.826  13
   6   2   4 35279.5 713.231   3
   6  -2   4 36698.0 695.767   2
  -6  -2  -5 16458.1 468.389  13
   6   2   5 15474.6 461.944   3
  -6   2  -5 16293.3 465.377  13
   6  -2   5 15757.5 432.789   2
  -6  -2  -6 10031.5 379.411  13
   6   2   6 10067.8 386.932   3
  -6   2  -6 9298.24 371.726  13
   6  -2   6 9303.75 343.582   2
   6  -2   7 15925.4 482.243   2
  -6  -2  -7 16045.5 517.651  13
  -6   2  -7 16602.2 522.190  13
   6   2   7 15364.1 513.409   3
   6   2   8 808.615 150.607   3
   6   2   8 833.107 114.773  16
   6  -2   8 649.010 114.822  16
   6  -2   8 673.690 149.233  15
  -6   2  -8 656.469 134.990  13
  -6  -2  -8 679.640 148.430  13
   6  -2   8 615.065 101.567  10
   6  -2   8 639.688 123.770   2
   6  -2   9-102.143 102.265  16
   6  -2   9 33.5765 117.375  15
   6   2   9 49.9196 88.7257  16
   6  -2   9-6.93163 71.8899  10
   6  -2  10 825.929 126.465  16
   6   2  10 883.731 137.620  16
   6  -2  10 637.598 153.381  15
   6  -2  10 871.435 126.988  10
   6  -2  11 356.632 126.454  16
   6   2  11 339.746 112.681  16
   6  -2  11 497.068 169.038  15
   6   2  12 7610.04 327.941  16
   6  -2  12 6974.67 321.948  16
   6  -2  12 7528.44 431.107  15
   6   2  13 13188.2 427.762  16
   6  -2  13 12572.8 431.161  16
   6  -2  13 13217.7 562.555  15
   6   2  13 12766.1 412.406  17
   6  -2  14 1656.05 169.030  16
   6  -2  15 7076.16 281.776  16
  -6  -4  15 2245.17 215.296  15
  -6  -4  14 1330.33 206.741  15
  -6  -4  13 4102.02 313.467  15
   6   4 -11 10321.1 388.140   5
  -6  -4  10 11.8964 90.6177   8
   6   4 -10 165.667 102.873   5
   6   4  -9 4310.88 241.639   5
  -6  -4   9 4386.69 231.453   8
   6   4  -8 1852.63 197.039  12
  -6  -4   8 2068.22 157.797   8
  -6   4   8 2295.83 224.691   1
   6  -4  -8 1770.06 203.234  12
  -6   4   8 1871.54 153.655  20
  -6  -4   8 2181.68 220.193   2
  -6  -4   7 7194.97 343.325   2
  -6   4   7 7069.94 335.964   1
   6  -4  -7 6519.00 334.795  12
   6   4  -7 6624.85 336.956  12
  -6   4   6 8653.26 358.682   1
  -6  -4   6 8588.48 345.236   2
   6   4  -6 8381.10 355.653  12
   6  -4  -6 8623.16 372.736  12
   6   4  -5 19343.0 478.824   3
  -6  -4   5 17578.6 474.067   2
   6   4  -5 17736.2 488.131  12
   6  -4  -5 17649.7 524.126  12
  -6  -4   5 17652.0 453.601   1
  -6   4   5 17830.0 502.741   1
   6   4  -4 37975.5 708.071   3
  -6   4   4 36624.3 742.498   1
  -6  -4   4 36856.4 695.083   2
   6   4  -4 38027.7 718.104  12
  -6  -4   4 35631.5 612.816  14
   6  -4  -4 37449.9 783.162  12
  -6   4   3 26167.5 581.076   1
   6   4  -3 27220.2 554.724   3
  -6  -4   3 26668.5 518.778   2
   6   4  -3 26452.1 545.029  12
   6  -4  -3 26095.5 623.282  12
  -6  -4   3 25398.3 474.566  14
   6   4  -2 32.1410 83.9195   3
  -6  -4   2 275.049 82.3138  14
   6  -4  -2-44.5903 127.979  12
   6   4  -2-45.1510 69.5426  12
  -6   4   2-17.8904 98.1157   1
   6   4  -1 2934.36 173.569   3
   6  -4  -1 3292.31 226.188  12
  -6   4   1 2908.34 176.409   1
  -6  -4   1 3076.12 146.358  14
   6   4  -1 3422.49 162.068  12
  -6   4   1 3248.33 132.145  13
  -6   4   0 2985.20 143.222  13
  -6  -4   0 2787.88 141.553  14
  -6   4   0 2912.30 166.958   1
   6   4   0 2974.58 175.691   3
   6   4   0 2915.15 148.314  12
   6  -4   0 2988.97 210.970  12
  -6   4  -1 2655.48 149.050   1
   6   4   1 2675.38 166.386   3
  -6  -4  -1 2488.18 131.661  14
  -6   4  -1 2738.23 158.232  13
   6  -4   1 2513.44 186.626  12
  -6   4  -2 32480.2 535.876   1
   6   4   2 30824.3 616.904   3
  -6  -4  -2 30769.5 520.662  14
  -6   4  -2 30907.9 609.686  13
   6  -4   2 31192.5 653.525  12
  -6  -4  -3 20637.7 397.123  14
   6   4   3 20623.0 502.502   3
  -6   4  -3 19671.9 493.495  13
   6  -4   3 20415.5 511.416   2
   6   4   4 9971.30 355.519   3
  -6  -4  -4 10308.3 264.443  14
  -6   4  -4 9793.53 354.881  13
   6  -4   4 10060.0 356.266   2
  -6  -4  -5 27408.4 490.322  14
  -6   4  -5 25911.2 637.192  13
   6   4   5 26706.9 643.010   3
   6  -4   5 26447.9 633.616   2
  -6   4  -6 12016.9 434.245  13
   6   4   6 11448.3 422.961   3
   6  -4   6 11376.2 414.171   2
   6  -4   7 4676.53 279.087   2
  -6   4  -7 4808.77 295.799  13
   6   4   7 5163.46 305.053   3
  -6  -4  -7 4932.95 291.927  13
   6  -4   7 4930.62 307.070  15
  -6  -4  -8 196.763 110.409  13
   6  -4   8 155.882 124.139  15
   6  -4   8 200.176 86.3243  10
   6  -4   9 3957.67 225.048  16
   6  -4   9 3686.60 287.645  15
   6  -4   9 3508.31 214.845  10
   6   4  10 1124.78 143.622  17
   6  -4  10 1094.28 137.339  16
   6  -4  10 1199.94 204.254  15
   6  -4  10 1029.15 134.059  10
   6  -4  11 11986.1 417.850  16
   6   4  11 13521.4 430.140  17
   6  -4  11 12842.8 564.639  15
   6  -4  12 1521.56 167.408  16
   6   4  12 1607.85 162.771  17
   6  -4  12 1487.62 223.176  15
   6  -4  13 4172.94 341.940  15
   6  -4  13 4148.01 248.074  16
  -6   4 -14 82.9349 137.033   7
   6  -4  14 387.186 169.034  15
   6  -4  14 94.4230 104.675  16
  -6  -6  14 5374.62 324.867  15
   6   6 -14 5202.42 277.611   6
  -6  -6  13-38.1512 135.476  15
  -6  -6  12 1628.26 221.042  15
   6   6 -11 370.472 121.108   5
  -6  -6  10 72.7859 98.9475   8
   6   6 -10 134.490 108.852   5
   6   6  -9 7011.25 317.188   5
  -6   6   9 7203.56 302.487  20
  -6  -6   9 7135.14 300.833   8
  -6  -6   9 6986.22 298.643   9
  -6  -6   8 36.1546 78.2818   9
  -6  -6   8-20.9144 78.3193   8
   6   6  -8-24.2946 94.1246   5
  -6   6   8 88.4958 77.9830  20
  -6   6   7 117.862 80.4726  20
  -6  -6   7 110.949 78.0674   8
  -6  -6   7 261.987 82.9626   9
   6   6  -7 182.194 86.9078   5
   6   6  -7 232.376 100.761  12
  -6   6   7 131.667 111.328   1
  -6  -6   7 392.283 135.875   2
  -6  -6   6 4273.96 254.238   2
   6   6  -6 3864.99 253.077  12
   6  -6  -6 4221.78 290.840  12
  -6   6   6 4251.39 278.674   1
  -6   6   5 197.432 116.536   1
  -6  -6   5 320.921 110.235   2
   6  -6  -5 403.800 149.436  12
  -6  -6   5 285.441 79.3398  14
   6   6  -5 230.084 94.1631  12
   6   6  -5 439.433 127.774   3
   6   6  -4 22920.1 586.819   3
   6  -6  -4 22408.9 641.137  12
  -6  -6   4 22818.9 470.617  14
  -6   6   4 23475.2 606.672   1
  -6  -6   3 16751.4 383.624  14
   6  -6  -3 16464.5 533.542  12
  -6   6   3 17484.4 493.346   1
   6   6  -3 17090.1 485.344   3
   6  -6  -2 12335.4 439.981  12
   6   6  -2 13041.8 406.571   3
  -6   6   2 13210.6 406.767   1
  -6  -6   2 12922.7 323.695  14
   6  -6  -1 19891.1 527.760  12
  -6  -6   1 19867.1 418.129  14
  -6   6   1 19787.6 489.322   1
   6   6  -1 19541.7 502.785   3
  -6  -6   0 11530.3 304.198  14
   6   6   0 11607.1 382.284   3
  -6   6   0 12405.6 341.113  13
   6  -6   0 12219.1 395.690  12
  -6   6   0 12368.3 358.106   1
  -6  -6  -1 912.988 105.380  14
  -6   6  -1 1000.62 121.911  13
  -6   6  -1 1051.36 113.923   1
   6  -6   1 979.559 135.451  12
   6   6   1 822.203 131.670   3
   6   6   2 74081.6 1211.84   3
  -6  -6  -2 74339.5 1067.28  14
  -6   6  -2 75268.9 1188.12  13
   6  -6   2 74944.2 1224.66   2
  -6   6  -3 9276.53 351.524  13
  -6  -6  -3 9065.82 273.354  14
   6   6   3 9082.04 351.762   3
   6  -6   3 9610.02 361.282   2
  -6  -6  -4 42432.9 713.702  14
   6   6   4 42152.8 869.235   3
  -6   6  -4 41612.6 865.036  13
   6  -6   4 42179.0 867.922   2
  -6  -6  -5 21811.7 466.652  14
   6   6   5 20902.7 596.183   3
  -6   6  -5 20776.2 598.940  13
   6  -6   5 20837.7 588.495   2
  -6   6  -6 12913.6 481.591  13
   6  -6   6 12712.1 489.001  15
   6   6   6 12832.2 471.985   3
   6  -6   6 12406.1 382.878  10
   6  -6   6 12065.9 457.485   2
   6   6   7 1615.03 188.431   3
   6  -6   7 1590.37 207.276  15
   6   6   7 1609.99 150.756  17
   6  -6   7 1811.42 158.129  10
   6  -6   7 1728.27 154.488   9
  -6   6  -7 1156.73 157.664   6
   6  -6   8 1409.49 145.854  16
   6  -6   8 1369.12 206.329  15
   6   6   8 1370.12 149.362  17
   6  -6   8 1325.13 148.243  10
   6  -6   9 292.494 101.093  16
   6  -6   9 448.478 172.363  15
   6   6   9 387.459 107.856  17
   6  -6   9 204.694 89.4315  10
   6  -6  10 124.308 91.6640  10
   6  -6  10 23.8228 107.332  16
   6  -6  10 178.370 164.802  15
   6   6  10 154.595 112.485  17
   6  -6  11 4209.84 247.755  16
   6  -6  11 4334.84 358.921  15
   6  -6  12 106.443 104.582  16
   6  -6  12-188.995 175.939  15
   6  -6  13 1237.67 209.425  15
   6  -6  13 1351.63 155.935  16
   6  -6  14 90.8951 135.746  15
  -6   6 -14 9.84920 127.518   7
   6  -6  14 356.154 112.707  16
   6   8 -14-94.6376 108.433   6
  -6  -8  13 4893.02 320.496  15
   6   8 -13 4713.37 279.833   6
  -6  -8  12 678.926 162.593  15
   6   8 -12 827.163 153.342   6
   6   8 -11 11759.5 427.845   5
  -6  -8  11 11715.1 502.715  15
  -6  -8  11 10685.0 400.416   9
  -6   8  10 2591.69 200.241  20
  -6  -8  10 2810.78 262.337  15
   6   8 -10 2190.11 200.887   5
  -6  -8  10 2380.89 196.189   9
  -6  -8   9 1466.30 157.785   9
  -6  -8   9 1806.42 219.944  15
   6   8  -9 1532.95 183.194   5
  -6   8   9 1325.20 156.273  20
  -6  -8   9 1640.49 160.892   8
  -6   8   8 1146.24 147.906  20
   6   8  -8 984.227 147.931   5
  -6  -8   8 1026.11 137.062   8
  -6  -8   8 1141.49 141.734   9
  -6   8   7 62.2893 89.6929  20
  -6  -8   7-27.8469 84.5897   9
   6   8  -7 127.662 97.8599   5
  -6  -8   7 89.9035 78.0278   8
  -6   8   6 3337.88 198.690  19
   6   8  -6 3510.74 277.942   3
  -6   8   6 3472.15 213.044  20
  -6  -8   6 3535.26 198.306   8
   6   8  -6 2998.66 210.024   5
  -6   8   6 3415.62 207.970   6
  -6  -8   6 3248.45 205.888   9
  -6  -8   5 131.159 81.5289   9
  -6   8   5 202.048 89.8148  19
   6   8  -5 112.911 84.4763   5
  -6   8   5-1.05860 80.3548  20
   6   8  -5-67.8351 122.057   3
  -6   8   5-25.7726 110.203   1
  -6   8   5 160.685 88.1671   6
  -6  -8   4 2869.81 172.145  14
   6   8  -4 2884.33 233.822   3
  -6   8   4 2913.47 238.339   1
   6   8  -3 13048.2 468.106   3
  -6  -8   3 13076.1 360.009  14
  -6   8   3 12878.9 462.386   1
  -6  -8   2 5249.65 220.019  14
   6   8  -2 5397.47 294.829   3
   6  -8  -2 5600.42 292.953  12
  -6   8   2 5199.88 280.876   1
  -6  -8   1 20810.2 467.628  14
   6   8  -1 20342.9 570.916   3
   6  -8  -1 22194.4 571.256  12
  -6   8   1 20987.9 556.081   1
   6  -8   0 2045.68 134.782  14
  -6  -8   0 1985.46 142.299  14
  -6   8   0 2097.12 167.690  13
   6  -8   0 1907.95 174.205  12
   6   8   0 2132.77 198.396   3
  -6   8   0 1977.68 170.325   1
  -6   8  -1 17266.0 493.388  13
   6   8   1 17430.6 521.524   3
  -6  -8  -1 17296.4 421.377  14
   6  -8   1 15978.5 494.203   2
   6  -8   2 1036.16 148.082   2
  -6  -8  -2 1279.54 127.585  14
  -6   8  -2 1217.57 156.777  13
   6   8   2 1192.51 153.357   3
  -6   8  -3 35235.9 809.032  13
   6   8   3 35743.6 815.598   3
  -6  -8  -3 35474.4 673.337  14
   6  -8   3 34282.6 787.325   2
   6  -8   4 1448.50 181.396   2
   6   8   4 1320.37 167.396   3
  -6  -8  -4 1379.85 133.855  14
  -6   8  -4 1547.05 186.982  13
  -6   8  -5 31266.3 806.482  13
   6  -8   5 29941.8 801.052  15
  -6  -8  -5 29909.2 629.369  14
   6   8   5 29935.9 786.470   3
  -6   8  -5 28373.6 698.770   7
   6   8   5 31541.7 660.203   4
   6   8   5 29930.9 639.560  18
   6   8   5 29875.6 619.562  17
  -6   8  -5 31076.2 700.508   6
   6  -8   5 30955.2 657.702  10
   6  -8   5 29081.8 617.362   9
   6  -8   5 29646.4 768.106   2
   6  -8   6 141.847 77.5544   9
   6   8   6 111.349 87.3641  17
   6  -8   6-53.8990 130.925  15
   6  -8   6 174.794 80.5998  10
   6   8   6 76.6634 89.8848  18
   6   8   6 120.183 84.1968   4
  -6   8  -6-74.0523 117.645   6
   6   8   7 2413.84 181.675  17
   6  -8   7 2450.46 262.585  15
   6  -8   7 2069.05 177.756  10
   6  -8   7 2012.84 171.219   9
  -6   8  -7 2233.10 207.925   6
   6   8   7 2426.97 183.663  18
   6   8   8 10098.8 378.603  18
  -6   8  -8 9732.26 402.752   6
   6  -8   8 11095.0 365.515  16
   6  -8   8 9979.14 495.519  15
   6  -8   8 10594.0 388.770  10
   6  -8   8 9888.04 377.789   9
   6  -8   9 1446.22 160.965  10
   6  -8   9 1384.91 151.558  16
   6   8   9 1243.20 158.035  18
   6  -8   9 1142.92 213.385  15
  -6   8  -9 908.716 163.581   6
   6   8  10 13128.4 440.711  18
   6  -8  10 12713.1 420.483  16
   6  -8  10 11449.7 555.003  15
  -6   8 -10 12730.7 471.636   6
   6  -8  10 12042.9 433.783  10
   6  -8  11 3991.35 352.198  15
   6   8  11 4331.87 250.145  18
   6  -8  11 4335.82 242.862  16
   6  -8  12 1483.48 162.251  16
  -6   8 -12 864.553 180.517   7
   6  -8  12 1313.99 220.281  15
  -6   8 -13-63.2528 143.169   7
   6  -8  13 53.9833 99.9326  16
   6  -8  13 221.405 155.378  15
   6  10 -13 42.1437 112.497   6
  -6 -10  12 1924.61 168.811   9
   6  10 -12 2193.03 206.585   6
  -6 -10  11 826.388 132.766   9
   6  10 -11 1128.43 152.334   5
  -6  10  11 1128.98 146.964  20
   6  10 -11 869.122 175.031   6
   6  10 -10 773.202 159.779   6
   6  10 -10 608.621 134.542   5
  -6 -10  10 560.547 113.416   9
  -6  10  10 517.548 115.131  20
  -6  10   9 5522.45 291.303  20
   6  10  -9 5160.44 296.695   5
   6  10  -9 5588.47 325.234   6
  -6 -10   9 5326.66 286.390   9
  -6 -10   8-9.84615 90.5685   9
  -6 -10   8 23.1053 82.6334   8
  -6  10   8 58.1005 102.408  20
   6  10  -8-11.8183 111.707   5
   6  10  -8 9.96326 118.697   6
  -6  10   7 1466.15 170.119  20
  -6 -10   7 1442.41 150.559   8
   6  10  -7 1059.15 163.631   5
  -6 -10   7 1329.57 160.798   9
   6  10  -7 1333.07 178.759   6
  -6  10   7 1420.84 159.834  19
  -6  10   6 1252.21 151.739  20
   6  10  -6 1249.54 159.284   5
  -6  10   6 1205.36 147.420  19
  -6 -10   6 1389.74 153.733   9
  -6  10   6 1250.74 140.147   6
  -6 -10   5 169.575 85.3111   9
  -6  10   5 54.5024 91.2900  20
  -6  10   5 219.398 106.002  19
   6  10  -5 39.6763 98.0588   5
  -6  10   5 22.9267 86.8238   6
  -6  10   4 1203.96 145.698  19
  -6  10   4 1187.31 140.948  20
   6  10  -4 1135.87 142.602   5
  -6 -10   4 1515.00 147.840   9
  -6  10   4 1381.98 148.510   6
  -6  10   3 3803.28 218.208  19
  -6  10   3 3575.09 269.558   1
  -6 -10   3 3455.51 200.580  14
   6 -10  -3 3592.06 212.238  14
  -6  10   3 3655.15 211.414   6
   6  10  -3 3410.92 220.291   5
  -6  10   3 3659.25 210.436  20
   6  10  -3 3960.16 291.069   3
  -6 -10   3 3436.48 209.665   9
  -6  10   2 4419.18 235.522   5
  -6  10   2 4413.51 223.739  20
   6  10  -2 4404.99 240.370   5
  -6 -10   2 4535.19 225.208  14
   6 -10  -2 4461.88 231.869  14
   6  10  -2 4105.17 295.336   3
   6  10  -2 3994.54 220.861   4
  -6  10   2 4209.47 224.700  19
  -6  10   2 4141.15 285.118   1
  -6  10   2 4315.25 225.926   6
  -6 -10   2 4223.04 227.287   9
  -6  10   1 14218.4 417.395   5
   6  10  -1 13934.2 519.963   3
  -6  10   1 15035.4 507.009   1
   6  10  -1 14552.7 438.429   5
  -6 -10   1 14562.2 411.031  14
   6  10  -1 13883.9 410.207   4
   6  10  -1 13486.9 395.182  18
  -6  10   1 14618.7 422.758   6
   6 -10  -1 14311.9 405.838  10
  -6  10   1 13822.5 405.769  19
  -6 -10   1 14679.9 425.792   9
  -6 -10   0 7393.48 295.747   9
   6 -10   0 6914.97 344.529   2
   6  10   0 7149.59 293.706   5
  -6  10   0 7074.88 282.241  19
  -6 -10   0 7606.11 294.794  14
   6  10   0 7341.56 299.348   4
   6 -10   0 7320.66 285.027  11
   6  10   0 6890.09 362.318   3
  -6  10   0 7190.26 295.451   6
   6 -10   0 7274.35 280.847  10
   6  10   0 7055.85 277.475  18
  -6 -10  -1 12588.1 395.193   9
  -6  10  -1 12470.7 378.927  19
  -6 -10  -1 11897.9 376.529  14
   6  10   1 11650.7 472.864   3
   6  10   1 12507.4 376.339  18
   6  10   1 12199.1 393.997   4
   6 -10   1 12038.3 373.567  11
   6  10   1 12329.9 386.857   5
   6 -10   1 12496.0 384.298  10
  -6  10  -1 12288.5 393.772   6
   6 -10   1 11635.9 442.795   2
   6 -10   2 1116.49 159.487   2
  -6 -10  -2 1080.41 137.554   9
   6  10   2 1123.93 134.369  17
  -6  10  -2 913.746 161.526  13
  -6 -10  -2 1232.91 135.464  14
   6  10   2 1021.69 162.472   3
   6  10   2 1290.05 144.863  18
   6 -10   2 1161.98 128.305  11
   6  10   2 1172.53 141.110   4
   6  10   2 1288.72 133.851   5
   6 -10   2 1350.04 133.620  10
  -6  10  -2 1290.10 150.954   6
  -6 -10  -3 10761.7 381.896   9
  -6  10  -3 11761.0 480.797  13
   6  10   3 10957.0 386.195   4
   6  10   3 11238.2 362.957  17
  -6  10  -3 11630.0 404.873   6
   6  10   3 10915.9 365.574  18
   6 -10   3 11090.0 375.075  10
   6 -10   3 10153.2 437.509   2
   6  10   4 1583.79 156.175  18
   6  10   4 1693.72 160.618   4
   6  10   4 1680.10 153.311  17
   6 -10   4 1584.66 148.472  10
  -6  10  -4 1672.91 182.494   6
   6  10   5 1629.89 160.281   4
   6  10   5 1509.99 154.213  18
   6 -10   5 1071.62 205.351  15
  -6  10  -5 1763.78 201.467   7
   6 -10   5 1818.99 166.786  10
  -6  10  -5 1876.05 197.705   6
   6  10   5 1751.81 158.433  17
   6 -10   6 2226.06 254.080  15
  -6  10  -6 2158.26 220.802   7
   6 -10   6 2378.80 191.647  10
   6  10   6 2179.31 188.506  18
  -6  10  -6 2336.81 218.627   6
   6 -10   6 2614.66 195.355   9
   6 -10   7 1914.04 169.711   9
   6  10   7 1312.26 161.986  18
   6 -10   7 1543.22 228.746  15
   6 -10   7 1607.42 167.020  10
  -6  10  -7 1181.45 182.117   7
  -6  10  -7 1574.07 187.681   6
  -6  10  -8 10159.6 419.890   6
   6  10   8 10314.6 390.487  18
   6 -10   8 9871.55 507.058  15
  -6  10  -8 9155.15 430.264   7
   6 -10   8 10420.6 398.654  10
   6 -10   8 10221.5 390.367   9
   6 -10   9 784.679 186.864  15
   6  10   9 1088.64 163.082  18
   6 -10   9 781.764 131.412  10
  -6  10  -9 921.331 153.675   6
  -6  10  -9 846.621 181.214   7
  -6  10 -10 4199.55 299.416   7
   6  10  10 4941.45 275.443  18
  -6  10 -10 4685.94 290.065   6
   6 -10  10 4243.06 251.110  10
   6 -10  10 3803.73 331.653  15
   6  10  11 454.408 126.572  19
  -6  10 -11 234.734 143.739   7
  -6  10 -11 129.999 109.849   6
   6 -10  12-38.8475 144.030  15
  -6  10 -12 223.062 131.223   7
  -6 -12  11 506.797 113.790   9
  -6  12  11 334.722 99.3587  20
   6  12 -11 350.855 136.700   6
   6  12 -10 7252.81 356.228   6
   6  12 -10 8127.36 350.521   5
  -6  12  10 8280.09 339.011  20
  -6 -12  10 8401.06 341.585   9
  -6  12   9 308.127 121.022  20
   6  12  -9 83.5256 105.856   5
  -6 -12   9 208.417 102.580   9
   6  12  -9 310.545 141.750   6
  -6  12   8 4776.89 266.417  19
   6  12  -8 3836.70 259.297   5
  -6  12   8 4264.26 264.136  20
   6  12  -8 3881.51 273.100   6
  -6 -12   8 4265.75 258.679   9
  -6  12   7 222.018 115.424  19
   6  12  -7 257.131 133.218   5
  -6 -12   7 358.645 109.336   9
  -6  12   7 243.562 109.151  20
  -6  12   6 6712.54 323.528  20
   6  12  -6 6539.33 334.931   5
  -6  12   6 6889.64 314.444   6
  -6  12   6 6776.49 318.111  19
  -6 -12   6 6922.22 318.861   9
  -6  12   5-109.423 115.154  20
  -6  12   5 131.516 106.833  19
   6  12  -5-27.8779 109.077   5
  -6  12   5 43.2677 93.2265   6
  -6 -12   5-136.416 101.950   9
  -6  12   4 13353.3 441.938  20
  -6  12   4 13127.5 437.428  19
   6  12  -4 12712.5 455.478   5
  -6  12   4 13212.2 432.449   6
  -6 -12   4 12518.5 423.573   9
  -6  12   3 1937.96 176.955  20
   6  12  -3 2194.66 204.042   5
  -6  12   3 2043.78 187.991  19
  -6  12   3 2120.76 178.332   6
  -6 -12   3 2191.72 188.024   9
  -6  12   2 5680.20 289.288   5
  -6  12   2 6025.98 279.455  20
  -6  12   2 5846.30 286.328  19
  -6  12   2 5893.79 281.127   6
   6  12  -2 6080.84 307.918   5
   6  12  -2 6587.30 289.368  18
   6 -12  -2 6765.66 287.947  10
  -6 -12   2 5995.66 289.338   9
  -6  12   1 4522.01 256.992   5
   6  12  -1 4085.84 248.690   5
  -6  12   1 4152.03 240.589  19
   6  12  -1 3709.66 232.416   4
   6  12  -1 4301.22 241.705  18
  -6  12   1 4482.86 245.984   6
   6 -12  -1 4228.01 237.496  10
  -6 -12   1 4166.80 235.002  10
  -6 -12   1 4696.42 255.309   9
  -6  12   0 9638.42 369.321   5
   6  12   0 9003.16 348.260  18
   6  12   0 8838.16 355.999   4
   6 -12   0 9967.63 364.809  11
  -6  12   0 9506.17 366.228   6
   6  12   0 9181.73 364.723   5
   6 -12   0 9054.74 348.909  10
  -6  12   0 9209.79 349.300  19
  -6 -12   0 9179.25 355.811   9
  -6 -12  -1 304.370 99.6463   9
  -6  12  -1 263.752 107.406  19
   6 -12   1 316.144 99.2154  11
   6  12   1 263.062 103.466   5
   6  12   1 305.662 112.773  18
   6  12   1 278.098 102.984   4
  -6  12  -1 331.775 108.298   6
   6 -12   1 387.588 101.226  10
  -6 -12  -2 9859.20 373.270   9
   6  12   2 9759.41 382.533   4
   6  12   2 9795.98 365.702   5
  -6  12  -2 9851.50 387.985   6
   6 -12   2 9368.96 360.612  10
   6  12   2 9347.05 363.870  18
  -6 -12  -3 12285.5 426.607   9
   6  12   3 12446.3 440.705   4
   6  12   3 12284.0 420.002  18
  -6  12  -3 12521.9 451.967   6
   6 -12   3 12393.3 425.814  10
   6  12   3 12878.6 423.485   5
  -6 -12  -4 351.316 117.337   9
   6  12   4 50.7359 112.860  18
   6  12   4 346.827 118.928   4
   6 -12   4 268.315 99.2171  10
  -6  12  -4 146.203 129.964   6
  -6 -12  -5 821.102 139.582   9
   6 -12   5 868.228 133.232  10
   6  12   5 1083.77 155.756  18
  -6  12  -5 860.106 159.947   6
   6  12   6 681.797 145.908  18
   6 -12   6 666.695 128.634  10
  -6  12  -6 453.091 140.596   6
   6  12   7 12752.1 445.956  18
  -6  12  -7 13406.0 485.699   6
   6 -12   7 13310.3 456.165  10
   6  12   8 7684.58 343.818  18
   6 -12   8 7947.42 350.221  10
  -6  12  -8 7913.89 378.030   6
   6 -12   8 8381.06 346.689   9
   6  12   9 1258.70 159.119  18
   6  12   9 1455.58 174.329  19
  -6  12  -9 1223.24 181.867   7
   6 -12   9 1432.02 161.922  10
  -6  12  -9 1507.24 183.537   6
   6  12  10 7746.98 325.130  18
  -6  12 -10 7122.70 336.664   6
   6  12  10 7824.05 329.376  19
   6 -12  10 7599.79 319.476  10
  -6  12 -10 7223.39 343.390   7
   6  12  11 2156.20 172.256  19
  -6  12 -11 1693.00 183.208   7
  -6  12 -11 1998.81 179.694   6
  -6  14  10-82.0970 90.8360  20
  -6 -14  10-0.31932 80.2431   9
  -6  14   9 7178.20 314.299  20
  -6  14   9 7580.83 308.052  19
   6 -14  -9 7429.79 304.987  11
  -6 -14   9 6905.22 299.075   9
  -6  14   8-9.25858 103.452  19
   6  14  -8-2.22874 105.134   5
  -6 -14   8-86.2450 91.6979   9
  -6  14   8 185.659 107.373  20
   6 -14  -8-126.850 108.701  11
  -6  14   7 8783.30 368.385  20
   6  14  -7 8106.69 366.760   5
  -6  14   7 8851.13 363.732  19
  -6 -14   7 8643.46 351.902   9
  -6 -14   6 475.346 122.971   9
  -6  14   6 391.667 121.271  20
   6  14  -6 434.705 126.635   5
  -6  14   6 456.056 132.006  19
  -6  14   5 15797.7 501.139  19
   6  14  -5 15510.8 525.888   5
  -6  14   5 15815.2 503.058  20
  -6  14   5 16690.5 494.688   6
  -6 -14   5 15872.2 496.500   9
   6  14  -4 1859.37 199.182   5
  -6  14   4 2265.64 198.517  20
  -6  14   4 2512.72 200.461   6
  -6  14   4 2130.16 198.977  19
  -6 -14   4 2184.44 192.447   9
  -6  14   3 23083.7 599.771  20
  -6  14   3 21952.3 598.226  19
  -6  14   3 22085.3 583.983   6
   6  14  -3 21945.9 637.928   5
  -6 -14   3 21828.0 597.813   9
  -6  14   2 267.110 117.041  19
   6  14  -2 282.626 130.414   5
  -6 -14   2 123.823 96.5321   9
  -6  14   2 470.694 116.563   6
   6 -14  -2 615.741 134.131  11
   6 -14  -2 312.574 104.158  10
  -6 -14   2 338.716 107.620  10
  -6  14   1 4649.02 269.289   5
   6  14  -1 4876.02 289.963   5
   6  14  -1 4895.89 277.793   4
  -6  14   1 4813.21 274.443  19
   6 -14  -1 4941.15 274.157  11
  -6  14   1 4795.50 272.171   6
   6 -14  -1 4715.76 264.060  10
  -6 -14   1 4894.14 267.371  10
  -6 -14   1 4678.09 271.875   9
  -6 -14   0 16.0617 97.9497   9
  -6  14   0-12.2083 114.081  19
   6 -14   0 23.7704 102.886  11
   6  14   0-133.772 114.468   4
  -6  14   0 37.1327 92.9997   5
   6  14   0 187.709 112.879  18
  -6  14   0 108.894 98.5949   6
   6 -14   0 75.8390 93.8761  10
  -6 -14   0 83.9199 93.4083  10
   6  14   0 82.8353 107.421   5
   6  14   1 3127.64 224.136  18
   6 -14   1 3350.55 222.011  11
  -6  14  -1 3099.83 232.085   6
   6 -14   1 3134.64 227.384  10
  -6 -14  -1 3220.96 229.291  10
   6  14   1 3354.74 233.802   5
  -6 -14  -1 3320.78 222.511   9
  -6 -14  -2 1658.33 170.815   9
   6  14   2 1845.41 193.104  18
   6  14   2 2151.59 196.989  19
   6  14   2 1924.65 181.828   5
  -6  14  -2 2023.52 196.731   6
   6 -14   2 1597.77 173.145  10
  -6 -14  -3 41.7283 86.9980   9
   6  14   3-40.2802 111.718  18
   6 -14   3 1.86514 107.108  10
   6  14   3-64.3609 91.4114   5
   6  14   3-40.6915 108.565  19
  -6  14  -3 72.3992 116.868   6
   6  14   4 5341.42 288.891  19
   6  14   4 5041.34 282.911  18
  -6  14  -4 5388.25 311.360   6
   6 -14   4 5134.93 286.969  10
   6  14   5 2238.39 211.646  18
   6 -14   5 2383.53 202.817  10
   6  14   5 1879.13 187.547  19
  -6  14  -5 2530.47 226.764   6
   6  14   6 878.630 158.184  18
   6  14   6 965.223 155.093  19
   6 -14   6 1042.89 151.520  10
  -6  14  -6 1096.99 174.579   6
   6  14   7 1099.06 160.253  19
   6  14   7 1028.70 146.822  18
   6 -14   7 1219.37 152.176  10
  -6  14  -7 1287.94 172.939   6
   6  14   8 101.278 118.245  19
   6  14   8 132.993 104.183  18
   6 -14   8-96.8296 100.697  10
  -6  14  -8 122.852 108.067   6
   6  14   9 636.355 122.228  19
   6  14   9 643.837 128.841  18
   6 -14   9 779.015 119.847  10
  -6  14  -9 840.603 138.957   6
  -6 -16   8 46.6145 79.5448   9
  -6  16   8 64.7123 94.1562  19
  -6  16   8 162.724 92.4804  20
   6 -16  -8 154.965 83.6993  11
  -6 -16   7 1341.06 139.462   9
   6  16  -7 1380.86 156.229   5
  -6  16   7 1639.93 168.408  19
   6 -16  -7 1579.68 155.683  11
  -6  16   7 1683.55 167.583  20
  -6 -16   6-13.4219 82.1031   9
   6  16  -6-49.0485 98.4380   5
  -6  16   6 12.0602 100.079  20
   6 -16  -6 29.4588 88.1175  11
  -6  16   6-65.3974 111.791  19
  -6  16   5 2680.00 205.454  19
  -6  16   5 2601.02 206.635  20
   6  16  -5 2379.81 207.836   5
   6 -16  -5 2639.40 202.053  11
  -6 -16   5 2506.12 190.932   9
   6  16  -4 1480.12 179.337   5
  -6  16   4 1604.20 164.764  20
  -6 -16   4 1633.20 168.586   9
   6 -16  -4 1598.28 170.125  11
  -6  16   4 1331.90 169.110  19
  -6  16   4 1456.52 151.003   6
  -6  16   3 108.200 110.850  19
   6  16  -3 49.3171 120.876   5
   6 -16  -3-16.0244 96.4688  11
  -6  16   3 71.3418 91.1602   6
  -6 -16   3-27.7935 90.7010   9
  -6 -16   2 477.032 122.000   9
  -6  16   2 587.551 133.407  19
   6 -16  -2 568.273 131.967  11
   6  16  -2 427.662 122.566   5
  -6  16   2 702.987 133.384   6
   6 -16  -2 574.016 110.660  10
  -6 -16   2 484.973 108.735  10
   6 -16  -1 4362.23 259.815  11
   6  16  -1 3679.86 250.258   5
  -6  16   1 3990.82 243.111   6
   6 -16  -1 3987.04 246.186  10
  -6 -16   1 4027.70 244.229  10
  -6 -16   1 3901.19 240.534   9
  -6 -16   0 144.502 89.2969   9
   6  16   0 231.530 119.852   5
   6 -16   0 164.670 100.237  11
  -6  16   0 171.763 104.391   6
   6 -16   0 41.8672 94.4692  10
  -6 -16   0 145.225 91.4057  10
   6  16   1 4151.26 263.726   5
  -6  16  -1 4273.34 255.935   6
   6 -16   1 4221.62 257.322  10
  -6 -16  -1 4249.13 257.839  10
  -6 -16  -1 4424.23 251.501   9
   6  16   2 2922.38 218.642  18
  -6  16  -2 2911.57 223.858   6
   6 -16   2 3100.47 222.359  10
  -6 -16  -2 2652.47 220.958  10
   6  16   2 3282.59 227.860   5
   6  16   3 1015.03 151.904  19
   6  16   3 1146.07 145.179   5
   6  16   3 907.807 149.826  18
  -6  16  -3 942.369 153.815   6
   6 -16   3 770.402 133.394  10
  -6 -16  -3 746.463 136.827  10
   6  16   4 2745.50 209.842  19
   6  16   4 2775.65 218.256  18
  -6  16  -4 2680.86 215.068   6
   6 -16   4 2568.14 204.017  10
  -6 -16  -4 2751.36 207.771  10
   6  16   5 98.4631 100.252  19
   6  16   5 191.257 117.443  18
   6 -16   5 178.620 105.164  10
  -6  16  -5 40.7181 111.217   6
  -6 -16  -5 184.459 103.221  10
   6  16   6-102.837 112.987  19
   6  16   6-75.8830 103.260  18
   6 -16   6 173.951 102.319  10
  -6  16  -6 86.6345 102.368   6
  -6 -16  -6-21.4239 95.8101  10
   6  16   7 1844.06 167.280  18
   6  16   7 1760.46 167.898  19
   6 -16   7 1754.71 156.116  10
  -6  16  -7 1703.59 166.492   6
  -6 -16  -7 1579.01 149.411  10
  -6 -18   4 173.093 76.1034   9
   6  18  -4 449.846 113.976   5
   6 -18  -4 463.538 103.142  11
   6  18  -3 231.072 103.029   5
  -6 -18   3 115.106 78.7721   9
   6 -18  -3 106.660 92.0885  11
   6  18  -2 1708.64 169.077   5
   6 -18  -2 1634.13 156.187  11
   6 -18  -2 1616.20 150.265  10
  -6 -18   2 1601.91 151.170   9
   6  18  -1 75.2708 98.4015   5
   6 -18  -1 88.6327 87.1027  11
  -6  18   1 165.915 90.8256   6
   6 -18  -1 16.3126 81.1984  10
  -6 -18   1-104.486 82.8039  10
   6  18   0 2908.81 206.828   5
  -6  18   0 2621.29 189.334   6
   6 -18   0 2898.65 198.653  10
  -6 -18   0 2428.66 188.597  10
  -6  18  -1 9.94768 86.0452   6
   6 -18   1 39.6806 82.8543  10
  -6 -18  -1 111.604 93.3476  10
   6  18   2 166.176 92.2978   5
  -6  18  -2 60.5330 86.9591   6
   6 -18   2 56.6396 78.6756  10
  -6 -18  -2 179.619 93.7090  10
   6  18   3 1054.22 135.168   5
   6 -18   3 1033.38 134.562  10
  -6  18  -3 1097.40 135.134   6
  -6 -18  -3 1076.16 131.643  10
  -6  18  -4 138.728 90.3449   6
   6 -18   4 467.988 105.700  10
  -6 -18  -4 293.108 101.467  10
  -7  -1  15 1207.95 176.390  15
  -7   1  15 1173.19 177.946  15
  -7  -1  10 14693.1 440.722   8
  -7  -1   9 31606.1 671.267   8
  -7  -1   8 40623.6 752.027   8
   7   1  -8 39575.8 928.552  12
   7  -1  -8 38557.2 925.331  12
  -7   1   7 43638.9 889.089   1
   7   1  -7 44018.1 945.201  12
   7  -1  -7 43396.1 941.905  12
  -7  -1   6 3884.26 224.987   1
  -7   1   6 4126.44 238.082   1
   7   1  -6 3567.72 249.353  12
   7  -1  -6 3824.69 249.376  12
   7   1  -5 4076.02 249.125  12
   7  -1  -5 4251.44 255.146  12
   7   1  -4 210.753 113.233  12
   7  -1  -4 214.118 114.211  12
  -7   1   4 189.886 95.4763   1
  -7  -1   4 329.297 107.156   1
  -7   1   3 7007.57 273.584   1
   7   1  -3 7006.92 286.593  12
   7  -1  -3 6831.97 295.933  12
  -7  -1   3 6907.05 269.010   1
   7   1  -2 12453.1 371.432  12
   7  -1  -2 11665.3 388.966  12
  -7  -1   2 12147.8 351.241   1
  -7   1   2 12286.8 354.534   1
   7   1  -2 13087.5 274.170   3
   7  -1  -1 30097.5 444.683   3
   7   1  -1 28078.4 598.436  12
   7   1  -1 29166.1 491.092   3
  -7  -1   1 28290.1 489.100  14
   7  -1  -1 26324.1 618.979  12
  -7   1   1 29963.2 450.852  13
  -7   1   1 28093.9 558.930   1
   7   1   0 27176.0 606.422  12
  -7  -1   0 27933.7 469.743  14
   7   1   0 28435.5 506.551   3
  -7   1   0 28773.9 489.471  13
   7  -1   0 28290.6 628.368  12
   7  -1   0 28870.9 477.326   3
  -7   1   0 28163.1 543.488   1
  -7  -1  -1 22480.0 385.698  14
  -7   1  -1 21717.0 445.091  13
   7   1   1 22074.2 453.726   3
   7  -1   1 22460.2 529.666  12
   7  -1   1 21913.6 436.021   3
  -7   1  -1 21472.4 449.252   1
  -7  -1  -2 6550.67 183.514  14
  -7   1  -2 6629.62 247.091  13
   7   1   2 6524.68 247.220   3
   7  -1   2 6588.37 244.106   3
   7  -1   2 6371.58 272.551  12
   7   1   2 6939.17 252.133  12
  -7   1  -2 6742.45 223.028   1
  -7  -1  -3 23579.4 393.907  14
  -7   1  -3 22712.4 523.777  13
   7   1   3 23875.4 536.020   3
   7  -1   3 23278.2 525.966   3
  -7   1  -3 24144.2 455.634   1
   7  -1   3 23553.8 515.137   2
   7   1   3 24597.5 466.589   2
  -7  -1  -4 13753.4 415.179  13
  -7   1  -4 14075.4 416.768  13
   7   1   4 13957.4 421.596   3
   7  -1   4 13962.9 422.605   3
   7  -1   4 13996.7 389.428   2
   7   1   4 14242.4 346.517   2
  -7   1  -5 8387.07 340.102  13
  -7  -1  -5 8976.62 349.597  13
   7   1   5 8342.74 345.600   3
   7  -1   5 8727.96 309.261   2
  -7  -1  -6 45711.6 922.659  13
  -7   1  -6 45068.0 922.649  13
   7   1   6 45903.6 939.860   3
   7  -1   6 44194.6 847.085   2
  -7  -1  -7 1277.91 165.651  13
  -7   1  -7 1032.44 162.121  13
   7  -1   7 1343.10 155.002   2
   7   1   7 1303.25 166.888   3
   7  -1   8 2521.92 180.721  16
   7  -1   8 2345.50 219.159  15
   7   1   8 2375.50 172.656  16
  -7   1  -8 2309.77 217.610  13
  -7  -1  -8 2326.21 226.623  13
   7  -1   8 1899.78 164.628  10
   7   1   9 260.949 103.593  16
   7  -1   9-132.980 103.039  16
   7  -1   9 136.764 125.315  15
   7  -1   9 139.452 95.3817  10
   7   1  10 3789.58 232.067  16
   7  -1  10 3416.74 226.944  16
   7  -1  10 3327.05 278.074  15
   7  -1  11 3884.00 238.159  16
   7   1  11 3984.54 248.947  16
   7  -1  11 4353.38 321.432  15
   7   1  12 11042.3 403.142  16
   7  -1  12 10727.6 398.088  16
   7   1  13 4619.77 257.369  16
   7  -1  13 4796.24 268.101  16
   7   1  14 5685.69 256.562  17
   7   1  14 5729.11 273.519  16
   7  -1  14 5584.86 278.798  16
  -7  -3  15 1941.16 204.242  15
  -7  -3  14 4535.75 322.253  15
   7   3 -12 1358.92 161.532   5
   7   3 -11 4910.71 269.994   5
  -7  -3  10 3563.23 221.064   8
  -7  -3   9 10280.2 357.944   8
  -7   3   8-15.8309 109.617   1
  -7   3   8-63.3965 94.7323   7
   7   3  -8-12.4257 111.029  12
  -7  -3   8 183.047 85.2873   8
  -7   3   8 60.1029 75.7214  20
   7  -3  -8 349.149 143.077  12
  -7  -3   7 14432.3 494.841   2
  -7   3   7 14562.3 492.114   1
   7   3  -7 14139.2 496.499  12
   7  -3  -7 14138.6 507.708  12
  -7  -3   6 519.646 106.191   1
   7   3  -6 508.667 115.508  12
   7  -3  -6 565.548 136.238  12
  -7  -3   6 495.648 123.674   2
  -7   3   6 625.755 139.395   1
   7   3  -5 171.322 110.012  12
   7  -3  -5 58.3746 108.721  12
  -7   3   5 26.1409 101.668   1
  -7  -3   5 148.180 91.5524   1
   7  -3  -4 1960.33 195.175  12
  -7   3   4 1571.94 167.197   1
   7   3  -4 1820.61 161.612  12
  -7  -3   4 1801.43 157.155   1
   7   3  -3 11948.2 316.894   3
  -7  -3   3 10844.4 290.826  14
  -7   3   3 10948.8 363.287   1
   7   3  -3 10851.2 350.794  12
   7  -3  -3 11208.0 410.282  12
  -7   3   2 16844.6 433.942   1
   7   3  -2 17315.1 392.887   3
  -7  -3   2 16580.5 360.551  14
   7   3  -2 17460.7 427.564  12
  -7   3   1 27227.3 556.556   1
  -7  -3   1 26747.9 480.348  14
   7   3  -1 27077.0 528.782   3
   7   3  -1 27898.0 560.698  12
  -7   3   0 4076.13 162.664  13
  -7   3   0 4008.99 192.753   1
   7   3   0 3881.61 197.908  12
   7   3   0 4167.70 192.977   3
  -7  -3   0 4173.72 165.352  14
   7  -3   0 3849.46 246.472  12
  -7   3  -1 24968.7 489.645  13
   7   3   1 23135.9 512.884   3
  -7  -3  -1 24212.5 439.615  14
  -7   3  -1 24210.6 483.534   1
   7  -3   1 24001.1 574.892  12
   7   3   1 25028.7 486.965  12
  -7   3  -2 22781.2 442.776   1
   7  -3   2 21650.3 543.470  12
   7   3   2 21073.7 498.296   3
  -7  -3  -2 21387.7 407.244  14
  -7   3  -2 21853.5 485.012  13
  -7  -3  -3 38129.6 597.067  14
  -7   3  -3 36619.3 717.451  13
   7   3   3 37373.0 730.692   3
   7  -3   3 36526.9 740.580   2
  -7   3  -4 2208.28 176.747  13
   7   3   4 2212.59 183.446   3
  -7  -3  -4 2496.01 124.937  14
   7  -3   4 2424.43 182.706   2
  -7   3  -5 19110.2 530.776  13
   7   3   5 18943.9 537.969   3
   7  -3   5 19944.6 531.745   2
   7   3   6 2119.48 193.374   3
  -7  -3  -6 2278.64 202.500  13
  -7   3  -6 1936.55 190.884  13
   7  -3   6 1927.38 178.561   2
   7  -3   7 3781.47 250.602   2
   7  -3   7 3355.57 193.612  16
   7  -3   7 3422.76 265.630  15
  -7  -3  -7 3551.82 258.209  13
  -7   3  -7 3432.08 258.792  13
   7   3   7 3346.56 260.615   3
   7  -3   7 3125.15 196.566  10
   7  -3   8 1239.76 143.314  16
   7  -3   8 1182.50 182.153  15
   7   3   8 1030.76 132.571  16
   7  -3   8 1091.72 136.317  10
   7  -3   9 8461.19 328.911  16
   7  -3   9 8317.01 431.639  15
   7   3   9 8973.55 337.232  16
   7  -3   9 8810.48 342.206  10
   7  -3  10 1732.59 224.793  15
   7  -3  10 2067.76 182.834  16
   7   3  10 2301.96 190.551  16
   7  -3  10 2207.01 186.455  10
   7  -3  11 9596.14 375.372  16
   7   3  11 10309.4 381.736  17
   7  -3  11 9477.74 488.000  15
   7   3  11 10628.9 388.862  16
   7   3  12 3697.43 229.061  17
   7  -3  12 3175.72 229.670  16
   7  -3  12 3301.92 307.195  15
   7   3  13 1367.27 155.770  17
   7  -3  13 1307.20 163.961  16
   7  -3  13 1786.06 238.375  15
  -7   3 -14 531.904 144.531   7
   7  -3  14 374.780 122.477  16
  -7  -5  14 377.311 138.719  15
  -7  -5  13 1375.43 193.004  15
   7   5 -12 6815.73 322.060   5
   7   5 -11 234.530 115.953   5
  -7  -5  10 1722.70 165.335   8
   7   5 -10 1504.11 172.371   5
   7   5  -9 6999.00 320.130   5
  -7   5   9 7048.53 301.592  20
  -7  -5   9 7040.57 305.123   8
   7   5  -8 935.250 137.959   5
  -7   5   8 980.289 131.072  20
  -7  -5   8 1000.63 124.224   8
  -7   5   8 1235.45 135.749   7
  -7   5   7 974.415 131.041  20
   7   5  -7 1008.70 132.435   5
  -7  -5   7 1031.19 160.099   2
  -7  -5   7 936.185 113.756   8
  -7   5   7 912.890 155.780   1
  -7   5   7 906.378 112.199   7
   7   5  -7 1197.63 172.172  12
   7  -5  -7 862.534 176.586  12
  -7  -5   6 10506.7 394.872   2
   7   5  -6 10007.7 406.219  12
   7  -5  -6 9704.40 444.211  12
  -7   5   6 10627.4 420.670   1
  -7  -5   5 9250.36 291.552  14
  -7   5   5 10063.3 397.644   1
   7   5  -5 9150.30 358.702  12
   7  -5  -5 9063.64 413.308  12
  -7  -5   5 9474.97 348.883   2
  -7  -5   5 9401.79 346.527   1
  -7  -5   4 40205.3 697.281  14
  -7   5   4 40978.8 845.373   1
   7   5  -4 41248.9 799.899  12
   7  -5  -4 39430.2 906.608  12
   7   5  -3 2324.84 177.855   3
  -7  -5   3 2265.09 144.514  14
  -7   5   3 2299.34 189.561   1
   7   5  -3 2166.75 159.041  12
   7  -5  -3 2300.35 227.876  12
   7   5  -2 41925.1 770.614   3
  -7   5   2 40618.0 793.511   1
  -7  -5   2 41630.6 684.796  14
   7  -5  -1 24562.4 626.206  12
   7   5  -1 23227.5 543.938   3
  -7   5   1 24106.9 548.469   1
  -7  -5   1 24136.2 473.847  14
  -7   5   0 6948.36 268.682   1
  -7  -5   0 6539.94 228.089  14
  -7   5   0 7081.22 238.601  13
   7  -5   0 6543.12 305.665  12
   7   5   0 7043.80 280.175   3
   7  -5   1 2634.99 204.364  12
   7   5   1 2849.14 189.809   3
  -7   5  -1 2702.43 164.164   1
  -7  -5  -1 2582.19 147.774  14
  -7   5  -1 2485.65 163.118  13
   7   5   2 36979.5 744.338   3
  -7  -5  -2 37169.1 632.336  14
   7  -5   2 37297.7 779.188  12
   7  -5   2 35754.3 767.547   2
  -7   5  -2 38074.3 731.351  13
  -7  -5  -3 3846.29 174.629  14
   7   5   3 3734.37 229.485   3
  -7   5  -3 3874.05 232.125  13
   7  -5   3 3673.55 237.998   2
  -7  -5  -4 13282.8 334.556  14
   7   5   4 12696.5 437.551   3
  -7   5  -4 12775.5 434.460  13
   7  -5   4 12387.7 436.267   2
  -7   5  -5 12654.5 453.486  13
   7   5   5 12995.5 455.182   3
   7  -5   5 12718.3 449.982   2
   7  -5   6 1889.57 217.013  15
   7  -5   6 1869.57 199.351   2
  -7   5  -6 1717.77 201.474  13
   7   5   6 1747.46 185.931   3
   7  -5   6 1837.46 150.506  10
   7   5   7 2005.36 167.969  17
   7  -5   7 2057.30 159.579  16
   7  -5   7 1921.76 217.181  15
  -7  -5  -7 2012.60 217.003  13
   7  -5   7 1945.42 212.435   2
   7   5   7 1879.04 199.666   3
   7  -5   7 1927.27 159.714  10
   7   5   8 1433.92 152.648  17
   7  -5   8 1421.84 148.050  16
   7  -5   8 1399.02 211.229  15
   7  -5   8 1284.93 141.250  10
   7   5   9 58.7081 103.406  17
   7  -5   9 19.6648 101.827  16
   7  -5   9 137.482 136.711  15
   7  -5   9 209.141 93.4792  10
   7  -5  10 22979.6 593.018  16
   7  -5  10 23723.3 789.638  15
   7   5  10 24772.4 608.313  17
   7  -5  10 24368.2 618.974  10
   7   5  11 99.1947 103.157  17
   7  -5  11 243.793 155.900  15
   7  -5  11 223.776 125.676  16
   7  -5  11 133.115 84.9917  10
   7   5  12 2264.77 185.484  17
   7  -5  12 2206.43 196.966  16
   7  -5  12 1810.74 260.625  15
  -7   5 -13-2.43464 130.229   7
   7  -5  13 235.515 108.692  16
   7  -5  13 357.975 159.305  15
   7  -5  14-89.4152 147.131  15
  -7   5 -14 249.937 132.721   7
   7  -5  14 255.430 109.034  16
  -7  -7  14 343.569 138.878  15
   7   7 -14 407.389 115.633   6
  -7  -7  13 3953.83 290.339  15
   7   7 -13 3637.73 249.959   6
   7   7 -12 4932.15 275.287   5
  -7  -7  12 4661.77 325.297  15
  -7  -7  11 345.001 165.622  15
   7   7 -11 108.762 116.246   5
  -7   7  10 4617.85 263.837  20
  -7  -7  10 4737.61 262.257   8
   7   7 -10 4932.42 290.059   5
  -7  -7   9 629.839 118.119   9
   7   7  -9 492.654 132.077   5
  -7  -7   9 580.464 119.581   8
  -7   7   9 592.255 124.168  20
   7   7  -8 326.121 123.668   5
  -7  -7   8 198.372 88.5503   8
  -7  -7   8 303.069 94.8159   9
  -7   7   8 206.983 98.1721  20
  -7  -7   7 3284.43 201.812   8
   7   7  -7 2998.32 206.969   5
  -7   7   7 3391.72 214.005  20
  -7  -7   7 2911.99 198.624   9
  -7   7   6 3173.86 200.002  20
   7   7  -6 3016.65 205.310   5
  -7  -7   6 3006.82 185.926   8
  -7   7   6 3279.77 200.304   6
  -7   7   6 3437.40 273.788   1
  -7  -7   6 3140.70 194.557   9
   7   7  -5 5729.63 262.599   5
  -7   7   5 5542.67 247.304  20
  -7  -7   5 5367.09 235.549  14
   7  -7  -5 5120.34 349.693  12
  -7   7   5 5920.75 256.871   6
  -7   7   5 5771.92 329.251   1
   7   7  -5 5571.43 307.834   3
  -7  -7   4 50802.1 848.638  14
   7  -7  -4 48944.4 1102.92  12
   7   7  -4 52210.8 1014.90   3
  -7   7   4 51072.6 1032.27   1
   7   7  -3 12498.1 437.948   3
  -7   7   3 12234.1 444.467   1
   7  -7  -3 11983.3 482.741  12
  -7  -7   3 12718.4 348.579  14
   7   7  -2 20149.4 548.706   3
  -7  -7   2 20462.4 458.245  14
   7  -7  -2 20181.0 601.948  12
  -7   7   2 20408.7 557.157   1
  -7   7   1 18015.2 508.578   1
  -7  -7   1 18494.8 428.169  14
   7   7  -1 17522.4 513.140   3
   7  -7  -1 18162.9 538.857  12
   7  -7   0 38628.3 821.956  12
   7   7   0 37404.3 797.696   3
  -7  -7   0 38379.1 687.123  14
  -7   7   0 40011.4 772.464   1
   7   7   1 52627.8 1022.22   3
  -7  -7  -1 54742.2 881.359  14
  -7   7  -1 56598.8 977.608  13
   7  -7   1 53829.2 1017.00  12
  -7   7  -2 38435.0 800.921  13
   7   7   2 38912.2 831.305   3
  -7  -7  -2 38543.3 694.793  14
   7  -7   2 37774.3 830.247   2
   7  -7   3 22797.5 624.532   2
   7   7   3 23383.4 624.641   3
  -7   7  -3 23409.5 619.378  13
  -7  -7  -3 22583.5 500.793  14
   7   7   4 7025.16 344.757   3
  -7   7  -4 7080.59 340.052  13
  -7  -7  -4 7034.25 265.561  14
   7  -7   4 7308.30 351.701   2
  -7  -7  -5 495.837 101.287  14
   7  -7   5 635.674 141.640   2
  -7   7  -5 605.169 143.292  13
   7   7   5 581.483 111.882  17
  -7   7  -5 479.023 141.392   7
   7   7   5 748.653 151.477   3
   7  -7   5 621.334 157.771  15
   7  -7   5 476.477 97.9423  10
  -7   7  -5 383.428 113.194   6
   7  -7   6-26.4304 80.8745   9
   7   7   6 35.2921 89.7677  17
   7  -7   6 38.1383 126.410  15
  -7   7  -6 28.4406 115.609   7
   7   7   6 43.9581 80.0323   4
   7  -7   6 14.9902 70.8614  10
  -7   7  -6 161.102 114.806   6
   7   7   7 52.2287 103.026  17
   7  -7   7 7.02206 88.0685  16
   7  -7   7 72.6021 141.199  15
   7  -7   7 167.819 79.2930  10
  -7   7  -7 25.8691 106.580   6
   7   7   8 1052.20 143.678  17
   7  -7   8 1041.50 140.561  16
   7  -7   8 788.729 178.085  15
   7  -7   8 894.499 132.734  10
   7   7   9 155.388 102.005  17
   7  -7   9 299.893 113.985  16
   7  -7   9 104.917 144.431  15
   7  -7   9 119.060 87.9081  10
   7   7  10 1272.88 154.709  17
   7  -7  10 1239.40 151.327  16
   7  -7  10 993.588 214.078  15
   7  -7  10 1027.37 145.330  10
   7  -7  11 8887.77 503.065  15
  -7   7 -11 8758.45 425.252   7
   7  -7  11 9815.21 374.038  16
   7  -7  11 10312.9 390.403  10
   7   7  11 10662.9 388.769  18
   7  -7  12 248.655 118.168  16
  -7   7 -12 300.239 152.978   7
   7  -7  12 136.861 154.985  15
   7  -7  13 2636.57 190.371  16
   7  -7  13 1947.36 246.177  15
  -7   7 -13 2113.03 221.826   7
   7   9 -13 2988.23 221.544   6
   7   9 -12 1086.55 168.024   6
   7   9 -11 97.1757 112.105   5
  -7   9  11 132.963 90.1881  20
  -7  -9  11 39.7363 90.3017   9
   7   9 -11 113.489 119.369   6
  -7  -9  10 1165.13 155.224   9
  -7   9  10 1335.40 159.908  20
   7   9 -10 1181.08 165.238   5
   7   9 -10 1343.93 182.658   6
  -7   9   9-135.988 108.965  20
  -7  -9   9 101.986 85.1397   8
   7   9  -9-7.76130 107.099   5
  -7  -9   9-15.7166 88.2755   9
  -7   9   8 3993.19 245.141  20
   7   9  -8 3963.05 262.731   5
  -7  -9   8 4049.86 235.769   8
  -7  -9   8 3810.28 242.648   9
  -7   9   7 4825.11 265.992  20
   7   9  -7 4311.21 267.830   5
  -7   9   7 5137.07 264.265  19
  -7  -9   7 4519.48 255.062   9
  -7  -9   7 4856.38 251.003   8
  -7   9   6 2064.54 177.553  20
  -7   9   6 1951.92 171.194  19
  -7  -9   6 2379.13 181.137   8
   7   9  -6 2058.68 191.847   5
  -7   9   6 2251.32 187.084   6
  -7  -9   6 2543.84 192.332   9
  -7   9   5 40481.7 811.157  20
  -7   9   5 40366.3 794.582  19
   7   9  -5 40161.9 841.808   5
  -7  -9   5 41297.9 779.962   8
  -7   9   5 41231.6 817.977   6
  -7  -9   5 42182.4 827.456   9
  -7   9   4 3876.67 222.590  20
  -7   9   4 3851.44 218.478  19
   7   9  -4 4064.33 238.600   5
  -7  -9   4 4244.95 219.992  14
   7   9  -4 3934.82 288.783   3
  -7   9   4 3945.59 223.035   6
  -7  -9   4 3746.38 202.754   8
  -7   9   4 4100.74 299.125   1
  -7  -9   4 4062.94 223.498   9
  -7   9   3 8106.95 303.983  20
   7   9  -3 7675.70 318.488   5
   7   9  -3 8009.23 388.363   3
  -7   9   3 7334.94 294.378  19
  -7  -9   3 7752.27 292.393  14
  -7   9   3 8150.38 309.351   6
  -7   9   3 8011.21 387.781   1
  -7  -9   3 7908.91 305.658   9
   7   9  -2 1409.94 145.209   5
  -7  -9   2 1279.29 133.188  14
  -7   9   2 1337.95 134.511  19
   7   9  -2 1555.79 176.489   3
  -7   9   2 1176.68 160.233   1
  -7   9   2 1718.37 149.819   6
  -7  -9   2 1526.31 143.013   9
  -7  -9   1 1636.48 146.886   9
   7  -9  -1 1418.48 136.966  14
  -7  -9   1 1396.71 138.038  14
   7   9  -1 1716.97 187.129   3
  -7   9   1 1357.62 133.414  19
   7  -9  -1 1493.87 138.604  11
  -7   9   1 1577.20 148.174   6
  -7   9   1 1774.05 183.536   1
  -7  -9   0 5179.42 245.967   9
   7   9   0 5604.84 312.001   3
  -7  -9   0 5485.94 245.066  14
  -7   9   0 5438.72 251.713   6
  -7  -9  -1 20975.2 525.558   9
   7   9   1 20270.4 625.173   3
   7   9   1 21377.7 525.842   4
  -7  -9  -1 21212.5 510.207  14
  -7   9  -1 22352.9 535.295   6
   7  -9   1 19223.6 594.660   2
  -7  -9  -2 541.005 113.218   9
   7   9   2 733.367 116.227  17
  -7  -9  -2 518.854 98.4281  14
   7  -9   2 649.695 135.794   2
  -7   9  -2 599.289 140.669  13
   7   9   2 782.445 155.131   3
   7   9   2 468.074 104.270  18
   7   9   2 598.000 120.231   4
   7  -9   2 537.146 100.344  10
  -7   9  -2 880.289 127.292   6
   7   9   3 3697.15 207.768  17
  -7   9  -3 3798.92 226.085   6
   7   9   3 3675.76 268.351   3
  -7  -9  -3 4114.37 222.422  14
   7   9   3 3245.83 200.598  18
  -7   9  -3 3397.32 224.917   7
  -7   9  -3 3776.27 282.282  13
   7   9   3 3277.42 206.543   4
   7  -9   3 3348.13 254.443   2
   7  -9   3 3607.90 208.420  10
   7   9   4 982.415 131.338  18
  -7  -9  -4 1095.93 129.226  14
   7   9   4 1088.62 138.203  17
  -7   9  -4 1003.09 173.734  13
  -7   9  -4 1176.98 169.190   7
   7   9   4 891.866 126.608   4
   7  -9   4 985.239 120.530  10
  -7   9  -4 1022.65 141.194   6
   7   9   5 2713.92 194.923  18
   7  -9   5 2025.35 260.077  15
   7   9   5 2655.08 191.268  17
   7   9   5 2364.44 183.631   4
  -7   9  -5 2220.52 221.605   7
   7  -9   5 2403.56 185.709  10
  -7   9  -5 2353.45 204.732   6
   7  -9   6 4420.69 334.181  15
   7   9   6 5035.53 256.997  17
   7   9   6 4883.69 260.451  18
  -7   9  -6 4279.63 294.046   7
   7   9   6 5217.52 267.683   4
  -7   9  -6 4800.53 283.891   6
   7  -9   6 4951.06 260.804  10
   7  -9   7 14661.8 613.843  15
   7   9   7 16417.3 471.987  17
  -7   9  -7 16813.2 533.499   6
   7  -9   7 15982.6 494.866  10
   7  -9   7 16710.2 484.156   9
   7   9   7 15724.3 484.982  18
   7   9   8 1358.98 168.319  18
  -7   9  -8 1340.52 206.480   7
   7  -9   8 1612.43 246.653  15
   7   9   8 1397.77 157.703  17
   7  -9   8 1473.96 167.485  10
  -7   9  -8 1546.26 190.788   6
   7   9   9 5635.03 295.234  18
   7  -9   9 4861.08 372.005  15
  -7   9  -9 5543.76 311.033   6
   7  -9   9 5643.68 298.614  10
   7  -9  10 4691.10 373.283  15
  -7   9 -10 4165.71 303.925   7
   7   9  10 5363.08 280.859  18
   7  -9  10 4935.17 276.643  10
   7  -9  11 262.533 111.049  16
   7  -9  11-4.63993 159.537  15
   7   9  11 234.346 97.9553  18
  -7   9 -11 488.632 162.454   7
   7  -9  11 329.041 118.123  10
   7  -9  12 479.039 175.772  15
   7  -9  12 616.263 128.079  16
  -7   9 -12 547.370 145.327   7
  -7   9 -13 1612.31 172.064   7
   7  11 -12 2260.10 201.632   6
  -7 -11  11 1327.57 154.424   9
  -7  11  11 1281.33 144.053  20
   7  11 -11 1280.19 155.265   5
   7  11 -11 1242.35 177.911   6
  -7 -11  10 969.440 141.185   9
   7  11 -10 911.947 150.552   5
  -7  11  10 817.068 133.510  20
   7  11 -10 999.721 177.909   6
  -7  11   9 2404.99 201.800  20
   7  11  -9 2008.56 201.425   5
  -7 -11   9 2111.74 189.151   9
   7  11  -9 2306.94 224.771   6
  -7  11   8 1677.49 181.393  20
  -7 -11   8 1537.18 167.075   9
  -7  11   8 1745.16 171.781  19
   7  11  -8 1522.92 181.272   5
  -7 -11   8 1876.09 165.471   8
   7  11  -8 1565.18 197.396   6
  -7  11   7 488.797 123.874  20
  -7 -11   7 509.248 126.377   9
   7  11  -7 467.771 132.167   5
  -7  11   7 463.366 128.744  19
  -7  11   6 2114.87 193.190  20
  -7  11   6 1767.56 174.250  19
   7  11  -6 1620.52 188.946   5
  -7 -11   6 1978.71 177.656   9
  -7  11   6 1621.93 165.930   6
  -7  11   5 11141.7 409.094  20
  -7  11   5 11744.8 408.867  19
   7  11  -5 10730.4 424.777   5
  -7  11   5 11959.6 413.019   6
  -7 -11   5 11737.8 413.120   9
  -7  11   4 230.113 99.2117  20
  -7  11   4 270.776 111.479  19
   7  11  -4 304.217 108.528   5
  -7 -11   4 268.660 94.4798   9
  -7  11   4 135.853 93.0907   6
  -7  11   3 1024.23 136.487  20
  -7 -11   3 720.869 120.237   9
  -7  11   3 780.823 130.656  19
   7  11  -3 553.413 124.144   5
  -7  11   3 905.809 133.703   6
  -7  11   2 3510.32 216.169  20
  -7  11   2 3394.21 217.607  19
   7  11  -2 3246.17 228.071   5
   7  11  -2 3249.82 206.884   4
  -7  11   2 3400.06 218.144   6
  -7 -11   2 3303.02 214.931   9
  -7 -11   1 19.4988 78.4682   9
  -7  11   1-18.3100 93.8642  19
   7  11  -1 43.1076 91.3607  18
   7  11  -1-31.2293 94.9564   5
   7 -11  -1 138.222 85.2375  11
   7  11  -1 122.680 91.9888   4
  -7  11   1 158.349 97.0333   6
   7 -11  -1 177.414 84.7825  10
  -7 -11   0 8268.33 338.897   9
   7  11   0 9186.61 351.971   5
   7  11   0 8470.42 329.863  18
  -7  11   0 8743.66 331.724  19
   7  11   0 8664.19 342.847   4
   7 -11   0 8629.06 334.963  11
  -7  11   0 8521.44 343.133   6
   7 -11   0 8646.59 329.792  10
  -7 -11  -1 11137.3 394.724   9
   7  11   1 11219.8 384.607   5
   7  11   1 10327.8 370.591  18
   7  11   1 10977.7 395.429   4
  -7  11  -1 11264.9 392.144   6
   7 -11   1 10947.7 378.118  10
   7 -11   1 11525.2 385.671  11
  -7 -11  -2 3346.56 222.844   9
   7  11   2 3313.53 221.181   4
   7 -11   2 3139.33 200.320  11
   7  11   2 3317.63 218.171  18
  -7  11  -2 3412.70 235.417   6
   7 -11   2 3230.04 213.265  10
  -7 -11  -3 9497.01 375.443   9
   7  11   3 9565.53 376.870   4
   7  11   3 9778.34 362.461  18
  -7  11  -3 9660.03 388.856   6
   7 -11   3 9414.99 362.298  10
   7  11   3 9434.78 349.237  17
  -7 -11  -4 2988.71 226.497   9
   7  11   4 3749.76 239.407   4
   7  11   4 3274.81 216.136  18
   7  11   4 3404.27 221.860  17
  -7  11  -4 3574.38 248.007   6
   7 -11   4 3337.13 218.839  10
  -7 -11  -5 1155.40 157.392   9
   7  11   5 1173.45 152.413  17
   7  11   5 1171.85 159.230   4
   7  11   5 867.038 145.483  18
   7 -11   5 1042.12 146.611  10
  -7  11  -5 1134.81 168.444   6
  -7 -11  -6 7667.67 347.514   9
   7  11   6 7949.31 346.393  18
  -7  11  -6 7182.74 369.537   7
   7  11   6 8328.14 333.449  17
  -7  11  -6 8163.84 377.055   6
   7 -11   6 7201.03 331.055  10
   7  11   7 2124.95 195.426  18
  -7  11  -7 2387.90 222.375   7
   7 -11   7 2449.10 201.621  10
  -7  11  -7 2461.33 223.125   6
   7  11   8 5659.95 298.050  18
  -7  11  -8 5756.00 338.809   7
   7 -11   8 5976.14 303.958  10
  -7  11  -8 5905.59 321.301   6
   7  11   9 150.188 113.109  18
  -7  11  -9 291.996 138.499   7
   7 -11   9 472.084 117.391  10
  -7  11  -9 403.065 134.790   6
   7  11  10 360.565 123.598  18
  -7  11 -10 294.262 150.689   7
   7 -11  10 119.784 95.1903  10
  -7  11 -10 180.660 114.718   6
   7  11  11 1542.14 156.242  18
   7  11  11 1599.89 160.244  19
  -7  11 -11 1585.44 193.418   7
   7 -11  11 1874.33 163.871  10
   7  13 -10 3361.00 224.023   5
  -7  13  10 3833.27 224.596  20
  -7 -13  10 3580.52 214.820   9
   7  13  -9 4234.43 262.495   5
  -7  13   9 4802.00 262.608  20
   7 -13  -9 5155.94 261.252  11
  -7 -13   9 5192.58 267.205   9
  -7  13   8 6895.87 325.707  20
  -7  13   8 7307.19 322.637  19
   7  13  -8 6418.99 327.654   5
   7 -13  -8 6694.93 306.418  11
  -7 -13   8 7003.78 317.109   9
  -7  13   7 3297.63 239.130  20
   7  13  -7 3222.24 244.300   5
  -7  13   7 3348.44 231.176  19
   7 -13  -7 3124.07 224.440  11
  -7 -13   7 3137.50 220.836   9
   7  13  -6 12486.4 477.165   5
  -7  13   6 13255.4 457.742  20
  -7  13   6 13768.4 446.458   6
  -7  13   6 13160.8 450.658  19
  -7 -13   6 12992.5 448.020   9
  -7  13   5 1541.60 174.398  20
  -7  13   5 1306.98 157.131  19
   7  13  -5 1409.39 191.228   5
  -7 -13   5 1403.25 161.676   9
  -7  13   5 1277.81 153.049   6
  -7  13   4 3690.71 241.277  20
  -7  13   4 3695.20 247.121  19
   7  13  -4 3563.45 264.230   5
  -7  13   4 3759.18 234.431   6
  -7 -13   4 3796.54 244.345   9
  -7  13   3 4905.45 269.391  20
   7  13  -3 4678.72 290.228   5
   7 -13  -3 4579.84 265.427  11
  -7  13   3 5156.63 276.599   6
  -7  13   3 5007.28 279.127  19
  -7 -13   3 5013.73 276.060   9
  -7  13   2 2627.30 197.198  20
   7  13  -2 2523.16 219.384   5
   7 -13  -2 2335.46 195.406  11
  -7  13   2 2425.64 204.073  19
  -7  13   2 2082.63 187.706   6
   7 -13  -2 2436.53 187.055  10
  -7 -13   2 2267.62 193.006   9
   7  13  -1 5186.22 293.443   5
   7  13  -1 5584.59 280.444  18
   7  13  -1 5222.22 287.146   4
   7 -13  -1 5534.53 289.518  11
  -7  13   1 5214.06 280.808   6
  -7  13   1 5472.05 283.826  19
   7 -13  -1 5790.15 285.786  10
  -7 -13   1 5729.55 278.838  10
  -7 -13   1 5210.53 281.075   9
   7  13   0 6628.03 321.469   5
   7 -13   0 7192.34 321.303  11
   7  13   0 5713.48 302.700   4
   7  13   0 6562.94 311.197  18
  -7  13   0 6401.82 305.610   6
   7 -13   0 6224.10 297.755  10
  -7 -13   0 6809.05 320.334   9
  -7 -13  -1 1955.31 186.232   9
   7  13   1 2051.83 193.013  18
   7 -13   1 2115.00 184.341  11
   7  13   1 2348.87 198.038   5
   7  13   1 2001.29 201.393   4
  -7  13  -1 1832.47 185.792   6
   7 -13   1 1965.51 180.994  10
   7  13   2 11317.6 406.658   5
   7  13   2 10525.3 400.215  18
   7  13   2 10250.1 410.706   4
  -7  13  -2 11256.6 420.629   6
   7 -13   2 10165.9 391.964  10
  -7 -13  -2 11245.3 415.771   9
  -7 -13  -3 11204.0 422.149   9
   7  13   3 10978.7 433.088   4
  -7  13  -3 11118.4 433.658   6
   7 -13   3 10877.9 410.796  10
   7  13   3 10644.2 408.021  18
   7  13   4 283.655 127.245  18
  -7 -13  -4 410.469 125.088   9
   7 -13   4 91.6450 103.907  10
  -7  13  -4 162.373 126.162   6
  -7 -13  -5 2822.60 216.181   9
   7  13   5 2811.72 220.040  18
  -7  13  -5 3070.52 245.506   6
   7 -13   5 2745.04 219.615  10
   7  13   6 1231.92 162.357  18
   7 -13   6 1508.89 172.143  10
  -7  13  -6 1244.18 178.870   6
   7  13   7 15146.8 484.256  18
  -7  13  -7 15624.8 516.847   6
   7 -13   7 15945.4 500.891  10
   7  13   8 1387.92 174.145  19
   7  13   8 1582.61 173.680  18
   7 -13   8 1509.64 165.910  10
  -7  13  -8 1403.89 178.402   6
   7  13   9 2795.45 207.199  18
   7  13   9 2807.82 215.391  19
  -7  13  -9 2754.86 219.228   6
   7 -13   9 3032.78 207.355  10
   7  13  10 1453.76 155.252  19
   7 -13  10 1483.66 147.724  10
  -7  13 -10 1593.52 163.095   6
   7  13  10 1837.86 161.866  18
  -7  15   9 1366.59 142.752  20
  -7 -15   9 1295.53 129.436   9
   7  15  -8 270.368 101.089   5
  -7 -15   8 308.903 93.4151   9
  -7  15   8 291.826 99.4081  20
   7 -15  -8 216.771 95.0542  11
  -7  15   7 91.1593 99.0680  20
  -7 -15   7 130.100 85.6912   9
   7 -15  -7 32.6988 93.2590  11
   7  15  -7-36.4396 101.092   5
  -7  15   7-62.8092 113.602  19
  -7  15   6 896.245 141.375  20
   7  15  -6 702.596 146.283   5
  -7 -15   6 572.259 121.873   9
  -7  15   6 1086.84 156.615  19
   7 -15  -6 869.757 141.829  11
  -7  15   5 293.947 121.543  20
   7  15  -5-44.5689 115.792   5
   7 -15  -5-93.4699 97.6540  11
  -7 -15   5 144.855 96.9260   9
  -7  15   5 69.9053 88.7467   6
  -7  15   5-27.7411 114.765  19
  -7  15   4 1235.31 159.708  20
  -7  15   4 880.980 148.414  19
   7  15  -4 1014.78 156.512   5
  -7 -15   4 1064.21 149.191   9
   7 -15  -4 1065.12 154.089  11
  -7  15   4 1241.19 156.046   6
  -7  15   3 385.782 111.415  20
   7  15  -3 332.506 123.260   5
  -7  15   3 463.603 137.756  19
  -7  15   3 290.073 106.084   6
   7 -15  -3 339.034 115.996  11
  -7 -15   3 297.514 116.925   9
  -7 -15   2 106.847 102.864   9
  -7  15   2 183.800 123.461  19
   7  15  -2 224.859 126.844   5
   7 -15  -2 273.463 111.170  11
  -7  15   2 79.2548 100.143   6
   7 -15  -2 291.680 105.686  10
   7  15  -1 2391.14 212.960   5
   7 -15  -1 2427.05 206.679  11
  -7  15   1 2375.56 198.897   6
   7 -15  -1 2655.97 202.118  10
  -7 -15   1 2182.98 188.438  10
  -7 -15   1 2377.06 198.846   9
  -7 -15   0 31.8633 87.7479   9
   7  15   0 384.554 131.292  18
   7  15   0 262.929 120.915   5
   7 -15   0 108.637 100.790  11
  -7  15   0-2.63700 107.848   6
   7 -15   0 44.7624 102.044  10
  -7 -15   0-19.1261 98.2720  10
   7  15   1 9117.86 377.536   5
   7  15   1 8942.81 374.654  18
  -7  15  -1 8932.55 374.477   6
   7 -15   1 9119.52 372.801  10
  -7 -15  -1 9539.63 384.513  10
  -7 -15  -1 8994.03 371.464   9
  -7 -15  -2 49.9938 96.4880   9
   7  15   2 137.619 103.259   5
   7  15   2 257.353 126.017  18
  -7  15  -2 72.3737 107.503   6
   7 -15   2 86.4760 101.421  10
  -7 -15  -2-40.3279 96.7399  10
   7  15   3 3804.92 242.149  19
   7  15   3 3890.51 249.603  18
  -7  15  -3 4059.74 269.892   6
   7 -15   3 3995.02 251.340  10
  -7 -15  -3 4019.00 243.351   9
   7  15   4 283.965 121.885  18
   7  15   4 565.848 132.865  19
   7 -15   4 655.094 132.754  10
  -7  15  -4 358.083 130.435   6
   7  15   5 998.141 150.879  19
   7  15   5 826.825 149.051  18
   7 -15   5 1000.03 148.548  10
  -7  15  -5 945.106 159.116   6
   7  15   6 509.322 131.339  19
   7  15   6 134.838 114.307  18
   7 -15   6 417.322 117.336  10
  -7  15  -6 570.820 135.704   6
   7  15   7 5109.24 269.604  18
   7  15   7 4509.10 255.208  19
  -7  15  -7 4623.29 266.365   6
   7 -15   7 4725.80 254.688  10
   7  15   8 81.9319 98.7206  18
   7 -15   8 68.3377 82.9672  10
   7  15   8 107.914 97.5806  19
  -7  15  -8 155.540 104.601   6
  -7 -17   6 1351.02 133.973   9
   7  17  -6 1375.48 149.865   5
   7 -17  -6 1352.34 136.048  11
  -7 -17   5 161.727 91.6705   9
   7 -17  -5 183.961 92.1396  11
   7  17  -5 182.678 96.4725   5
  -7  17   5 114.623 89.1633  20
   7  17  -4 2725.23 207.240   5
   7 -17  -4 3056.92 204.691  11
  -7 -17   4 2487.54 185.241   9
  -7 -17   3 208.096 91.3882   9
   7  17  -3-19.1861 98.4532   5
   7 -17  -3 140.575 96.8688  11
  -7  17   3 265.290 97.9502   6
  -7 -17   2 1032.79 136.449   9
   7  17  -2 1067.00 148.998   5
   7 -17  -2 1316.48 153.794  11
  -7  17   2 1183.95 140.146   6
  -7 -17   1 45.0590 85.3871   9
   7  17  -1 141.737 106.007   5
   7 -17  -1 227.095 98.1650  11
  -7  17   1-11.0165 95.9973   6
   7 -17  -1 195.804 89.8095  10
  -7 -17   1 149.882 92.8527  10
  -7 -17   0 1092.98 134.157   9
   7  17   0 1122.56 153.657   5
  -7  17   0 1189.09 152.418   6
   7 -17   0 959.251 137.842  10
  -7 -17   0 1268.61 148.431  10
  -7 -17  -1 146.096 88.2683   9
   7  17   1 110.261 102.995   5
  -7  17  -1 201.190 105.809   6
   7 -17   1 16.5396 91.3783  10
  -7 -17  -1 119.402 94.8726  10
   7  17   2 217.073 105.158   5
   7 -17   2 224.288 105.511  10
  -7 -17  -2 210.830 98.7679  10
  -7  17  -3-79.3425 109.503   6
   7 -17   3 112.681 92.0817  10
  -7 -17  -3 8.84941 87.2542  10
   7  17   4 2414.12 184.334  19
   7  17   4 2692.17 200.444  18
  -7  17  -4 2585.10 192.174   6
   7 -17   4 2683.08 190.154  10
  -7 -17  -4 2386.68 187.172  10
   7  17   5-37.9816 93.7904  19
   7  17   5 148.001 104.994  18
   7 -17   5-79.9037 88.8764  10
  -7  17  -5 220.878 101.978   6
  -7 -17  -5 22.2142 79.7056  10
  -8   0  10 72854.9 1200.23   8
  -8   0   9 64.6377 76.5144   8
  -8   0   8 113958. 1611.29   8
  -8   0   7 240.328 87.0168   7
  -8   0   7-66.7688 93.0107   1
   8   0  -7 81.4398 117.879  12
   8   0  -6 8844.51 382.849  12
  -8   0   6 8027.67 339.900   1
   8   0  -5 110.366 117.675  12
  -8   0   5 17.5421 103.012   1
  -8   0   4 3136.01 207.171   1
   8   0  -4 2756.96 218.041  12
   8   0  -3 76.5583 116.834  12
  -8   0   3 82.8200 110.459   1
   8   0  -2 95860.2 1493.97  12
  -8   0   2 98723.7 1422.39   1
   8   0  -1-4.45142 120.420  12
  -8   0   1-25.2576 100.765   1
  -8   0   0 8310.35 239.194  13
   8   0   0 7575.32 327.593  12
   8   0   0 8111.57 241.211   3
  -8   0   0 7608.33 279.984   1
  -8   0  -1 53.9831 74.8104  13
   8   0   1 139.686 119.250  12
   8   0   1-5.14299 74.3993   3
  -8   0  -2 21630.2 378.227  14
  -8   0  -2 21829.9 487.627  13
   8   0   2 21034.5 481.837   3
   8   0   3 9.30745 72.7060   2
  -8   0  -3 61.9700 100.243  13
   8   0   3-130.691 102.097   3
   8   0   4 405.708 88.7184   2
  -8   0  -4 265.356 105.092  13
   8   0   4 510.491 121.550   3
  -8   0  -5 119.439 99.8336  13
   8   0   5 84.9991 92.9398   3
  -8   0  -6 11441.5 436.808  13
  -8   0  -7 80.1333 97.1559  13
   8   0   7 69.7919 92.2235  16
   8   0   7 65.3666 84.5951  10
   8   0   8 354.293 104.168  16
   8   0   8 552.403 111.149  10
   8   0   9 75.3691 102.666  16
   8   0  10 2772.89 207.533  16
   8   0  11-246.701 130.752  16
   8   0  12 13684.6 460.332  16
   8   0  13 89.8640 105.795  16
   8   0  14 102.334 97.6639  16
   8   0  14 224.177 104.345  17
   8   2 -13 756.910 132.152   5
   8   2 -12 1191.62 158.802   5
  -8  -2  11 22043.2 577.566   8
  -8  -2  10 77.4060 93.1018   8
  -8  -2   9 19184.4 510.542   8
  -8  -2   8 1596.05 151.702   8
  -8   2   8 1595.84 152.130   7
  -8   2   8 1342.92 185.455   1
  -8   2   7 1940.55 151.117   7
   8   2  -7 1828.58 203.742  12
   8  -2  -7 1807.41 195.612  12
  -8   2   7 1804.82 196.270   1
  -8  -2   7 1857.61 145.749   8
  -8  -2   6 982.636 142.840   1
   8   2  -6 978.433 154.660  12
   8  -2  -6 1318.41 190.148  12
  -8   2   6 1223.71 156.924   1
  -8   2   5 270.639 109.544   1
   8   2  -5 236.279 113.420  12
   8  -2  -5 163.546 116.843  12
  -8  -2   5 5.39658 96.9380   1
  -8   2   4 425.473 123.704   1
   8   2  -4 343.588 114.263  12
   8  -2  -4 442.571 126.334  12
  -8  -2   4 609.693 121.390   1
  -8   2   3 1234.55 148.359   1
   8  -2  -3 1539.23 194.036  12
  -8  -2   3 1327.15 146.439   1
   8   2  -3 1207.17 153.879  12
  -8   2   2 15413.7 435.783   1
  -8  -2   2 15925.8 367.428  14
   8   2  -2 16143.1 458.802  12
   8  -2  -2 15198.1 499.644  12
  -8   2   1 23187.2 524.586   1
   8   2  -1 24361.8 473.920   3
  -8  -2   1 23076.9 448.771  14
   8   2  -1 23264.7 561.741  12
  -8  -2   0 14040.6 327.054  14
  -8   2   0 15517.7 336.925  13
   8   2   0 14348.6 427.647  12
   8  -2   0 14302.9 463.840  12
   8   2   0 14630.0 365.872   3
  -8   2   0 14387.7 385.957   1
  -8  -2  -1 104514. 1349.97  14
   8   2   1 104561. 1459.97   3
  -8   2  -1 105539. 1426.83  13
   8   2   1 102330. 1484.42  12
   8  -2   1 105775. 1581.38  12
  -8   2  -1 105070. 1441.25   1
  -8  -2  -2 3168.21 143.118  14
   8   2   2 3180.33 192.762   3
   8  -2   2 3273.54 216.308  12
   8   2   2 3121.89 176.409  12
  -8   2  -2 2938.76 181.584  13
  -8   2  -2 3244.63 171.139   1
  -8  -2  -3 26183.1 453.229  14
  -8   2  -3 25207.8 571.277  13
   8   2   3 24596.0 580.153   3
  -8   2  -4 14891.4 452.478  13
   8   2   4 15033.9 465.991   3
   8  -2   4 14881.5 444.271   2
   8  -2   5 76.7359 90.7168   2
  -8  -2  -5-15.6498 98.3663  13
  -8   2  -5 158.931 105.350  13
   8   2   5-26.8124 103.616   3
  -8  -2  -6 10312.2 416.771  13
  -8   2  -6 10070.4 408.572  13
   8   2   6 10362.2 416.336   3
   8  -2   6 9265.90 369.614   2
   8  -2   7 15110.4 496.969   2
   8   2   7 15706.3 427.533  16
   8  -2   7 14919.2 420.064  16
   8  -2   7 15425.8 548.055  15
  -8  -2  -7 15647.4 544.967  13
  -8   2  -7 15124.3 532.715  13
   8   2   7 16099.0 562.316   3
   8   2   7 15222.3 421.975  11
   8  -2   7 15042.9 439.886  10
   8   2   8 7289.57 301.992  16
   8  -2   8 7428.17 299.428  16
   8  -2   8 7562.30 395.290  15
   8  -2   8 7630.75 315.327  10
   8   2   9 26069.5 620.130  16
   8  -2   9 25534.4 610.150  16
   8  -2   9 25791.3 780.194  15
   8  -2   9 25271.6 625.525  10
   8   2  10 3695.86 237.596  16
   8  -2  10 3655.57 235.624  16
   8  -2  10 3880.75 322.514  15
   8  -2  11 11441.4 537.049  15
   8  -2  11 11560.9 419.062  16
   8   2  11 12293.0 425.999  16
   8  -2  12 184.131 127.673  16
   8   2  12-127.520 123.159  16
   8  -2  12-55.1312 154.249  15
   8   2  12 37.3511 101.677  17
  -8   2 -12 154.975 135.755   7
   8   2  13 2927.62 208.040  16
   8  -2  13 2692.27 207.962  16
   8   2  13 2884.59 201.888  17
  -8   2 -13 2345.06 224.183   7
   8   2  14 440.617 111.886  17
   8  -2  14 191.440 99.8851  16
  -8  -4  14-34.6637 116.709  15
   8   4 -13 723.771 125.629   5
   8   4 -12-229.194 123.174   5
  -8  -4  11 1856.46 174.337   8
   8   4 -11 1555.40 174.286   5
  -8  -4  10 1283.31 154.363   8
   8   4 -10 1513.58 171.693   5
  -8  -4   9 4821.40 253.643   8
   8   4  -9 4839.02 271.621   5
  -8   4   9 4711.18 247.491  20
   8   4  -8 1210.80 147.700   5
  -8   4   8 1105.49 133.087   7
  -8  -4   8 1142.37 136.114   8
  -8   4   8 1265.55 141.453  20
  -8  -4   7 13744.6 403.788   8
  -8   4   7 13744.9 400.442   7
   8   4  -7 12827.5 491.057  12
  -8   4   7 13606.2 502.077   1
   8  -4  -7 13322.3 534.584  12
  -8   4   7 13723.8 406.629  20
   8  -4  -6 110.710 130.670  12
   8   4  -6-31.0610 100.072  12
  -8   4   6 78.7310 99.7585   1
  -8   4   5 12219.3 438.543   1
   8  -4  -5 12558.5 484.767  12
   8   4  -5 11140.2 417.039  12
  -8  -4   5 11945.0 410.188   1
  -8  -4   4 102.276 75.1844  14
   8   4  -4-6.08230 92.2338  12
   8  -4  -4 191.389 141.013  12
  -8  -4   4-75.3826 103.590   1
  -8   4   4 165.270 110.050   1
  -8  -4   3 810.158 99.9063  14
   8   4  -3 848.520 123.361  12
   8  -4  -3 760.348 172.659  12
   8   4  -3 1014.25 119.732   3
  -8   4   3 885.267 138.319   1
  -8   4   2 22616.9 559.697   1
   8   4  -2 23622.9 522.654   3
  -8  -4   2 22202.6 463.580  14
   8  -4  -2 21711.7 641.766  12
  -8   4   1 2087.99 171.600   1
  -8  -4   1 2240.75 143.794  14
   8  -4  -1 2012.22 206.618  12
   8   4  -1 2042.17 155.413   3
  -8  -4   0 3883.33 175.347  14
   8   4   0 3872.49 209.584   3
   8  -4   0 3674.26 246.797  12
  -8   4   0 3961.47 209.708   1
   8  -4   1 23937.4 617.856  12
   8   4   1 23388.6 554.530   3
  -8  -4  -1 24152.7 475.892  14
  -8   4  -1 24727.0 528.081   1
  -8  -4  -2 14884.8 349.420  14
   8   4   2 14396.1 431.659   3
  -8   4  -2 15140.9 420.836  13
   8  -4   2 15210.8 480.628  12
  -8  -4  -3 3504.23 163.344  14
  -8   4  -3 3190.91 210.482  13
   8   4   3 2873.33 207.394   3
   8  -4   3 3095.68 226.263   2
  -8  -4  -4 3043.88 155.963  14
  -8   4  -4 2742.51 210.037  13
   8   4   4 3018.11 221.325   3
   8  -4   4 2693.01 214.590   2
  -8   4  -5 3594.70 243.258  13
   8   4   5 3283.73 236.942   3
   8  -4   5 3278.66 240.272   2
   8  -4   6 347.129 105.001  16
   8   4   6 140.941 95.4415  17
   8  -4   6 150.692 107.607  15
  -8   4  -6 89.4734 125.691  13
   8  -4   6 265.779 128.163   2
   8   4   6 221.153 89.8741  11
   8   4   6 233.331 109.622   3
   8  -4   6 227.161 78.0340  10
   8   4   7 9912.55 345.939  17
   8   4   7 10083.3 341.671  16
   8  -4   7 9762.07 338.684  16
   8  -4   7 9490.93 459.095  15
   8   4   7 10686.3 362.372  11
   8  -4   7 9842.24 354.894  10
   8  -4   7 9997.99 436.748   2
   8   4   8 2231.00 180.606  17
   8  -4   8 2797.13 192.383  16
   8  -4   8 2279.64 247.439  15
   8   4   8 2569.41 193.679  16
   8  -4   8 2276.94 187.503  10
   8   4   9 849.145 136.489  17
   8  -4   9 739.884 133.169  16
   8  -4   9 816.142 188.383  15
   8  -4   9 747.601 128.223  10
   8   4  10 904.910 151.260  17
   8  -4  10 989.800 155.938  16
   8  -4  10 1328.35 224.317  15
   8  -4  10 985.330 141.852  10
   8  -4  11 1468.31 226.978  15
   8  -4  11 1171.33 161.646  16
   8   4  11 1655.42 173.361  17
   8  -4  11 1245.34 156.751  10
   8   4  12 1350.12 164.544  17
   8  -4  12 1496.19 175.120  16
   8  -4  12 1228.02 214.062  15
  -8   4 -12 1036.85 184.365   7
  -8   4 -13 323.688 141.873   7
   8  -4  13 492.274 132.300  16
   8   4  13 707.023 126.727  17
   8  -4  13 392.856 166.917  15
   8  -4  14 1616.45 162.093  16
  -8   4 -14 1926.44 198.155   7
  -8  -6  14 1796.37 199.376  15
   8   6 -14 1833.92 181.534   6
  -8  -6  13 343.409 141.081  15
   8   6 -12 13206.2 452.649   5
   8   6 -11 836.546 145.350   5
  -8   6  10 3464.33 224.809  20
  -8  -6  10 3639.78 230.141   8
   8   6 -10 3430.69 242.789   5
   8   6  -9 5022.23 283.065   5
  -8  -6   9 5288.73 268.333   8
  -8   6   9 5381.42 279.271  20
   8   6  -8 555.664 126.927   5
  -8   6   8 608.848 121.404  20
  -8  -6   8 520.794 105.813   8
  -8   6   7 3893.46 227.838  20
   8   6  -7 3942.60 242.649   5
  -8   6   7 4124.17 220.341   7
  -8  -6   7 3878.49 218.758   8
  -8   6   6 6539.54 277.963  20
   8   6  -6 6268.01 287.393   5
  -8   6   6 6660.36 271.552   7
  -8  -6   6 6552.05 269.531   8
   8  -6  -6 6101.61 390.882  12
  -8   6   6 6558.30 358.461   1
  -8   6   6 6792.90 280.252   6
  -8  -6   6 5710.06 257.111   9
  -8   6   5 4505.14 225.309  20
   8   6  -5 4548.25 238.256   5
  -8  -6   5 4573.74 219.812  14
   8  -6  -5 4402.79 327.238  12
  -8   6   5 4838.84 298.026   1
  -8   6   5 4678.84 224.958   6
  -8  -6   4 25726.2 542.438  14
  -8   6   4 27114.3 694.587   1
  -8   6   3 1588.27 179.093   1
  -8  -6   3 1580.40 129.154  14
   8  -6  -3 1311.38 203.442  12
   8   6  -3 1327.49 155.004   3
   8   6  -2 44967.1 867.052   3
  -8  -6   2 44453.3 760.776  14
  -8   6   2 44621.0 891.592   1
   8  -6  -2 43943.3 972.995  12
   8   6  -1 8037.34 332.724   3
  -8  -6   1 8487.05 278.635  14
  -8   6   1 8691.36 339.741   1
   8  -6  -1 7931.17 369.137  12
   8   6   0 50423.6 953.628   3
  -8  -6   0 50978.0 836.945  14
  -8   6   0 53763.8 936.402   1
   8  -6   0 51071.5 1010.99  12
   8   6   1 6955.03 313.945   3
  -8  -6  -1 6930.03 252.393  14
   8  -6   1 6948.05 330.962  12
   8   6   2 70319.7 1222.71   3
  -8  -6  -2 70188.5 1069.24  14
  -8   6  -2 74217.6 1198.89  13
   8  -6   2 70306.2 1252.87   2
  -8  -6  -3 5125.42 220.607  14
   8   6   3 5476.62 289.497   3
  -8   6  -3 4888.10 274.494  13
   8  -6   3 5627.33 305.829   2
   8   6   4 10315.5 410.211   3
  -8   6  -4 10716.4 416.104  13
  -8  -6  -4 10479.7 320.241  14
   8  -6   4 10333.5 426.480   2
   8   6   5 1422.64 135.659  17
   8  -6   5 1568.82 203.984  15
   8  -6   5 1540.12 193.980   2
  -8   6  -5 1523.08 183.988  13
   8   6   5 1279.42 142.336  11
  -8   6  -5 1141.44 173.758   7
   8   6   5 1578.77 186.544   3
   8  -6   5 1384.25 136.955  10
   8   6   6 69.9027 98.3334  17
   8  -6   6-175.613 95.5053  16
   8  -6   6 90.8416 114.023  15
  -8   6  -6-90.3822 139.683   7
   8  -6   6 4.49297 82.2199  10
   8  -6   7 510.217 110.922  16
   8  -6   7 322.087 166.726  15
   8   6   7 511.467 122.625  17
  -8   6  -7 436.468 139.631   7
   8  -6   7 480.166 99.4322  10
   8  -6   8 3443.82 218.710  16
   8  -6   8 3024.39 294.789  15
  -8   6  -8 3176.04 269.692   7
   8   6   8 3292.95 221.685  17
   8  -6   8 3375.50 223.109  10
   8  -6   9 2616.10 198.299  16
   8  -6   9 2141.41 268.102  15
   8   6   9 2488.82 202.342  17
  -8   6  -9 2275.65 246.351   7
   8  -6   9 2579.01 205.501  10
   8   6  10 7616.90 328.799  17
   8  -6  10 7051.24 315.900  16
   8  -6  10 6842.49 431.709  15
  -8   6 -10 6442.01 369.853   7
   8  -6  10 6908.86 329.793  10
   8  -6  11 136.690 109.468  16
   8  -6  11 351.109 175.412  15
  -8   6 -11 146.131 148.245   7
   8   6  11 319.057 114.799  17
   8  -6  11 424.527 124.855  10
   8   6  12 198.570 102.514  17
   8  -6  12-11.8688 115.856  16
   8  -6  12 67.0083 161.887  15
   8   6  12 114.200 100.577  18
  -8   6 -12 290.692 164.672   7
   8  -6  13 554.642 160.648  15
   8  -6  13 522.283 125.150  16
  -8   6 -13 601.541 163.940   7
  -8  -8  13 2073.25 215.568  15
   8   8 -13 2018.59 189.182   6
  -8  -8  12 1538.44 197.417  15
   8   8 -12 1430.14 161.189   5
   8   8 -12 1479.69 176.498   6
  -8   8  11 1661.01 167.348  20
  -8  -8  11 1815.05 215.485  15
   8   8 -11 1424.45 170.336   5
   8   8 -10 74.9768 115.928   5
  -8   8  10 230.603 103.684  20
  -8  -8  10 157.954 97.8910   8
  -8  -8   9 853.116 129.011   9
  -8   8   9 1141.84 153.510  20
  -8  -8   9 1120.44 142.927   8
   8   8  -9 920.497 157.751   5
   8   8  -8 5162.88 295.730   5
  -8   8   8 5340.00 282.220  20
  -8  -8   8 5545.52 269.077   8
  -8   8   7 6631.18 305.633  20
  -8  -8   7 6133.55 278.323   8
   8   8  -7 6210.11 313.044   5
  -8  -8   6 312.672 101.188   9
  -8  -8   6 287.351 90.9782   8
   8   8  -6 254.355 115.360   5
  -8   8   6 364.345 97.7245  20
  -8   8   6 416.764 107.329  19
  -8   8   6 341.440 107.162   6
  -8  -8   5 10230.3 345.597   8
  -8   8   5 9798.08 354.452  20
  -8   8   5 9814.30 344.635  19
  -8  -8   5 9653.10 344.169  14
   8   8  -5 9966.71 377.114   5
  -8   8   5 10477.8 362.876   6
  -8  -8   5 10206.1 362.471   9
  -8   8   4 8416.79 311.286  19
   8   8  -4 8127.48 385.639   3
   8   8  -4 8469.29 337.888   5
  -8  -8   4 8118.41 303.901  14
  -8  -8   4 8703.85 305.145   8
  -8   8   4 8644.64 320.631   6
  -8   8   4 8551.93 314.899  20
  -8   8   4 8769.46 413.706   1
  -8  -8   4 8858.67 326.481   9
  -8   8   3 12424.0 374.596  20
   8   8  -3 12311.6 464.796   3
  -8   8   3 12540.5 379.024  19
   8   8  -3 12559.3 405.064   5
  -8  -8   3 12260.9 371.169  14
   8  -8  -3 11939.9 507.177  12
   8  -8  -3 12617.1 382.424  11
  -8   8   3 13016.2 389.696   6
  -8   8   3 12487.5 476.872   1
  -8  -8   3 13432.0 399.611   9
  -8  -8   2 1641.38 139.520  14
  -8   8   2 1665.58 187.565   1
   8   8  -2 1860.99 191.484   3
   8  -8  -2 1930.70 214.092  12
  -8   8   1 16270.8 510.618   1
   8   8  -1 16256.9 520.764   3
  -8  -8   1 16292.6 431.066  14
   8  -8  -1 16181.4 545.939  12
   8  -8   0 17780.6 564.402  12
   8   8   0 18359.5 559.617   3
  -8  -8   0 18849.0 469.126  14
   8   8   1 12926.5 478.284   3
  -8  -8  -1 13953.1 394.576  14
   8  -8   1 12980.2 479.977   2
   8   8   2 54.8840 88.3333  17
   8  -8   2 0.98691 102.869   2
  -8  -8  -2-11.9417 71.4634  14
   8   8   2 167.758 112.362   3
   8   8   2 42.8313 84.3235   4
   8   8   3 7940.43 306.087  18
   8   8   3 8195.21 301.435  17
  -8  -8  -3 8371.76 310.444  14
   8   8   3 8258.41 391.762   3
  -8   8  -3 8148.88 338.734   7
  -8   8  -3 8385.07 387.760  13
   8   8   3 8402.63 317.395   4
  -8   8  -3 8992.03 329.511   6
   8  -8   3 8106.48 309.346  10
   8  -8   3 7803.89 384.982   2
   8   8   4 1357.26 145.450  17
  -8  -8  -4 1470.76 144.006  14
   8  -8   4 1297.69 176.045   2
   8   8   4 1211.48 142.418  18
  -8   8  -4 1493.15 196.814  13
  -8   8  -4 1340.58 181.771   7
   8   8   4 1424.28 185.491   3
   8   8   4 1486.64 148.360   4
   8  -8   4 1572.87 150.492  10
  -8   8  -4 1458.87 158.959   6
  -8   8  -5 4287.10 280.305   7
   8   8   5 4620.23 243.349   4
   8   8   5 4735.00 253.900  18
   8   8   5 4791.45 246.366  17
  -8   8  -5 4673.28 264.666   6
   8  -8   5 4582.96 247.370  10
   8  -8   6 5038.30 354.592  15
   8   8   6 5454.98 269.886  17
   8   8   6 5785.54 275.446   4
  -8   8  -6 5857.88 300.264   6
   8  -8   6 5679.79 280.016  10
   8   8   7 3652.36 230.742  18
   8   8   7 3891.99 239.366  17
   8  -8   7 3478.66 316.104  15
  -8   8  -7 3419.49 275.187   7
  -8   8  -7 4049.80 260.016   6
   8  -8   7 3880.37 239.192  10
   8   8   8 779.804 148.677  18
   8  -8   8 593.454 189.176  15
  -8   8  -8 780.935 174.874   7
   8  -8   8 724.605 124.540  10
   8   8   8 456.110 131.961  17
   8  -8   9 283.021 111.031  16
   8   8   9 229.971 110.522  18
   8  -8   9 414.376 190.110  15
  -8   8  -9 509.702 163.841   7
   8   8   9 356.576 122.253  17
   8  -8   9 465.312 119.661  10
   8   8  10 604.624 135.167  18
   8  -8  10 517.486 124.642  16
   8  -8  10 404.488 178.435  15
  -8   8 -10 379.588 164.477   7
   8   8  10 779.206 134.813  17
   8  -8  10 550.959 124.941  10
   8   8  11 461.728 129.006  18
   8  -8  11 574.810 127.174  16
   8  -8  11 487.017 191.383  15
  -8   8 -11 675.847 173.034   7
   8  -8  11 394.763 112.064  10
   8   8  12 6403.35 285.072  18
   8  -8  12 6031.01 279.476  16
  -8   8 -12 5150.55 310.510   7
   8  -8  12 5608.37 273.757  10
  -8   8 -13 155.219 125.532   7
   8  10 -12 129.994 95.8310   5
   8  10 -12 129.319 115.164   6
  -8  10  11 304.647 104.826  20
   8  10 -11 317.991 114.301   5
   8  10 -11 26.9209 122.176   6
  -8  10  10 6009.67 295.383  20
   8  10 -10 5500.49 305.337   5
   8  10 -10 5894.66 323.305   6
  -8 -10  10 5451.34 282.673   9
  -8 -10   9-68.7387 106.769   9
  -8 -10   9-69.0254 90.1578   8
   8  10  -9-149.864 128.148   5
  -8  10   9-62.9880 109.435  20
   8  10  -9 9.77796 124.112   6
  -8 -10   8 453.238 109.615   8
   8  10  -8 257.398 127.752   5
  -8  10   8 207.124 114.462  20
  -8 -10   8 278.936 107.513   9
  -8  10   7 3597.71 241.340  20
  -8  10   7 4173.19 242.617  19
   8  10  -7 3673.96 259.299   5
  -8 -10   7 4200.27 236.285   8
   8 -10  -7 3735.23 233.005  11
  -8 -10   7 3600.51 238.100   9
  -8 -10   6 1351.18 158.591   9
  -8  10   6 1545.31 168.581  20
  -8  10   6 1545.36 161.325  19
  -8 -10   6 1708.98 162.106   8
   8  10  -6 1518.13 182.131   5
   8 -10  -6 1696.35 172.491  11
  -8  10   6 1748.24 176.055   6
  -8  10   5 6256.69 302.611  20
  -8  10   5 6386.91 298.692  19
  -8 -10   5 6955.33 290.321   8
  -8  10   5 6670.30 307.391   6
   8  10  -5 6317.16 324.537   5
  -8 -10   5 6468.62 302.531   9
  -8  10   4 9798.09 362.758  20
  -8  10   4 9488.07 354.628  19
   8  10  -4 9861.69 389.836   5
   8 -10  -4 9404.55 357.344  11
  -8  10   4 10118.9 372.317   6
  -8 -10   4 10072.0 370.761   9
  -8  10   3 8275.28 325.616  20
  -8  10   3 7946.24 323.950  19
   8  10  -3 7974.17 348.553   5
   8  10  -3 8325.06 325.891   4
   8 -10  -3 8458.45 333.626  11
  -8  10   3 8849.40 342.239   6
  -8 -10   3 8621.78 338.257   9
  -8  10   2 4597.01 236.777  20
  -8  10   2 4843.23 248.877  19
   8  10  -2 5094.42 269.245   5
   8  10  -2 4780.50 250.519   4
   8 -10  -2 4895.23 249.322  11
  -8  10   2 4922.21 251.807   6
  -8 -10   2 5157.53 259.673   9
   8  10  -1 11419.1 394.145   5
   8  10  -1 10654.1 374.877   4
   8 -10  -1 10901.5 370.729  11
  -8  10   1 11021.5 371.085  19
  -8  10   1 11193.4 379.594   6
  -8 -10   1 10565.6 376.470   9
  -8 -10   0 131.083 92.8923   9
   8  10   0 58.5267 93.9770   5
   8 -10   0 59.1712 80.9517  11
   8  10   0 105.907 89.4065  18
   8  10   0 92.5356 92.3421   4
  -8  10   0 8.01661 85.1305   6
   8 -10   0 196.818 83.9275  10
  -8 -10  -1 1734.11 165.443   9
   8  10   1 1878.09 166.176  18
   8 -10   1 2062.32 169.123  11
   8  10   1 2000.04 176.665   4
  -8  10  -1 2115.33 177.692   6
   8 -10   1 2299.04 173.195  10
  -8 -10  -2 945.025 138.196   9
   8 -10   2 1001.82 134.287  11
   8  10   2 764.033 132.472  18
   8  10   2 929.776 126.428  17
   8  10   2 1086.29 141.773   4
   8 -10   2 1037.85 134.956  10
  -8  10  -2 895.354 138.987   6
  -8 -10  -3 5312.37 280.527   9
  -8  10  -3 5116.58 279.679   7
   8  10   3 5006.62 269.023   4
   8  10   3 5076.39 255.543  17
   8  10   3 4851.21 263.998  18
  -8  10  -3 5430.75 284.588   6
   8 -10   3 5327.58 267.724  10
  -8  10  -4 3860.95 251.998   6
  -8  10  -4 3877.85 268.510   7
   8  10   4 4080.39 248.391   4
   8  10   4 4049.78 245.933  18
   8  10   4 3765.90 229.265  17
   8 -10   4 3904.62 236.545  10
   8  10   5 4718.78 262.369  18
  -8  10  -5 4313.31 289.268   7
   8  10   5 4574.61 258.560   4
   8  10   5 4092.72 243.313  17
  -8  10  -5 4242.92 270.703   6
   8 -10   5 4195.70 248.701  10
   8  10   6 11849.9 414.191  17
   8  10   6 11928.8 428.011  18
  -8  10  -6 11791.8 472.033   7
   8  10   6 12711.5 437.947   4
  -8  10  -6 13210.4 467.021   6
   8 -10   6 11873.7 431.465  10
   8  10   7 571.012 139.464  18
  -8  10  -7 685.035 175.521   7
   8 -10   7 764.836 137.136  10
  -8  10  -7 693.140 154.073   6
   8  10   7 559.112 128.309  17
   8  10   8 1997.05 189.577  18
   8  10   8 1539.40 167.770  17
  -8  10  -8 1679.19 214.554   7
   8 -10   8 1835.06 186.720  10
  -8  10  -8 1836.86 196.904   6
   8  10   9 6639.28 319.757  18
  -8  10  -9 6140.70 348.386   7
  -8  10  -9 7394.95 345.569   6
   8 -10   9 6748.23 323.005  10
   8  10  10 410.033 126.595  18
  -8  10 -10 668.671 169.399   7
   8 -10  10 343.933 110.246  10
   8  10  11 2160.10 185.107  18
  -8  10 -11 2015.48 211.016   7
   8 -10  11 2256.05 182.597  10
  -8  10 -12 998.859 156.116   7
  -8 -12  11-2.92399 87.0941   9
  -8  12  11-19.5814 84.5639  20
   8  12 -11 104.425 100.487   5
  -8  12  10 5395.86 270.049  20
   8  12 -10 4786.27 273.336   5
  -8 -12  10 5560.52 268.354   9
  -8 -12   9 53.5581 96.6183   9
  -8  12   9-6.45306 104.793  20
   8  12  -9 8.35929 106.169   5
  -8  12   8 3519.24 242.262  20
  -8  12   8 3636.77 231.438  19
   8  12  -8 3175.67 242.455   5
   8 -12  -8 3604.45 230.723  11
  -8 -12   8 3357.72 228.390   9
  -8  12   7-37.9604 103.994  20
   8  12  -7-21.3806 117.843   5
  -8  12   7-42.7026 108.644  19
   8 -12  -7 112.940 102.600  11
  -8 -12   7 5.89286 94.1375   9
  -8  12   6 6049.09 309.830  20
  -8  12   6 6466.15 313.576  19
   8  12  -6 5842.86 325.073   5
   8 -12  -6 6197.87 306.411  11
  -8  12   6 6396.17 309.066   6
  -8 -12   6 6248.71 308.926   9
  -8  12   5 1413.62 168.895  20
  -8 -12   5 1174.85 146.955   9
  -8  12   5 1358.18 169.429  19
   8  12  -5 1226.21 170.732   5
   8 -12  -5 1177.07 153.235  11
  -8  12   5 1503.03 168.984   6
  -8  12   4 12643.3 433.902  20
  -8  12   4 12767.7 438.040  19
   8  12  -4 12846.9 471.139   5
   8 -12  -4 13212.8 444.543  11
  -8  12   4 12810.0 435.480   6
  -8 -12   4 12824.0 440.968   9
  -8  12   3 1375.79 159.188  20
  -8 -12   3 1510.55 157.276   9
  -8  12   3 1364.40 166.248  19
   8  12  -3 1506.14 188.052   5
   8 -12  -3 1587.59 169.374  11
  -8  12   3 1393.25 157.920   6
  -8  12   2 307.704 97.1084  20
  -8 -12   2 164.060 97.2790   9
   8  12  -2 149.212 104.009   5
  -8  12   2 152.882 102.648  19
   8 -12  -2 183.357 103.927  11
   8  12  -2 186.313 105.228   4
  -8  12   2-16.1667 101.508   6
  -8 -12   1 109.532 104.451   9
   8  12  -1 7.04330 107.416   5
   8  12  -1 43.0613 97.8821  18
   8 -12  -1-27.0989 97.5101  11
   8  12  -1-79.9105 107.660   4
  -8  12   1-90.3054 109.161  19
  -8  12   1 152.650 97.7642   6
   8 -12  -1-78.2411 96.4800  10
  -8 -12   0 201.586 103.115   9
   8  12   0-22.5383 102.325   5
   8  12   0 88.3536 99.6556  18
   8 -12   0 115.018 98.7070  11
   8  12   0 189.902 107.982   4
  -8  12   0 70.1946 108.001   6
   8 -12   0 184.086 87.5723  10
  -8 -12  -1 2513.01 206.266   9
   8  12   1 2430.28 196.756   5
   8  12   1 2289.09 201.362   4
   8 -12   1 2323.14 189.295  11
  -8  12  -1 2310.28 201.871   6
   8 -12   1 2302.26 187.711  10
   8  12   1 2411.18 203.011  18
   8  12   2 568.791 133.736  18
   8 -12   2 742.754 119.853  11
  -8 -12  -2 553.550 130.203   9
   8  12   2 472.287 129.895   4
   8 -12   2 328.914 96.7738  10
  -8  12  -2 620.488 128.624   6
  -8 -12  -3 666.219 133.990   9
   8  12   3 735.192 144.953  18
   8  12   3 496.565 132.229   4
   8 -12   3 689.678 130.803  10
  -8  12  -3 804.161 161.066   6
  -8 -12  -4 8087.14 361.262   9
   8  12   4 7568.06 347.998  18
   8  12   4 8040.15 363.323   4
  -8  12  -4 8402.40 376.801   6
   8 -12   4 7740.59 347.462  10
  -8 -12  -5 1114.09 157.525   9
   8  12   5 1804.15 191.020  18
   8 -12   5 1297.94 158.979  10
  -8  12  -5 1592.96 189.142   6
  -8 -12  -6 4812.38 282.039   9
   8  12   6 4783.42 282.648  18
   8  12   6 5054.45 269.278  17
  -8  12  -6 5065.19 295.955   6
   8 -12   6 4800.86 278.573  10
  -8 -12  -7 359.784 114.189   9
  -8  12  -7 549.475 150.464   7
   8  12   7 729.939 142.742  18
   8 -12   7 643.328 132.509  10
  -8  12  -7 722.543 151.967   6
   8  12   8 134.502 111.266  18
  -8  12  -8 164.298 123.341   7
   8 -12   8-20.4211 90.0099  10
  -8  12  -8 38.4216 105.826   6
   8  12   9 524.074 123.300  18
  -8  12  -9 726.317 158.789   7
   8 -12   9 579.933 126.049  10
  -8  12  -9 576.009 137.942   6
   8  12  10 73.3694 102.622  19
  -8  12 -10-116.486 130.645   7
   8  12  10 215.030 111.323  18
   8 -12  10 196.699 85.8746  10
  -8  12 -10 189.569 106.151   6
  -8  14   9 5405.77 260.072  20
   8  14  -9 4757.56 260.502   5
   8 -14  -9 5311.49 246.331  11
  -8 -14   9 4869.91 241.776   9
  -8 -14   8 7.89732 86.7641   9
   8  14  -8-102.532 109.582   5
  -8  14   8-13.3069 99.2327  20
   8 -14  -8 27.0683 91.3757  11
  -8  14   7 12855.2 437.675  20
  -8  14   7 13250.6 435.832  19
   8  14  -7 12044.5 448.035   5
   8 -14  -7 12620.7 427.177  11
  -8 -14   7 12386.4 419.009   9
  -8  14   6 123.353 101.990  20
  -8  14   6 152.734 110.890  19
   8  14  -6 29.7585 111.469   5
   8 -14  -6 211.622 106.875  11
  -8 -14   6 156.719 97.3417   9
  -8  14   5 9498.44 380.426  20
  -8  14   5 9330.39 377.242  19
   8  14  -5 8815.12 393.902   5
   8 -14  -5 9177.49 372.294  11
  -8  14   5 9436.38 366.437   6
  -8 -14   5 9025.02 364.006   9
  -8  14   4 807.270 137.955  20
  -8 -14   4 544.412 128.340   9
  -8  14   4 761.036 147.307  19
   8  14  -4 502.643 141.163   5
   8 -14  -4 968.855 152.609  11
  -8  14   4 770.130 128.700   6
  -8  14   3 2071.19 187.787  20
  -8 -14   3 1763.52 172.638   9
  -8  14   3 1958.19 192.757  19
   8  14  -3 1727.93 192.287   5
  -8  14   3 2075.44 184.069   6
   8 -14  -3 1743.48 183.078  11
  -8 -14   2 12.3780 100.675   9
   8  14  -2-140.270 124.536   5
   8 -14  -2-87.9911 107.160  11
  -8  14   2 178.957 109.012   6
  -8 -14   1 1954.72 187.908   9
   8  14  -1 2016.93 192.033   5
   8  14  -1 2556.21 204.412  18
   8 -14  -1 2025.53 193.296  11
   8  14  -1 1956.24 191.187   4
   8 -14  -1 2039.53 181.550  10
  -8  14   1 1950.03 184.949   6
  -8 -14   0 1020.49 147.512   9
   8  14   0 1273.61 164.597  18
   8  14   0 1115.99 148.321   5
   8 -14   0 1160.51 155.550  11
   8  14   0 1152.90 163.999   4
  -8  14   0 998.646 147.176   6
   8 -14   0 937.952 139.526  10
  -8 -14   0 1487.07 167.083  10
  -8 -14  -1 299.637 108.377   9
   8  14   1 433.198 115.014   5
   8 -14   1 507.807 118.888  11
   8  14   1 452.629 124.075   4
  -8  14  -1 531.619 125.284   6
   8  14   1 635.320 134.995  18
   8 -14   1 838.348 138.567  10
   8  14   2 4170.28 260.634  18
   8  14   2 4122.68 270.672   4
  -8  14  -2 4435.96 276.002   6
   8 -14   2 4118.70 254.006  10
  -8 -14  -2 4055.88 254.571   9
  -8 -14  -3 819.441 137.220   9
   8  14   3 612.358 139.340  19
   8  14   3 799.617 146.468  18
   8 -14   3 520.182 127.485  10
  -8  14  -3 484.754 140.373   6
   8  14   4 337.476 126.962  18
  -8 -14  -4 398.383 115.836   9
   8 -14   4 236.805 107.832  10
  -8  14  -4 386.734 127.913   6
  -8 -14  -5 1978.96 184.547   9
   8  14   5 1761.06 183.465  19
   8  14   5 1552.65 181.505  18
   8 -14   5 1827.26 179.379  10
  -8  14  -5 1907.66 196.685   6
   8  14   6 13.5819 106.342  19
   8  14   6-29.2925 115.508  18
   8 -14   6-100.088 98.3387  10
  -8  14  -6 110.974 117.239   6
   8  14   7 1511.93 168.275  18
   8 -14   7 1395.64 161.497  10
  -8  14  -7 1570.47 176.703   6
   8  14   7 1274.54 170.002  19
   8  14   8 4596.90 250.488  19
   8  14   8 4751.55 254.951  18
  -8  14  -8 4726.19 259.535   6
   8 -14   8 4418.88 237.551  10
   8  14   9 3430.94 213.446  19
   8  14   9 3434.18 209.825  18
  -8  14  -9 3472.62 210.168   6
   8 -14   9 3265.13 200.665  10
  -8 -16   7 30.0044 75.4435   9
   8  16  -7-6.56508 96.3116   5
   8 -16  -7-103.793 85.3782  11
  -8  16   7-88.0078 94.5340  20
  -8 -16   6 126.857 85.8648   9
  -8  16   6-46.3821 99.5231  20
   8  16  -6 96.6456 96.6090   5
   8 -16  -6-27.6779 101.146  11
  -8  16   5 469.113 114.640  20
   8  16  -5 539.237 131.232   5
  -8 -16   5 367.901 100.902   9
  -8  16   5 339.021 93.6161   6
   8 -16  -5 535.058 110.544  11
  -8  16   4-38.0768 91.2367  20
   8  16  -4 332.463 122.826   5
  -8 -16   4 117.520 89.7995   9
   8 -16  -4 152.988 95.8073  11
  -8  16   4 129.696 91.0715   6
  -8 -16   3 868.547 135.783   9
   8  16  -3 677.147 139.668   5
   8 -16  -3 883.685 136.201  11
  -8  16   3 768.199 121.988   6
  -8 -16   2 415.830 118.323   9
   8  16  -2 344.515 129.484   5
   8 -16  -2 441.306 113.716  11
  -8  16   2 454.185 118.050   6
  -8 -16   1 573.830 121.794   9
   8  16  -1 521.249 129.493   5
   8 -16  -1 764.658 135.675  11
  -8  16   1 624.419 116.518   6
   8 -16  -1 644.994 116.053  10
  -8 -16   0 33.3192 96.8154   9
   8  16   0 131.044 104.307   5
   8 -16   0-96.8783 100.798  11
  -8  16   0-73.1518 96.5075   6
   8 -16   0 121.759 96.6271  10
  -8 -16   0 32.6994 89.6041  10
  -8 -16  -1 1118.97 149.793   9
   8  16   1 1021.91 147.220   5
  -8  16  -1 1277.52 164.744   6
   8 -16   1 1434.76 162.161  10
  -8 -16  -1 1226.14 154.747  10
  -8 -16  -2 105.513 87.4616   9
   8  16   2 41.6355 108.594  18
  -8  16  -2 35.9224 101.901   6
   8 -16   2 74.5189 96.2028  10
  -8 -16  -2 43.6558 90.2749  10
   8  16   3 4941.66 273.580  18
  -8  16  -3 4820.90 272.087   6
   8 -16   3 4841.51 263.977  10
  -8 -16  -3 4869.14 269.370  10
  -8 -16  -3 4763.19 256.190   9
   8  16   4 6679.31 298.327  19
   8  16   4 6761.70 310.960  18
  -8  16  -4 6599.36 312.602   6
   8 -16   4 6467.72 299.385  10
  -8 -16  -4 6877.36 315.743  10
   8  16   5 4209.03 239.564  19
   8  16   5 3975.35 237.461  18
  -8  16  -5 3851.37 233.847   6
   8 -16   5 3929.76 229.358  10
  -8 -16  -5 3920.05 231.294  10
   8  16   6 3512.99 216.261  19
   8  16   6 3346.00 216.934  18
  -8  16  -6 3459.34 216.131   6
   8 -16   6 3337.30 204.110  10
  -8 -16  -6 3574.98 213.461  10
   8  18  -2 3692.95 221.013   5
   8  18  -1 142.105 89.0481   5
  -8  18   1 80.1256 87.7917   6
  -8  18   0 684.104 120.237   6
  -8  18  -1 1655.44 151.631   6
   8 -18   1 1591.78 143.959  10
   9   1 -14 965.923 137.369   5
   9  -1 -14 943.997 132.369   5
   9   1 -13 3664.16 236.347   5
  -9  -1  11 32916.9 731.686   8
  -9  -1  10 17695.1 502.790   8
  -9  -1   9 14182.5 430.944   8
   9  -1  -8 194.812 90.7441   4
  -9   1   8 6.10581 88.5571   7
  -9  -1   8 185.996 89.1464   8
  -9   1   7 297.012 86.3373  20
   9   1  -7 334.585 88.8549   4
  -9  -1   7 311.813 77.4946   8
  -9  -1   7 337.653 125.065   1
  -9  -1   7 487.941 106.908   7
  -9   1   7 525.516 98.1533   7
   9   1  -7 538.677 165.753  12
   9  -1  -7 278.829 128.154  12
  -9   1   7 444.954 118.914   1
   9  -1  -7 206.336 86.1590   4
  -9   1   6 879.441 152.049   1
  -9  -1   6 1052.01 147.686   1
   9   1  -6 898.561 157.702  12
   9  -1  -6 1217.61 172.716  12
  -9  -1   5 9036.22 368.162   1
  -9   1   5 8831.11 364.039   1
   9   1  -5 9555.93 406.716  12
   9  -1  -5 9305.79 421.230  12
  -9   1   4 54.8102 108.367   1
   9   1  -4 246.736 130.626  12
   9  -1  -4 232.888 141.364  12
  -9  -1   4 119.375 102.008   1
   9   1  -3 55.6199 114.060  12
  -9   1   3 211.449 112.381   1
  -9  -1   3 88.3866 102.028   1
   9   1  -2 23322.0 616.607  12
   9  -1  -2 22310.4 631.544  12
  -9  -1   2 22332.4 556.845   1
  -9   1   2 22282.0 551.162   1
   9   1  -1 1464.65 178.411  12
   9  -1  -1 1323.59 198.406  12
  -9  -1   1 1469.51 156.478   1
  -9   1   1 1476.58 146.150   1
  -9  -1   0 1581.56 120.867  14
   9   1   0 1609.60 130.512   3
   9   1   0 1562.10 178.817  12
   9  -1   0 1394.10 188.423  12
  -9   1   0 1617.87 152.036   1
  -9  -1  -1 50772.5 760.881  14
  -9   1  -1 50340.5 835.689  13
   9   1   1 50474.4 855.012   3
   9   1   1 49880.6 927.336  12
   9  -1   1 50367.4 963.787  12
   9  -1   1 51445.7 830.547   3
  -9   1  -1 49125.4 859.395   1
  -9  -1  -2 2501.36 130.174  14
  -9  -1  -2 2062.09 163.410  13
  -9   1  -2 2139.01 162.069  13
   9   1   2 2391.37 172.220   3
   9  -1   2 2192.50 195.797  12
   9   1   2 2157.57 169.981  12
   9  -1   2 2056.96 159.839   3
  -9   1  -2 2379.37 160.634   1
   9  -1   3 170.426 103.074   2
  -9  -1  -3 79.3950 95.8758  13
  -9   1  -3 254.832 99.3798  13
   9   1   3 8.01112 97.4722   3
   9  -1   3 153.819 89.6468   3
  -9  -1  -4 12102.7 416.783  13
  -9   1  -4 12333.8 417.362  13
   9   1   4 11979.7 429.409   3
   9  -1   4 11598.6 391.043   2
   9  -1   5 1414.05 142.640   2
  -9  -1  -5 1483.35 176.392  13
  -9   1  -5 1287.90 161.213  13
   9   1   5 1293.02 166.630   3
   9  -1   6 20162.7 491.472  16
  -9  -1  -6 21483.1 628.166  13
  -9   1  -6 21290.9 624.022  13
   9   1   6 20097.3 492.879  16
   9   1   6 20588.1 632.051   3
   9  -1   6 20672.3 519.127  10
   9   1   7 2611.60 191.862  16
   9  -1   7 2636.86 188.885  16
   9  -1   7 2596.16 241.022  15
   9   1   7 2397.56 168.453  11
  -9   1  -7 2132.02 206.176   7
   9  -1   7 2230.57 179.758  10
   9  -1   8 19031.1 508.789  16
   9  -1   8 19468.3 647.215  15
   9   1   8 19048.2 510.904  16
   9  -1   8 18392.6 525.903  10
   9   1   9 320.226 121.468  16
   9  -1   9 210.898 118.325  16
  -9   1  -9 331.916 140.896   7
   9  -1  10 19614.7 553.865  16
  -9   1 -10 18909.8 595.910   7
   9   1  10 20562.8 563.993  16
   9   1  11 1595.39 180.307  16
   9  -1  11 1205.06 169.962  16
  -9   1 -11 1709.98 205.519   7
   9   1  12 5347.46 280.458  17
   9   1  12 4894.50 276.997  16
   9  -1  12 5055.07 284.597  16
   9   1  13 365.055 119.196  17
   9  -1  13-21.8785 121.890  16
   9   1  13 119.106 100.450  16
   9   1  14-155.194 99.9861  17
   9  -1  14 51.6829 94.6135  17
   9   1  14-30.6353 95.3825  16
   9  -1  14-101.477 98.8772  16
  -9  -3  14 992.711 168.574  15
   9   3 -13 1042.04 149.090   5
   9   3 -12 236.852 108.835   5
  -9  -3  11 10749.3 397.644   8
   9   3 -11 10133.2 402.070   5
  -9  -3  10 58.0898 89.5185   8
   9   3 -10 149.251 116.822   5
  -9  -3   9 5155.57 262.750   8
  -9  -3   8 979.589 119.226   8
  -9   3   8 934.730 130.774   7
  -9   3   8 938.692 128.180  20
  -9   3   7 3383.71 204.818   7
  -9   3   7 3250.02 258.713   1
  -9  -3   7 3191.04 198.709   8
   9   3  -7 3032.52 259.145  12
   9  -3  -7 2816.13 265.238  12
  -9   3   7 3054.05 195.180  20
  -9  -3   6 74.2183 82.0574   8
  -9   3   6 0.40633 81.3817   7
   9   3  -6 194.647 116.162  12
   9  -3  -6 138.565 128.063  12
  -9  -3   6 26.3142 107.887   1
  -9   3   6 99.1839 101.841   1
   9   3  -5 5258.51 297.061  12
   9  -3  -5 4943.11 322.932  12
  -9   3   5 5376.77 293.995   1
  -9  -3   5 5164.61 281.145   1
  -9   3   4 985.945 157.524   1
   9   3  -4 941.470 146.555  12
   9  -3  -4 1007.75 178.113  12
  -9  -3   4 1110.30 150.887   1
  -9  -3   3 2392.48 155.331  14
   9   3  -3 2332.37 200.190  12
   9  -3  -3 2027.37 228.431  12
  -9   3   3 2169.13 189.345   1
  -9  -3   3 2210.57 190.075   1
  -9   3   2 38908.1 797.713   1
  -9  -3   2 40574.6 695.903  14
   9   3  -2 42087.4 841.513  12
   9  -3  -2 37162.3 907.334  12
  -9   3   1 16722.0 457.746   1
   9   3  -1 17337.2 430.866   3
   9   3  -1 16177.1 488.330  12
   9  -3  -1 15580.6 537.944  12
  -9  -3   1 16094.2 382.904  14
  -9   3   0 9353.95 328.515   1
   9   3   0 9830.58 327.870   3
  -9  -3   0 9433.21 282.008  14
   9  -3   0 9680.23 402.357  12
  -9   3  -1 38274.7 715.940   1
  -9  -3  -1 37561.2 640.667  14
   9   3   1 36563.7 732.419   3
   9  -3   1 38786.2 832.256  12
  -9  -3  -2 30849.8 556.001  14
  -9   3  -2 31082.1 647.273  13
   9   3   2 29921.5 676.414   3
   9  -3   2 31103.5 736.516  12
  -9  -3  -3 27444.6 502.503  14
  -9   3  -3 26444.2 613.347  13
   9   3   3 26064.5 640.393   3
   9  -3   4 253.812 120.368   2
  -9   3  -4 64.8420 94.1997  13
  -9   3  -5 4323.89 266.800  13
   9   3   5 4266.80 279.335   3
  -9  -3  -5 4714.24 288.940  13
   9  -3   5 4625.99 276.925   2
   9  -3   6 1654.70 148.095  16
   9  -3   6 1936.25 220.432  15
  -9  -3  -6 1899.31 202.552  13
   9  -3   6 1619.33 181.543   2
  -9   3  -6 1757.23 195.739  13
   9   3   6 1943.78 159.484  11
   9   3   6 1816.97 160.456  16
   9   3   6 2124.93 166.838  17
  -9   3  -6 1724.63 190.633   7
   9   3   6 1816.44 205.186   3
   9  -3   6 1833.50 160.733  10
   9   3   7 2274.71 181.417  17
   9   3   7 2261.05 181.310  16
   9  -3   7 2295.08 175.516  16
   9  -3   7 2371.80 244.502  15
   9   3   7 2463.05 181.926  11
  -9   3  -7 2227.94 206.177   7
   9  -3   7 2204.25 177.509  10
   9   3   8 3621.67 221.794  17
   9   3   8 3565.97 225.705  16
   9  -3   8 3778.47 227.534  16
  -9   3  -8 3152.29 252.358   7
   9   3   8 3905.02 229.115  11
   9  -3   8 3474.75 226.499  10
   9  -3   8 3383.07 280.458  15
   9   3   9 6077.95 296.160  17
   9   3   9 6310.11 296.925  16
   9  -3   9 5887.20 287.628  16
   9  -3   9 6107.10 395.873  15
  -9   3  -9 5577.14 332.087   7
   9  -3   9 5764.40 295.816  10
   9   3  10 1104.10 154.922  17
   9  -3  10 1242.74 165.012  16
   9  -3  10 1321.11 225.557  15
   9   3  10 1179.78 160.726  16
  -9   3 -10 1280.34 198.397   7
   9  -3  10 1545.05 177.111  10
   9   3  11 14392.4 457.953  17
   9   3  11 15032.0 475.957  16
   9  -3  11 14148.7 470.726  16
   9  -3  11 13861.6 601.554  15
  -9   3 -11 12791.3 501.659   7
   9   3  12 3096.80 219.728  17
   9  -3  12 2356.28 266.954  15
  -9   3 -12 2499.56 236.517   7
   9  -3  12 2829.91 219.317  16
   9   3  12 2759.17 206.605  16
   9  -3  13 623.394 127.148  16
   9   3  13 872.981 132.221  17
  -9   3 -13 603.114 152.571   7
   9  -3  14 695.903 129.354  16
  -9  -5  14 2792.36 234.637  15
   9   5 -13 3195.65 220.146   5
  -9  -5  13 3269.48 274.292  15
   9   5 -12 415.028 119.448   5
   9   5 -11 821.765 144.016   5
  -9  -5  11 895.386 132.575   8
  -9   5  10 33.6820 96.8091  20
   9   5 -10-31.8229 116.087   5
  -9  -5  10 126.447 100.703   8
  -9  -5   9 280.064 101.439   8
   9   5  -9 369.286 125.955   5
  -9   5   9 88.1628 91.8760  20
  -9  -5   8 18655.3 514.216   8
  -9   5   8 18911.2 514.711   7
   9   5  -8 19307.6 552.161   5
  -9   5   8 19031.4 525.017  20
  -9  -5   7 3629.62 211.334   8
   9   5  -7 3208.97 221.367   5
  -9   5   7 3553.22 217.915  20
  -9   5   7 3133.53 199.183   7
  -9   5   6 25747.8 593.358  20
  -9   5   6 24259.6 571.387   7
   9   5  -6 26682.8 623.030   5
  -9   5   6 25690.9 729.155   1
   9  -5  -6 25357.2 804.708  12
  -9  -5   6 25771.7 585.844   8
  -9   5   5 1426.62 140.671  20
  -9  -5   5 1402.34 129.967   8
   9   5  -5 1219.63 140.389   5
   9  -5  -5 1351.96 207.720  12
  -9  -5   5 1227.17 160.488   1
  -9   5   5 1270.07 126.628   6
  -9   5   5 1401.48 182.565   1
   9  -5  -4 1501.65 211.053  12
  -9  -5   4 1782.74 145.060  14
  -9  -5   4 1781.76 182.488   1
  -9   5   4 1773.16 185.422   1
  -9   5   3 10523.7 402.904   1
  -9  -5   3 10614.9 322.820  14
   9  -5  -3 9883.23 467.379  12
  -9   5   2 16414.3 496.856   1
   9   5  -2 17489.8 475.418   3
  -9  -5   2 16347.0 409.104  14
   9  -5  -2 15642.6 573.309  12
   9  -5  -1 73.3926 134.026  12
  -9  -5   1 279.577 84.0284  14
   9   5  -1-87.7415 96.4579   3
  -9   5   1 387.638 110.343   1
   9   5   0 89169.4 1409.98   3
  -9  -5   0 87869.6 1278.48  14
   9  -5   0 88933.1 1508.19  12
   9   5   1 3577.78 232.494   3
  -9  -5  -1 3195.39 174.627  14
   9  -5   1 3077.04 237.597  12
  -9  -5  -2 48237.4 808.611  14
   9   5   2 46248.5 943.237   3
   9  -5   2 48165.8 993.349  12
   9  -5   2 47594.7 983.079   2
  -9  -5  -3 7504.72 265.915  14
   9   5   3 7641.84 350.869   3
  -9   5  -3 7842.49 336.953  13
   9  -5   4 106.897 110.147   2
  -9   5  -4 196.455 97.0770  13
   9   5   4 177.490 105.193   3
   9   5   5 2544.22 181.778  17
   9  -5   5 2890.20 178.103  16
   9  -5   5 2364.81 238.104  15
  -9   5  -5 2749.10 232.067  13
  -9   5  -5 2419.32 218.509   7
   9  -5   5 2302.39 223.768   2
   9   5   5 2711.45 230.903   3
   9   5   5 3053.20 193.793  11
   9  -5   5 2973.81 192.600  10
   9   5   6 5295.14 254.605  17
   9  -5   6 5423.45 250.342  16
   9  -5   6 4999.29 342.782  15
  -9   5  -6 4850.23 301.957   7
   9   5   6 5909.89 274.351  11
   9  -5   6 5871.70 276.809  10
   9   5   7 47.5497 95.6529  17
   9  -5   7-179.941 109.811  16
   9  -5   7-104.480 137.608  15
  -9   5  -7 9.16700 130.353   7
   9  -5   7 62.6351 90.0206  10
   9   5   8 5269.16 271.441  17
   9  -5   8 5034.68 259.836  16
   9  -5   8 5056.17 357.841  15
  -9   5  -8 4712.32 315.016   7
   9  -5   8 5018.92 270.269  10
   9   5   9 8903.78 355.293  17
   9  -5   9 9382.30 361.153  16
   9  -5   9 8600.83 475.430  15
   9  -5   9 8463.64 361.317  10
   9  -5  10 39.5242 113.707  16
   9  -5  10 72.9623 146.542  15
  -9   5 -10 76.8694 145.659   7
   9   5  10 384.240 131.666  17
   9  -5  10 117.336 92.2318  10
   9  -5  11 58.2689 113.208  16
   9  -5  11 131.437 147.039  15
   9   5  11 79.7452 113.408  17
  -9   5 -11 217.979 154.630   7
   9  -5  11-20.7764 98.7168  10
   9   5  12 2212.75 184.857  17
   9  -5  12 2212.35 198.716  16
   9  -5  12 1930.19 260.583  15
  -9   5 -12 2254.78 232.852   7
   9  -5  13 1000.98 137.736  16
   9   5  13 932.512 128.312  17
  -9   5 -13 1044.61 168.402   7
  -9  -7  13 396.952 141.860  15
   9   7 -13 142.708 93.0297   5
   9   7 -13 489.081 129.378   6
  -9  -7  12 263.410 132.880  15
   9   7 -12-81.4504 115.302   5
   9   7 -11 320.489 125.521   5
  -9  -7  10 8078.64 343.327   8
   9   7 -10 7583.96 357.110   5
  -9   7  10 8189.32 345.049  20
  -9   7   9 493.053 118.657  20
  -9  -7   9 436.289 117.634   8
   9   7  -9 434.256 128.541   5
  -9   7   8 8011.19 340.451  20
  -9  -7   8 8451.87 337.980   8
   9   7  -8 7593.70 354.387   5
  -9   7   7 21589.5 567.437  20
  -9  -7   7 21067.7 547.957   8
   9   7  -7 21823.7 596.635   5
   9   7  -6 6514.10 306.133   5
  -9   7   6 6435.19 292.194  20
   9  -7  -6 6378.82 278.588  11
  -9   7   6 6321.62 284.483   6
  -9  -7   6 6200.62 273.068   8
  -9  -7   5 37609.2 739.786   8
  -9   7   5 37460.0 755.285  20
   9   7  -5 38252.4 791.704   5
  -9  -7   5 37266.9 746.033  14
  -9   7   5 36121.0 726.688   7
  -9   7   5 36993.4 736.915  19
   9  -7  -5 33853.9 996.407  12
   9  -7  -5 37146.7 741.547  11
  -9   7   5 38095.1 755.219   6
  -9  -7   5 35010.0 742.814   9
  -9   7   4 18224.7 469.496  19
  -9   7   4 18685.0 481.213  20
  -9   7   4 17929.8 468.482   7
   9   7  -4 18648.8 506.621   5
  -9  -7   4 18923.1 474.488   8
  -9  -7   4 18117.7 474.447  14
   9   7  -4 18058.7 471.446   4
   9  -7  -4 17281.7 665.335  12
  -9   7   4 19585.7 617.287   1
  -9   7   4 19019.7 486.753   6
   9  -7  -4 18838.3 482.013  11
  -9  -7   4 18733.9 491.477   9
  -9   7   3 308.563 88.3901  20
  -9   7   3 210.574 92.0221  19
  -9  -7   3 217.443 80.2347  14
   9  -7  -3 189.728 153.537  12
  -9   7   3 353.540 127.891   1
   9   7  -3 194.384 105.880   3
   9  -7  -3 348.720 96.4268  11
  -9   7   3 298.246 99.8195   6
   9   7  -2 25309.9 662.932   3
  -9  -7   2 26271.3 570.430  14
   9  -7  -2 26116.6 742.501  12
  -9   7   2 26510.5 690.389   1
   9   7  -1 5438.55 301.845   3
  -9  -7   1 5899.43 251.459  14
   9  -7  -1 5857.34 339.801  12
  -9   7   1 6132.90 309.111   1
   9   7   0 24456.2 656.191   3
  -9  -7   0 25315.8 556.415  14
   9  -7   0 24841.4 691.908  12
   9   7   1 17138.4 549.524   3
  -9  -7  -1 18080.0 456.606  14
   9  -7   1 17469.7 565.618  12
   9   7   2 4679.81 225.571  17
  -9  -7  -2 4693.01 227.592  14
   9   7   2 4908.44 298.078   3
   9  -7   2 4722.71 302.924   2
   9   7   3 498.977 104.673  17
  -9  -7  -3 321.620 87.6713  14
   9  -7   3 224.159 114.026   2
  -9   7  -3 500.655 132.152  13
   9   7   3 355.079 97.1526  11
  -9   7  -3 231.096 114.237   7
   9   7   3 325.250 116.960   3
   9  -7   3 259.527 86.5113  11
   9   7   3 213.750 91.2725   4
   9  -7   3 385.840 99.6987  10
  -9  -7  -4 2487.17 175.422  14
   9   7   4 2469.97 231.523   3
  -9   7  -4 2363.28 214.399   7
  -9   7  -4 2463.49 232.138  13
   9   7   4 2602.55 187.073  17
   9   7   4 2390.45 178.589   4
   9  -7   4 2617.37 180.324  11
  -9   7  -4 2836.42 194.519   6
   9  -7   4 2523.54 182.734  10
   9  -7   4 2409.97 240.848   2
  -9   7  -5 3113.43 246.949   7
   9   7   5 3268.01 202.941   4
   9   7   5 3100.00 208.098  17
   9  -7   5 3268.52 210.019  10
   9   7   6 2009.84 177.758  17
  -9   7  -6 1902.89 216.191   7
   9  -7   6 1956.02 178.779  10
   9   7   7 123.297 107.688  17
   9  -7   7 64.6845 96.5710  16
   9  -7   7 213.002 168.326  15
  -9   7  -7 3.04200 160.969   7
   9  -7   7 119.946 90.9417  10
   9   7   8 975.660 155.781  17
   9  -7   8 603.512 190.947  15
   9  -7   8 835.392 137.761  16
  -9   7  -8 900.433 197.380   7
   9  -7   8 935.020 146.587  10
   9   7   9 514.824 130.991  17
   9  -7   9 288.458 112.126  16
   9  -7   9 635.214 211.258  15
  -9   7  -9 498.672 171.410   7
   9  -7   9 464.219 118.548  10
   9   7  10 1945.83 188.287  17
   9  -7  10 2169.23 191.668  16
   9  -7  10 1419.37 249.897  15
  -9   7 -10 1849.18 226.373   7
   9  -7  10 1996.05 187.714  10
   9   7  11 196.617 115.264  17
   9  -7  11-13.8282 109.451  16
  -9   7 -11 339.278 162.085   7
   9   7  11 13.2056 105.629  18
   9  -7  11 133.956 104.496  10
   9  -7  12 460.817 116.483  16
   9   7  12 527.198 120.621  18
  -9   7 -12 185.919 141.862   7
  -9   7 -13-59.4402 117.754   7
   9  -7  13 78.3140 95.0397  16
   9   9 -12 505.035 125.506   5
   9   9 -12 64.3324 118.732   6
   9   9 -11 161.219 105.329   5
  -9   9  11 172.384 93.3080  20
   9   9 -11 245.989 122.899   6
  -9  -9  10 8.25390 87.2475   8
   9   9 -10-258.152 138.751   5
  -9   9  10 135.629 105.174  20
   9   9 -10-95.9709 125.035   6
  -9  -9   9 1052.17 141.523   9
  -9  -9   9 1085.05 141.791   8
   9   9  -9 753.768 152.090   5
  -9   9   9 1008.37 151.331  20
   9   9  -9 1282.71 172.673   6
  -9   9   8 165.378 114.374  20
   9   9  -8-7.51117 109.705   5
  -9  -9   8 181.558 100.249   8
  -9  -9   8 83.9921 90.4892   9
  -9   9   7 890.995 143.785  20
  -9  -9   7 831.660 129.223   8
   9   9  -7 834.803 161.560   5
  -9  -9   7 701.786 124.556   9
   9  -9  -7 1260.39 149.882  11
  -9  -9   6 487.070 117.945   9
  -9  -9   6 429.661 107.397   8
  -9   9   6 216.050 107.827  20
   9   9  -6 199.347 109.301   5
  -9   9   6 383.224 125.171  19
   9  -9  -6 350.478 105.856  11
  -9   9   6 231.667 92.9769   6
  -9   9   5 4947.44 266.353  20
  -9   9   5 4586.62 255.414  19
   9   9  -5 5045.00 287.927   5
  -9  -9   5 5037.07 249.604   8
   9  -9  -5 4987.07 261.297  11
  -9   9   5 5315.99 268.210   6
  -9  -9   5 5313.85 271.596   9
  -9   9   4 5683.92 273.410  20
  -9   9   4 5158.73 263.440  19
   9   9  -4 5209.62 285.851   5
  -9  -9   4 5352.50 250.929   8
   9  -9  -4 5289.42 264.143  11
  -9   9   4 5487.39 269.511   6
  -9  -9   4 5495.77 271.025   9
  -9   9   3 43072.8 828.725  20
  -9  -9   3 44849.5 816.212   8
   9   9  -3 42760.1 877.696   5
   9   9  -3 42003.9 830.324   4
   9  -9  -3 41887.6 831.574  11
  -9   9   3 43366.8 840.424   6
  -9   9   3 40877.6 818.299  19
  -9  -9   3 44321.7 854.557   9
  -9   9   2 1163.54 135.429  20
  -9   9   2 1044.12 132.878  19
  -9  -9   2 1135.87 138.284   9
   9   9  -2 1109.16 147.312   5
  -9   9   2 855.939 169.524   1
   9   9  -2 1082.59 176.271   3
   9  -9  -2 1289.27 142.717  11
  -9   9   2 1244.66 139.717   6
   9   9  -2 1096.83 142.925   4
  -9  -9   1 10570.9 373.044   9
   9   9  -1 10458.0 373.177   5
   9   9  -1 10662.4 460.664   3
   9  -9  -1 9864.39 454.128  12
   9   9  -1 10581.7 373.847   4
   9  -9  -1 11040.3 374.817  11
  -9   9   1 10520.5 360.014   6
  -9  -9   0 3911.33 232.743   9
   9   9   0 3700.31 277.325   3
  -9   9   0 3771.35 210.790   7
   9   9   0 3719.83 224.849   4
   9  -9   0 3236.18 267.310  12
   9  -9   0 3989.34 225.910  11
  -9   9   0 3813.63 219.762   6
  -9  -9  -1 235.424 96.8130   9
   9   9   1 214.252 98.7326  18
   9   9   1 241.263 100.412  17
  -9   9  -1 228.409 104.033   7
   9  -9   1 316.349 98.8957  11
   9   9   1 243.324 102.525   4
   9  -9   1 210.695 83.2197  10
  -9   9  -1 203.681 98.3670   6
  -9  -9  -2 3592.33 232.220   9
   9   9   2 3474.25 217.023  18
   9   9   2 3156.48 206.000  17
   9  -9   2 3649.98 217.105  11
  -9   9  -2 3805.30 235.418   7
   9   9   2 3557.88 225.595   4
  -9   9  -2 3916.20 231.746   6
   9  -9   2 3855.80 219.835  10
   9   9   3 3669.68 230.499  18
  -9   9  -3 3481.06 239.976   7
   9   9   3 3371.03 220.202   4
   9  -9   3 3931.06 222.132  11
  -9   9  -3 3912.37 245.020   6
   9  -9   3 3619.53 217.713  10
   9   9   3 3749.24 227.101  17
   9   9   4 751.972 133.606  18
   9   9   4 531.748 119.780  17
  -9   9  -4 761.941 159.705   7
   9   9   4 669.928 128.963   4
   9  -9   4 836.215 124.909  10
  -9   9  -4 925.782 147.602   6
   9   9   5 10434.4 390.853  18
   9   9   5 10251.4 383.260  17
  -9   9  -5 10992.4 441.484   7
   9   9   5 11436.9 405.620   4
  -9   9  -5 11611.4 419.191   6
   9  -9   5 10870.3 396.195  10
   9   9   6 2331.13 197.032  17
   9   9   6 2455.67 198.381   4
   9   9   6 2500.02 204.673  18
  -9   9  -6 2455.01 242.009   7
  -9   9  -6 3019.63 228.788   6
   9  -9   6 2605.84 207.200  10
   9   9   7 12811.8 446.795  18
   9   9   7 13289.0 442.188  17
  -9   9  -7 12074.6 489.215   7
  -9   9  -7 14087.7 474.686   6
   9  -9   7 12602.2 444.897  10
   9   9   8 214.564 110.212  17
   9   9   8 154.288 107.839  18
  -9   9  -8 126.280 146.999   7
   9  -9   8 113.666 108.597  10
   9   9   9 4544.97 264.911  17
  -9   9  -9 4595.39 316.746   7
   9  -9   9 4574.73 268.786  10
   9   9   9 4474.53 268.832  18
   9   9  10 880.895 148.254  18
   9   9  10 1035.57 151.359  17
  -9   9 -10 705.821 173.150   7
   9  -9  10 928.238 143.658  10
  -9   9 -11 791.437 170.428   7
   9   9  11 1057.67 150.667  18
  -9   9 -12 220.578 119.168   7
   9   9  12 161.498 95.9732  18
   9  11 -11 367.809 123.384   5
  -9  11  11 36.5948 87.6938  20
  -9 -11  10 1879.78 168.649   9
   9  11 -10 1838.12 184.228   5
  -9  11  10 1941.58 177.921  20
  -9 -11   9 1682.83 171.428   9
  -9  11   9 1713.44 178.523  20
  -9 -11   9 1448.89 152.000   8
   9  11  -9 1350.02 183.411   5
  -9 -11   8 1897.16 181.497   9
  -9  11   8 2055.50 196.990  20
  -9 -11   8 2110.56 172.724   8
   9  11  -8 1803.96 195.125   5
   9 -11  -8 2375.88 191.041  11
  -9  11   7 2815.24 221.066  20
  -9  11   7 3599.84 242.088  19
   9  11  -7 2818.57 231.732   5
  -9 -11   7 3168.88 210.999   8
   9 -11  -7 2958.07 212.659  11
  -9 -11   7 2723.84 210.774   9
  -9  11   6 4880.07 277.017  20
   9  11  -6 4896.80 303.961   5
   9 -11  -6 4888.10 269.303  11
  -9  11   6 4751.48 265.994   6
  -9  11   6 5220.49 280.892  19
  -9 -11   6 5361.50 282.660   9
  -9  11   5 192.812 101.563  20
  -9 -11   5 288.426 111.427   9
  -9  11   5 378.398 127.514  19
   9  11  -5 85.2870 109.770   5
   9 -11  -5 139.605 101.915  11
  -9  11   5 196.588 109.471   6
  -9  11   4 5896.37 293.191  20
  -9  11   4 5907.18 296.299  19
   9  11  -4 6184.86 327.019   5
   9 -11  -4 6396.78 301.390  11
  -9  11   4 6387.28 302.297   6
  -9 -11   4 5897.73 300.120   9
  -9  11   3 1691.40 168.456  20
  -9  11   3 1572.46 168.963  19
  -9 -11   3 1587.10 166.914   9
   9  11  -3 1693.83 184.855   5
   9 -11  -3 1681.72 166.315  11
   9  11  -3 1614.53 165.861   4
  -9  11   3 1569.76 162.901   6
  -9  11   2 4499.91 243.131  20
   9  11  -2 4083.86 257.938   5
   9  11  -2 3668.31 239.642   4
   9 -11  -2 4258.63 249.784  11
  -9  11   2 3772.88 232.995   6
  -9 -11   2 4299.05 249.399   9
   9  11  -1 15842.5 490.897   5
   9  11  -1 15180.8 479.119   4
   9 -11  -1 14840.6 464.990  11
  -9  11   1 15407.9 471.525   6
  -9 -11   1 15518.7 482.773   9
   9  11   0 88.4714 94.4038  18
   9  11   0 118.151 99.2229   5
  -9 -11   0 28.0876 93.6848   9
   9 -11   0 201.943 102.559  11
   9  11   0 7.48884 101.708   4
  -9  11   0 146.919 93.2681   6
   9 -11   0 174.923 91.9856  10
  -9 -11  -1 7082.52 328.525   9
   9  11   1 7734.75 318.206  18
   9  11   1 6924.10 326.913   4
   9 -11   1 7361.49 316.337  11
  -9  11  -1 7229.64 325.094   6
   9 -11   1 7015.62 309.029  10
  -9 -11  -2-59.0315 100.883   9
   9  11   2 219.868 112.328  18
   9 -11   2 47.8803 92.0146  11
   9  11   2-70.7374 118.320   4
   9 -11   2 79.1028 93.6683  10
  -9  11  -2 136.565 113.983   6
  -9 -11  -3 3379.72 244.622   9
   9  11   3 3229.98 228.854  18
   9  11   3 3159.34 225.337  17
   9  11   3 3385.31 231.469   4
  -9  11  -3 3639.67 248.446   6
   9 -11   3 3016.34 215.575  10
  -9 -11  -4 10565.7 420.475   9
   9  11   4 10803.4 407.930  18
  -9  11  -4 12207.6 446.408   7
   9  11   4 11064.2 421.509   4
   9  11   4 11386.9 408.857  17
  -9  11  -4 11776.0 440.946   6
   9 -11   4 10832.2 400.817  10
  -9 -11  -5 1820.74 185.583   9
   9  11   5 1839.19 183.066  17
  -9  11  -5 2053.57 206.590   7
   9  11   5 2173.97 196.010  18
   9  11   5 1936.72 196.337   4
   9 -11   5 1782.96 178.038  10
  -9  11  -5 2038.29 204.959   6
  -9 -11  -6 7920.52 366.183   9
   9  11   6 7681.86 349.835  18
   9  11   6 8304.12 356.262  17
  -9  11  -6 8674.68 395.517   7
  -9  11  -6 8456.02 373.892   6
   9 -11   6 7824.99 352.131  10
  -9 -11  -7 188.452 101.204   9
   9  11   7 150.138 112.084  17
   9  11   7 231.396 115.868  18
  -9  11  -7 303.501 135.957   7
   9 -11   7 274.872 123.056  10
  -9  11  -7 293.002 129.040   6
  -9 -11  -8 686.087 136.637   9
   9  11   8 451.559 123.495  17
  -9  11  -8 671.716 160.261   7
   9 -11   8 546.213 124.576  10
  -9  11  -8 632.615 140.892   6
   9  11   8 632.886 142.739  18
  -9 -11  -9 522.237 125.778   9
   9  11   9 502.204 125.684  18
  -9  11  -9 543.480 157.328   7
   9 -11   9 434.225 117.841  10
   9  11  10 1262.95 153.669  18
  -9  11 -10 1145.30 161.927   7
   9 -11  10 1212.20 146.198  10
  -9  11 -11 75.5198 112.592   7
  -9  13  10 562.002 109.107  20
   9  13 -10 478.959 115.469   5
  -9 -13   9 852.613 123.248   9
   9  13  -9 642.412 128.568   5
  -9  13   9 947.138 135.441  20
  -9  13   8 8245.74 346.294  20
   9  13  -8 7610.84 353.681   5
   9 -13  -8 8242.11 334.927  11
  -9 -13   8 8326.83 337.783   9
  -9  13   7 1887.67 188.137  20
   9  13  -7 1686.07 187.899   5
   9 -13  -7 1943.67 182.758  11
  -9 -13   7 2171.65 185.789   9
  -9  13   6 774.162 140.229  20
  -9 -13   6 829.529 132.811   9
   9  13  -6 818.462 150.336   5
  -9  13   6 905.590 143.290   6
   9 -13  -6 889.914 148.316  11
  -9  13   5 897.164 146.273  20
  -9 -13   5 897.893 138.527   9
   9  13  -5 959.879 167.541   5
   9 -13  -5 967.592 155.227  11
  -9  13   5 794.502 137.154   6
  -9  13   4 3137.43 223.319  20
   9  13  -4 2791.51 232.190   5
   9 -13  -4 3107.31 226.887  11
  -9  13   4 3097.61 220.551   6
  -9 -13   4 3169.25 224.785   9
  -9  13   3 87.6047 91.7478  20
  -9 -13   3 181.103 105.307   9
   9  13  -3 203.506 121.016   5
   9 -13  -3 113.762 107.941  11
  -9  13   3 352.772 120.472   6
   9  13  -2 2645.83 230.398   5
   9  13  -2 2504.83 212.158   4
   9 -13  -2 2947.94 221.170  11
  -9  13   2 2838.61 213.372   6
  -9 -13   2 2808.08 216.539   9
   9  13  -1 3078.71 234.817   5
   9  13  -1 2933.92 227.621   4
   9 -13  -1 3180.16 228.312  11
  -9  13   1 2856.68 216.511   6
  -9 -13   1 3145.27 229.529   9
  -9 -13   0 137.354 103.273   9
   9  13   0 247.702 109.052  18
   9  13   0 332.787 126.606   5
   9 -13   0 416.754 114.787  11
   9  13   0 179.900 108.620   4
  -9  13   0 234.603 118.014   6
   9 -13   0 110.948 99.0317  10
  -9 -13  -1 262.474 101.426   9
   9  13   1 451.532 126.138  18
   9 -13   1 391.635 114.699  11
   9  13   1 350.544 129.227   4
  -9  13  -1 359.691 110.486   6
   9 -13   1 610.246 121.449  10
  -9 -13  -2 74.6472 107.624   9
   9  13   2-150.242 115.398  18
   9 -13   2 63.3521 104.244  11
   9  13   2 22.3421 123.357   4
  -9  13  -2 6.33061 108.187   6
   9 -13   2 34.1869 94.8242  10
  -9 -13  -3 13192.8 469.445   9
   9  13   3 13128.6 472.390   4
  -9  13  -3 13221.4 464.970   6
   9 -13   3 13409.7 460.845  10
   9  13   3 13204.6 457.887  18
  -9 -13  -4 1564.95 180.328   9
   9  13   4 1514.83 177.801  18
   9  13   4 1480.62 179.421   4
   9 -13   4 1453.41 168.848  10
  -9  13  -4 1718.46 193.051   6
  -9 -13  -5 3262.81 239.068   9
   9  13   5 3700.10 251.527  18
  -9  13  -5 3546.72 246.044   6
   9 -13   5 3503.22 240.179  10
  -9 -13  -6 548.368 131.095   9
   9  13   6 665.144 144.170  18
   9 -13   6 442.037 118.144  10
  -9  13  -6 593.468 144.047   6
  -9 -13  -7 765.420 136.406   9
   9  13   7 634.977 144.775  18
   9 -13   7 650.026 125.578  10
  -9  13  -7 677.359 135.153   6
   9  13   8 3069.54 221.458  18
  -9  13  -8 3410.73 228.074   6
   9 -13   8 3142.51 212.258  10
   9  13   9 1727.32 168.814  19
   9  13   9 1778.55 173.356  18
   9 -13   9 1420.13 149.091  10
  -9  13  -9 1435.17 153.940   6
  -9 -15   8 643.556 107.118   9
  -9  15   8 943.149 125.321  20
   9  15  -8 947.856 136.010   5
  -9 -15   7 904.389 124.716   9
  -9  15   7 996.843 129.202  20
   9  15  -7 891.472 137.015   5
   9 -15  -7 1103.52 135.132  11
  -9  15   6 1081.49 143.468  20
  -9 -15   6 1242.28 143.753   9
   9  15  -6 974.777 149.934   5
   9 -15  -6 889.673 131.533  11
  -9 -15   5 848.932 126.522   9
  -9  15   5 946.038 137.256  20
   9  15  -5 712.503 148.214   5
   9 -15  -5 848.170 140.641  11
  -9  15   5 766.798 130.812   6
  -9 -15   4 595.342 123.596   9
   9  15  -4 797.837 151.983   5
  -9  15   4 911.439 130.717  20
   9 -15  -4 882.997 142.458  11
  -9  15   4 673.071 118.794   6
  -9 -15   3-31.7361 97.1028   9
   9  15  -3 72.4053 105.976   5
   9 -15  -3 42.5506 103.667  11
  -9  15   3-27.3484 103.391   6
  -9 -15   2 2045.43 185.900   9
  -9  15   2 2041.16 185.555   6
   9 -15  -2 2132.78 194.431  11
   9  15  -2 1729.98 186.944   5
  -9 -15   1 60.3203 100.212   9
   9  15  -1-70.7246 114.930   5
   9 -15  -1 97.8085 99.0314  11
   9  15  -1 93.3287 103.040   4
  -9  15   1 74.8887 98.0273   6
   9  15   0 5512.10 300.640   4
   9 -15   0 6071.51 300.338  11
  -9  15   0 5628.90 292.539   6
   9 -15   0 6139.52 295.682  10
   9  15   0 5680.32 298.011   5
  -9 -15   0 5378.63 290.328   9
   9  15   1 4281.93 254.337   5
   9  15   1 4386.18 259.111  18
   9 -15   1 4602.88 260.089  11
  -9  15  -1 4525.24 269.117   6
   9 -15   1 3981.16 245.717  10
  -9 -15  -1 4420.59 260.477  10
  -9 -15  -1 4045.86 253.811   9
  -9 -15  -2 590.234 129.067   9
   9  15   2 277.689 122.493  18
  -9  15  -2 136.153 117.134   6
   9 -15   2 471.071 121.760  10
  -9 -15  -2 573.288 118.818  10
   9  15   3 11042.8 394.708  19
   9  15   3 10326.8 397.042  18
  -9  15  -3 11042.5 409.543   6
   9 -15   3 10274.6 391.973  10
  -9 -15  -3 10332.3 395.182   9
  -9 -15  -4 318.429 97.9654   9
   9  15   4 236.001 119.878  18
   9  15   4 123.201 100.767  19
   9 -15   4 240.231 103.406  10
   9  15   5 7235.24 317.071  19
   9  15   5 7362.22 326.175  18
  -9  15  -5 7423.06 326.650   6
   9 -15   5 7049.53 320.649  10
  -9 -15  -5 7935.61 320.958   9
   9  15   6 225.043 106.891  19
   9  15   6 681.931 135.158  18
   9 -15   6 557.347 113.283  10
  -9  15  -6 453.930 121.246   6
   9  15   7 200.004 101.345  18
   9 -15   7 433.191 96.0844  10
  -9  15  -7 378.165 110.310   6
   9  17  -4 4147.13 235.939   5
   9 -17  -4 4198.31 225.991  11
  -9 -17   4 3832.71 210.650   9
   9  17  -3 119.639 91.2600   5
  -9 -17   3 123.564 81.3660   9
   9 -17  -3 50.6012 96.5793  11
  -9  17   3 150.032 90.8465   6
   9  17  -2 2266.58 189.377   5
   9 -17  -2 2597.08 189.482  11
  -9  17   2 2010.48 170.369   6
  -9 -17   2 2079.53 168.971   9
  -9 -17   1 1115.22 132.710   9
   9  17  -1 1096.08 149.290   5
   9 -17  -1 1385.81 150.924  11
  -9  17   1 880.820 127.562   6
   9  17   0 2924.81 206.219   5
   9 -17   0 3125.39 202.306  11
  -9  17   0 2954.48 205.294   6
   9 -17   0 2896.05 191.102  10
  -9 -17   0 2825.52 194.835   9
  -9 -17  -1 286.712 97.7787   9
  -9  17  -1 288.247 105.074   6
   9 -17   1 388.216 109.237  10
  -9 -17  -1-25.9632 81.2746  10
  -9  17  -2 2854.62 198.419   6
   9 -17   2 2902.15 194.306  10
  -9 -17  -2 3139.17 200.985  10
  -9 -17  -2 2898.27 189.088   9
  -9  17  -3 258.809 100.358   6
   9 -17   3 394.048 101.534  10
  -9 -17  -3 362.861 104.451  10
  -9  17  -4 777.343 126.698   6
   9 -17   4 620.331 115.191  10
  10   0 -14 29085.6 652.158   5
  10   0 -13 56.3710 102.471   5
 -10   0   9-32.1639 85.7985   8
  10   0  -8 1065.80 137.187   4
 -10   0   8 1173.74 133.454   8
 -10   0   8 1175.41 134.521   7
  10   0  -7-91.9055 86.2229   4
 -10   0   7 5.79296 82.8637   8
 -10   0   7-10.4736 88.6863   7
 -10   0   7 117.681 113.222   1
 -10   0   6 10231.5 417.802   1
 -10   0   6 10891.9 346.316   7
  10   0  -6 10566.1 477.014  12
  10   0  -6 10548.2 353.466   4
 -10   0   5 233.140 121.842   1
  10   0  -5 204.399 140.998  12
 -10   0   4 16195.4 504.674   1
  10   0  -4 15903.9 563.290  12
  10   0  -3-106.082 131.509  12
 -10   0   3 9.57290 102.777   1
  10   0  -2 36106.0 874.912  12
 -10   0   2 38488.4 791.852   1
  10   0  -1 35.6865 134.796  12
 -10   0   1 10.3280 106.832   1
  10   0   0 27202.4 701.940  12
 -10   0   0 27213.2 624.098   1
  10   0   1 18.0297 116.185  12
 -10   0  -1-44.4483 91.4257   1
  10   0   1 80.3485 79.8234   3
 -10   0  -2 11380.1 377.617  13
  10   0   2 11682.8 382.251   3
  10   0   2 10920.2 405.968  12
 -10   0  -2 12134.1 378.304   1
 -10   0  -3-113.078 95.0372  13
  10   0   3 103.459 95.5029   3
 -10   0  -4 17504.4 531.837  13
  10   0   4 17454.0 538.693   3
  10   0   5-18.5148 91.7933  16
 -10   0  -5 27.8102 101.127  13
  10   0   5-120.587 113.460   3
  10   0   5-166.871 97.6340  10
  10   0   6-201.222 111.221  16
 -10   0  -6-32.1868 111.497  13
  10   0   6 81.3836 83.9906  11
  10   0   6 65.6122 82.4542  10
  10   0   7-5.42363 100.773  16
  10   0   7 13.0713 82.0074  11
  10   0   8 44406.5 874.885  16
  10   0   9-188.764 129.729  16
  10   0  10 33050.8 757.731  16
  10   0  11 51.3673 112.744  16
  10   0  12 188.981 124.614  16
  10   0  12-9.51668 103.390  17
  10   0  13 11.5953 101.125  16
  10   0  13 39.4771 96.0072  17
  10   2 -14 116.881 99.3952   5
  10  -2 -14-72.3249 109.172   5
  10   2 -13 1268.81 154.054   5
  10   2 -12 3030.27 224.580   5
  10   2 -11 17309.0 538.629   5
 -10  -2  11 17130.7 509.560   8
 -10  -2  10 2319.98 193.215   8
 -10  -2   9 3421.87 218.520   8
  10  -2  -9 3903.71 228.917   4
 -10   2   8 200.335 91.6071  20
  10  -2  -8 80.4832 92.2645   4
 -10  -2   8 171.560 85.6609   8
 -10   2   8 147.482 88.9479   7
  10   2  -7 210.670 91.3400   4
 -10  -2   7 114.191 84.1602   8
 -10   2   7 177.675 82.6165  20
 -10  -2   7 327.476 98.4780   7
 -10   2   7 263.215 94.9232   7
  10   2  -6 267.131 94.9281   4
 -10  -2   6 494.692 134.915   1
 -10  -2   6 379.587 95.8909   8
 -10  -2   6 303.223 85.9538   7
 -10   2   6 248.829 88.0106   7
 -10   2   6 300.250 114.715   1
  10   2  -6 189.402 130.873  12
  10  -2  -6 326.857 144.369  12
 -10   2   6 377.140 93.8555  20
 -10   2   5 27976.6 715.585   1
  10   2  -5 27403.1 752.749  12
  10  -2  -5 28911.3 813.963  12
 -10  -2   5 26354.8 685.951   1
 -10   2   4 3988.89 255.665   1
  10   2  -4 4066.08 286.618  12
  10  -2  -4 4264.46 324.198  12
 -10  -2   4 4595.91 267.748   1
 -10   2   3 4372.12 259.312   1
  10   2  -3 4669.49 292.463  12
  10  -2  -3 4427.18 323.114  12
 -10  -2   3 4311.82 253.809   1
 -10   2   2 5768.02 283.532   1
  10   2  -2 5914.75 325.454  12
  10  -2  -2 4929.58 334.323  12
 -10  -2   2 5687.64 290.416   1
 -10   2   1 2913.55 205.891   1
 -10  -2   1 2952.18 170.164  14
  10   2  -1 2901.70 240.020  12
  10  -2  -1 2948.84 249.113  12
 -10  -2   0 21772.6 461.641  14
  10   2   0 21950.7 515.207   3
  10   2   0 22397.1 602.286  12
  10  -2   0 21326.1 626.504  12
 -10   2   0 20802.6 532.289   1
 -10  -2  -1 1927.36 134.219  14
  10   2   1 1977.15 168.799   3
  10   2   1 2357.29 183.901  12
  10  -2   1 1644.27 189.316  12
 -10   2  -1 1934.96 162.533   1
 -10  -2  -2 17485.1 390.865  14
 -10   2  -2 16507.5 455.263  13
  10   2   2 16450.4 481.196   3
  10  -2   2 16312.5 523.154  12
 -10  -2  -3 33414.9 738.031  13
 -10   2  -3 34386.5 726.020  13
  10   2   3 33637.4 750.103   3
  10  -2   4 913.702 143.136   2
 -10  -2  -4 891.546 147.065  13
 -10   2  -4 938.641 143.390  13
  10   2   4 861.025 147.479   3
  10   2   5 14099.8 404.810  16
  10  -2   5 14426.4 407.524  16
 -10  -2  -5 14775.7 517.660  13
 -10   2  -5 14197.3 496.866  13
 -10   2  -5 13386.3 442.435   7
  10   2   5 14418.5 517.323   3
  10   2   5 14229.2 412.663  11
  10   2   5 14364.1 396.112  17
  10  -2   5 14585.9 429.746  10
  10  -2   5 13022.8 468.675   2
  10   2   6 466.053 111.189  17
  10  -2   6 442.636 111.177  16
 -10   2  -6 446.435 136.650  13
 -10   2  -6 285.957 122.603   7
  10   2   6 568.472 112.211  11
  10  -2   6 253.226 95.8340  11
  10   2   6 539.638 114.343  16
  10   2   6 498.698 142.273   3
  10  -2   6 559.730 111.921  10
  10  -2   7 52.7889 99.9083  16
  10   2   7 245.052 105.674  17
  10   2   7 304.732 120.898  16
  10  -2   7-3.99691 126.735  15
 -10   2  -7 226.136 127.653   7
  10   2   7 156.160 86.9535  11
  10  -2   7 251.580 97.4952  10
  10   2   8 663.753 134.774  17
  10   2   8 592.154 118.331  16
  10  -2   8 576.053 156.908  15
 -10   2  -8 284.108 147.922   7
  10   2   8 482.352 97.8229  11
  10  -2   8 410.279 113.308  10
  10  -2   8 668.387 131.972  16
  10   2   9 388.311 124.141  17
  10   2   9 385.443 124.544  16
  10  -2   9 340.874 162.559  15
  10  -2   9 291.760 133.479  16
 -10   2  -9 114.245 141.938   7
  10  -2   9 282.219 115.825  10
  10   2  10 2891.38 214.568  17
  10   2  10 2893.20 222.385  16
  10  -2  10 2522.84 278.887  15
 -10   2 -10 2542.43 246.119   7
  10  -2  10 2567.29 212.455  16
  10   2  11 10929.9 407.297  16
  10  -2  11 10677.1 409.960  16
 -10   2 -11 10021.1 426.769   7
  10   2  11 10877.4 402.283  17
  10   2  12 203.141 114.596  17
  10   2  12 239.383 119.369  16
  10  -2  12 188.601 122.565  16
 -10   2 -12 559.214 145.847   7
  10   2  13 42.9449 95.4158  16
  10   2  13 273.931 106.865  17
  10  -2  13 92.3590 103.945  16
  10  -2  13 144.975 98.6449  17
 -10  -4  14 4701.27 290.412  15
  10   4 -13 1502.55 165.540   5
  10   4 -12-53.5517 104.723   5
 -10  -4  11 4410.65 258.731   8
  10   4 -11 4216.80 271.573   5
 -10  -4  10 2459.92 194.505   8
  10  -4 -10 2176.82 186.792   4
  10   4 -10 2018.20 201.943   5
 -10   4   9 1974.49 179.937  20
  10   4  -9 1765.18 184.588   5
 -10  -4   9 1861.21 178.128   8
 -10   4   8 2184.86 183.192  20
 -10  -4   8 2580.36 193.721   8
 -10   4   8 2328.33 189.911   7
  10   4  -8 2026.82 187.527   5
 -10   4   7 277.862 98.7827  20
  10   4  -7 168.364 95.0224   5
 -10   4   7 160.451 96.1661   7
 -10  -4   7 220.291 85.0491   8
 -10   4   6 7064.10 296.319  20
 -10  -4   6 7068.95 288.739   8
  10   4  -6 7044.14 305.698   5
 -10   4   6 6271.25 282.295   7
  10   4  -6 6154.59 360.197  12
  10   4  -6 6391.12 277.580   4
 -10  -4   6 6249.44 339.695   1
 -10   4   5 4023.96 215.020  20
 -10  -4   5 4160.56 222.475   8
  10   4  -5 4363.97 241.219   5
 -10   4   5 4240.91 282.125   1
 -10   4   5 3975.31 220.324   7
  10   4  -5 3837.68 277.481  12
  10  -4  -5 4131.66 339.801  12
  10   4  -5 3960.77 215.765   4
 -10  -4   5 3797.45 256.003   1
  10  -4  -4 109.843 142.317  12
 -10   4   4 191.425 101.116   1
 -10  -4   4 130.148 91.0051   1
 -10   4   3 15738.7 510.925   1
 -10  -4   3 15980.8 417.865  14
  10  -4  -3 14533.8 587.202  12
 -10  -4   3 15469.5 498.572   1
 -10   4   2 30108.5 709.789   1
 -10  -4   2 31054.8 612.362  14
 -10   4   1 2774.53 209.546   1
  10   4  -1 3140.72 203.559   3
 -10  -4   1 3013.47 175.759  14
  10  -4  -1 2825.64 259.052  12
 -10   4   0 1731.41 164.099   1
 -10  -4   0 1766.07 142.290  14
  10  -4   0 1564.10 193.383  12
  10   4   0 1587.24 160.199   3
 -10   4  -1 16986.7 462.141   1
 -10  -4  -1 15831.3 402.316  14
  10   4   1 16300.8 485.416   3
  10  -4   1 16006.1 540.313  12
 -10  -4  -2 175.665 76.7630  14
  10  -4   2 33.4495 116.428  12
  10   4   2 26.6520 98.4453   3
 -10  -4  -3 23593.9 499.432  14
 -10   4  -3 23442.6 606.720  13
  10   4   3 22623.6 627.502   3
  10   4   4 1338.58 135.156  17
 -10   4  -4 1330.67 166.980  13
 -10   4  -4 1484.29 177.280   7
  10   4   4 1236.28 137.367  11
  10   4   4 1609.33 184.392   3
  10   4   5 3431.48 206.252  17
  10  -4   5 3495.57 201.646  16
 -10  -4  -5 3783.96 272.393  13
 -10   4  -5 3421.00 256.851  13
 -10   4  -5 3365.48 243.468   7
  10   4   5 3865.67 281.103   3
  10   4   5 3288.79 206.198  11
  10  -4   5 3610.19 203.489  11
  10   4   5 3463.93 206.502  16
  10  -4   5 3511.26 214.986  10
  10   4   6 3574.71 214.762  17
  10   4   6 3628.06 216.510  16
  10  -4   6 3810.97 221.951  16
 -10   4  -6 3079.03 243.969   7
  10   4   6 3552.30 221.336  11
  10  -4   6 3265.80 215.193  10
  10   4   7 26497.5 624.590  17
  10  -4   7 26618.9 620.957  16
  10   4   7 26726.4 630.153  16
  10  -4   7 26960.4 818.250  15
 -10   4  -7 24040.9 687.384   7
  10   4   7 26464.6 635.415  11
  10  -4   7 27012.6 649.391  10
  10  -4   8 8355.51 343.786  16
  10  -4   8 7716.19 454.288  15
  10   4   8 8266.14 343.923  16
  10   4   8 8083.84 341.881  17
 -10   4  -8 7837.66 385.595   7
  10  -4   8 8721.41 360.794  10
  10   4   9 17204.7 512.587  16
  10  -4   9 16859.7 500.886  16
  10  -4   9 14836.7 654.278  15
  10   4   9 16775.9 503.603  17
 -10   4  -9 14618.5 537.280   7
  10  -4   9 16697.4 518.448  10
  10   4  10 2976.83 224.092  16
  10  -4  10 2744.84 216.302  16
  10  -4  10 2495.72 286.968  15
 -10   4 -10 2476.95 244.243   7
  10   4  10 2654.73 215.328  17
  10  -4  10 2494.77 206.593  10
  10   4  11 328.692 127.071  17
  10  -4  11 284.096 119.141  16
 -10   4 -11 157.266 143.313   7
  10  -4  12 714.650 141.834  16
  10   4  12 782.824 141.462  17
 -10   4 -12 605.189 153.025   7
  10   4  13 75.6101 96.4275  17
  10  -4  13 25.9928 99.3724  16
 -10   4 -13-15.4974 121.405   7
  10   6 -13 4401.13 245.276   5
 -10  -6  13 4540.48 292.507  15
  10   6 -12 1428.76 168.966   5
 -10  -6  11 2660.47 206.922   8
  10   6 -11 2607.63 222.543   5
  10  -6 -11 2998.01 212.294   4
 -10   6  10 4992.22 273.459  20
  10   6 -10 4723.86 286.098   5
 -10  -6  10 4588.49 258.620   8
 -10  -6   9 5197.51 274.121   8
  10   6  -9 4678.54 289.189   5
 -10   6   9 5365.85 285.123  20
 -10   6   8 20959.6 573.145  20
 -10  -6   8 21261.2 562.952   8
  10   6  -8 21578.4 604.187   5
 -10   6   8 20449.0 546.509   7
 -10   6   7 1787.56 170.733  20
 -10  -6   7 1667.50 157.056   8
  10   6  -7 1609.02 178.325   5
 -10   6   7 1475.17 154.034   7
 -10   6   6 19472.5 524.384  20
  10   6  -6 19620.5 550.127   5
 -10  -6   6 19936.6 518.570   8
 -10   6   5 12529.0 399.119  20
  10   6  -5 12828.4 427.107   5
 -10   6   5 11183.7 376.554   7
 -10  -6   5 12676.2 396.050   8
  10   6  -5 12877.5 401.224   4
  10  -6  -5 12189.9 381.956  11
 -10   6   5 12604.5 390.663   6
 -10  -6   5 11057.5 458.537   1
 -10   6   4 3293.90 201.052  20
 -10  -6   4 3369.48 199.937   8
  10   6  -4 3546.66 218.368   5
 -10   6   4 3407.05 204.553   7
 -10  -6   4 3267.96 199.750  14
 -10   6   4 3187.86 253.673   1
  10  -6  -4 3197.24 311.220  12
  10   6  -4 3024.73 193.855   4
  10  -6  -4 3290.01 196.445  11
 -10   6   4 3144.38 193.850   6
 -10  -6   4 3479.85 252.921   1
 -10  -6   4 2959.94 190.573   9
 -10   6   3 1485.19 144.558  20
 -10  -6   3 1505.57 141.942   8
 -10  -6   3 1364.46 138.535  14
 -10   6   3 1520.12 138.311   7
  10  -6  -3 1327.44 217.766  12
  10  -6  -3 1259.63 133.356  11
 -10   6   3 1323.72 125.052   6
 -10   6   3 1325.28 175.938   1
  10   6  -3 1267.76 139.610   4
 -10  -6   2 25275.7 562.561  14
 -10   6   2 24617.2 664.455   1
  10  -6  -2 25220.7 765.233  12
  10   6  -1 18053.1 535.343   3
 -10  -6   1 18125.1 460.364  14
 -10   6   1 18092.4 540.273   1
  10  -6  -1 17615.4 602.318  12
  10   6   0 49992.4 1001.61   3
 -10  -6   0 51097.3 880.297  14
  10  -6   0 50213.9 1075.81  12
 -10  -6  -1 946.337 122.945  14
  10  -6   1 1109.85 173.128  12
  10   6   1 916.348 157.010   3
  10   6   2 368.733 99.2102  17
  10  -6   2 184.138 121.907   2
 -10  -6  -2 139.589 82.6738  14
 -10   6  -2 256.125 100.423   7
  10   6   2 316.646 111.044   3
  10  -6   2 479.583 94.9315  11
  10   6   2 238.149 97.1262   4
  10   6   3 1886.52 158.154  17
 -10  -6  -3 2016.00 178.831   8
 -10  -6  -3 2020.82 163.234  14
  10  -6   3 1908.75 204.631   2
 -10   6  -3 1933.88 188.109   7
  10   6   3 2234.97 167.439   4
  10   6   3 2009.66 168.879  11
  10  -6   3 2196.60 163.895  11
  10   6   3 2083.81 206.719   3
  10  -6   3 2033.90 166.075  10
  10   6   4 31.7449 92.1219  17
 -10  -6  -4-84.4954 120.724   8
 -10   6  -4-13.7793 107.792  13
 -10   6  -4 99.3801 118.745   7
  10   6   4 8.62373 82.4343  11
  10  -6   4 8.01658 77.9890  11
  10   6   4 303.603 131.480   3
  10   6   4 69.3931 78.2211   4
  10  -6   4 169.883 95.2321  10
  10   6   5 1627.91 159.232  17
 -10  -6  -5 1721.99 180.073   8
  10   6   5 2230.67 176.154   4
  10   6   5 1781.20 173.163  11
 -10   6  -5 2010.28 211.186   7
  10  -6   5 1837.97 167.225  10
  10   6   6 5061.18 259.427  17
  10  -6   6 5823.55 271.194  16
 -10   6  -6 5240.16 322.080   7
 -10  -6  -6 5684.20 298.436   8
  10  -6   6 5535.07 279.869  10
  10   6   7 5842.27 291.172  17
  10  -6   7 6374.22 290.327  16
 -10   6  -7 5346.99 325.874   7
  10  -6   7 5947.05 295.167  10
  10   6   8 1599.85 174.036  17
  10  -6   8 2092.51 189.968  16
 -10   6  -8 1665.94 231.232   7
  10  -6   8 1778.65 184.011  10
  10   6   9 82.0934 115.696  17
  10  -6   9 133.865 111.579  16
 -10   6  -9 162.429 152.875   7
  10  -6   9-19.9422 103.694  10
  10   6  10 4079.68 252.268  17
  10  -6  10 4055.81 253.410  16
 -10   6 -10 3621.15 279.775   7
  10  -6  10 3921.76 253.518  10
  10  -6  11 710.895 131.887  16
  10   6  11 679.826 136.366  17
 -10   6 -11 576.091 160.682   7
  10  -6  11 524.074 114.758  10
  10  -6  12 678.295 131.439  16
  10   6  12 474.312 117.603  17
  10   6  12 705.209 126.562  18
 -10   6 -12 652.004 151.214   7
  10  -6  13 634.304 123.300  16
 -10   6 -13 582.258 142.263   7
  10   8 -12 1439.65 162.382   5
  10   8 -12 1499.81 174.533   6
 -10   8  11 198.733 95.7947  20
  10   8 -11 83.6353 113.408   5
 -10   8  10-7.15157 108.304  20
 -10  -8  10 75.0990 92.0581   8
  10   8 -10-36.5287 117.190   5
 -10  -8   9 673.308 126.438   8
  10   8  -9 475.388 132.135   5
 -10   8   9 569.368 131.081  20
 -10   8   8 5471.72 293.749  20
 -10  -8   8 5773.77 284.149   8
  10   8  -8 5560.60 310.685   5
 -10   8   7 6617.78 314.798  20
  10   8  -7 6497.69 335.043   5
 -10  -8   7 6210.11 289.054   8
 -10   8   6 481.748 117.955  20
 -10  -8   6 604.739 118.208   9
 -10  -8   6 725.702 122.477   8
  10   8  -6 488.882 129.067   5
 -10   8   6 441.451 109.607   6
  10  -8  -6 546.392 116.843  11
  10   8  -5 3692.88 240.226   5
 -10  -8   5 4012.40 225.816   8
 -10   8   5 3778.06 230.131  20
  10  -8  -5 3506.74 216.289  11
 -10   8   5 3761.64 232.350   6
 -10  -8   5 3750.92 232.162   9
 -10   8   4 21947.1 562.671  20
 -10  -8   4 22351.8 552.091   8
  10   8  -4 23106.2 607.749   5
 -10   8   4 23284.6 561.077   7
  10   8  -4 23321.4 577.204   4
  10  -8  -4 22438.1 567.216  11
 -10   8   4 23039.0 573.877   6
 -10  -8   4 23692.3 586.460   9
 -10   8   3 29638.0 659.256  20
  10   8  -3 31588.9 705.978   5
 -10  -8   3 30586.4 655.531   8
 -10   8   3 31289.3 664.395   7
  10   8  -3 29437.0 674.912   4
  10  -8  -3 30434.1 674.819  11
 -10   8   3 31031.9 670.563   6
 -10  -8   3 30978.5 683.941   9
 -10   8   2 5569.24 258.330  20
  10   8  -2 5415.32 273.763   5
 -10  -8   2 5168.73 249.790   8
  10   8  -2 5335.53 325.031   3
 -10   8   2 6066.15 266.041   7
  10  -8  -2 5576.69 354.972  12
  10   8  -2 5723.63 276.950   4
  10  -8  -2 5690.22 267.382  11
 -10   8   2 5778.87 334.650   1
 -10   8   2 6024.06 268.120   6
 -10  -8   2 5918.40 278.756   9
 -10  -8   1 32840.2 709.488   9
 -10   8   1 32043.7 664.107  20
 -10  -8   1 32163.3 672.109   8
  10   8  -1 31857.9 818.125   3
 -10   8   1 33140.4 682.261   7
  10  -8  -1 32812.6 866.760  12
  10   8  -1 32511.8 708.363   4
  10  -8  -1 32729.3 698.715  11
 -10   8   1 33299.8 691.494   6
 -10  -8   0 3416.33 210.288   9
 -10  -8   0 3186.72 199.330   8
  10   8   0 2977.56 251.795   3
 -10   8   0 3655.08 213.419   7
  10  -8   0 3302.69 271.022  12
  10   8   0 3340.61 211.576   4
  10  -8   0 3364.91 206.423  11
  10   8   0 3180.59 204.653  17
 -10   8   0 3562.22 211.653   6
 -10  -8  -1 2894.67 204.236   9
  10   8   1 2954.97 192.215  18
  10   8   1 2838.42 245.277   3
 -10   8  -1 3169.70 205.371   7
  10   8   1 3210.65 214.415   4
  10  -8   1 2913.78 197.982  11
 -10   8  -1 3147.45 199.759   6
  10  -8   1 3184.41 192.963  10
  10   8   1 3001.37 197.320  17
  10   8   2 6913.52 293.759  18
  10   8   2 6939.49 293.340  17
 -10   8  -2 6779.17 309.813   7
  10   8   2 6878.99 304.005   4
  10  -8   2 7276.28 303.746  11
 -10   8  -2 6785.04 295.371   6
  10  -8   2 6999.90 292.574  10
  10   8   3 4110.33 237.721  18
  10   8   3 4336.11 238.107  17
 -10   8  -3 4190.36 260.114   7
  10   8   3 4261.39 243.605   4
  10  -8   3 4417.78 241.851  11
 -10   8  -3 4766.85 254.441   6
  10  -8   3 4281.58 237.175  10
  10   8   4 5308.96 268.125  17
 -10   8  -4 4839.07 290.615   7
  10   8   4 5181.97 262.750   4
  10  -8   4 5454.26 261.665  11
 -10   8  -4 5960.93 286.590   6
  10  -8   4 5251.54 266.736  10
  10   8   4 5239.48 269.722  18
 -10   8  -5 3216.55 258.032   7
  10   8   5 3383.74 224.476   4
  10   8   5 3433.35 231.240  18
  10   8   5 2982.21 217.143  17
  10  -8   5 3559.64 228.512  10
  10   8   6 5606.14 294.921  18
  10   8   6 5638.54 288.632  17
 -10   8  -6 5705.39 338.503   7
  10   8   6 5969.51 290.941   4
  10  -8   6 5852.84 294.001  10
  10   8   7 2093.41 200.264  18
  10   8   7 2029.99 194.593  17
 -10   8  -7 2249.82 244.878   7
  10  -8   7 2154.23 196.657  10
  10   8   8 12425.8 446.932  18
  10   8   8 13282.8 451.375  17
 -10   8  -8 11784.4 485.199   7
  10  -8   8 12493.1 450.079  10
  10   8   9 2478.89 208.064  18
  10   8   9 2162.11 202.831  17
  10  -8   9 2658.46 205.161  16
 -10   8  -9 2518.50 243.308   7
  10  -8   9 2270.26 200.003  10
  10   8  10 6334.80 306.381  17
  10  -8  10 6902.42 310.492  16
  10   8  10 6411.99 311.533  18
 -10   8 -10 6230.60 350.144   7
  10  -8  10 5589.93 288.723  10
  10   8  11 3907.82 239.525  18
  10   8  11 3934.46 231.487  17
  10  -8  11 3951.22 231.205  16
 -10   8 -11 3529.65 263.856   7
  10  -8  11 3544.06 229.016  10
  10  -8  12 744.188 123.552  16
 -10   8 -12 563.686 136.981   7
  10   8  12 783.783 126.711  18
  10  10 -11 1378.44 165.971   5
 -10  10  11 1198.05 139.384  20
  10  10 -10 902.106 151.542   5
 -10  10  10 1095.74 137.812  20
 -10 -10   9 4146.05 235.889   8
  10  10  -9 3729.26 259.308   5
 -10  10   9 4065.90 254.703  20
 -10  10   8 3598.27 244.877  20
  10  10  -8 3550.35 254.051   5
 -10 -10   8 3529.70 219.917   8
 -10 -10   8 3720.27 243.085   9
 -10  10   7 2907.81 224.253  20
  10  10  -7 2833.79 240.376   5
 -10 -10   7 2770.84 201.085   8
  10 -10  -7 3150.06 214.960  11
 -10 -10   7 2987.40 214.701   9
 -10  10   6 9909.62 388.984  20
  10  10  -6 9706.97 415.377   5
 -10 -10   6 9882.14 362.571   8
  10 -10  -6 9618.22 376.954  11
 -10  10   6 9646.97 382.587   6
 -10 -10   6 10310.8 391.427   9
 -10  10   5-48.5132 106.870  20
 -10 -10   5 111.907 101.710   9
  10  10  -5 174.747 118.529   5
 -10 -10   5 67.0707 89.8167   8
  10 -10  -5-57.9418 103.032  11
 -10  10   5 27.1861 92.4376   6
 -10  10   4 4.92512 89.5578  20
 -10 -10   4 71.5827 88.6835   9
 -10 -10   4 67.5401 91.8349   8
  10  10  -4 4.54163 116.798   5
  10 -10  -4 90.1085 98.9713  11
 -10  10   4-14.8276 93.8185   6
 -10  10   3 8306.70 337.067  20
  10  10  -3 8087.52 362.087   5
  10  10  -3 8077.81 342.903   4
  10 -10  -3 7926.81 333.009  11
 -10  10   3 8214.34 339.924   6
 -10 -10   3 8176.85 342.655   9
 -10  10   2 5751.24 273.220  20
  10  10  -2 5376.13 291.195   5
  10  10  -2 5448.45 284.554   4
  10 -10  -2 5517.15 280.292  11
 -10  10   2 5653.07 277.739   6
 -10 -10   2 5544.96 284.394   9
  10  10  -1 21455.8 570.494   5
  10  10  -1 20048.8 561.029   4
  10 -10  -1 20054.3 546.413  11
 -10  10   1 19982.1 541.694   6
 -10 -10   1 19803.8 556.691   9
 -10 -10   0 273.404 102.217   9
  10 -10   0 369.662 115.563  11
  10  10   0 403.759 116.523   4
 -10  10   0 290.165 102.671   6
 -10 -10  -1 2017.40 189.906   9
  10  10   1 1929.47 172.147  18
 -10  10  -1 1933.85 173.583   7
  10 -10   1 1907.38 172.483  11
  10  10   1 1673.19 172.830   4
 -10  10  -1 1733.69 168.667   6
  10 -10   1 1750.87 158.777  10
 -10 -10  -2 13565.6 465.316   9
 -10  10  -2 14279.1 456.172   7
  10  10   2 14097.2 470.771   4
  10  10   2 13177.1 435.548  17
  10 -10   2 14711.5 456.161  11
  10  10   2 13750.9 441.220  18
 -10  10  -2 14238.6 461.506   6
  10 -10   2 13670.8 439.376  10
  10  10   3 306.309 120.440  17
 -10 -10  -3 372.493 120.728   9
  10  10   3 481.925 121.527  18
 -10  10  -3 354.241 125.915   7
  10 -10   3 240.211 95.4548  11
  10  10   3 371.829 120.804   4
  10 -10   3 441.842 105.580  10
 -10  10  -3 284.109 120.798   6
  10  10   4 10599.3 398.387  18
 -10 -10  -4 10210.3 415.002   9
  10  10   4 9912.14 386.192  17
 -10  10  -4 11249.2 435.246   7
  10  10   4 10773.9 409.339   4
 -10  10  -4 11125.0 415.932   6
  10 -10   4 10708.6 399.263  10
  10  10   5 2098.38 196.945   4
  10  10   5 2186.80 198.521  17
 -10  10  -5 2214.89 223.106   7
  10  10   5 1968.74 192.179  18
  10 -10   5 1905.70 180.896  10
 -10  10  -5 2046.50 193.441   6
  10  10   6 3028.06 235.858  18
  10  10   6 3511.21 246.234  17
 -10  10  -6 3269.36 266.805   7
  10  10   6 3420.51 232.925   4
 -10  10  -6 3997.75 255.178   6
  10 -10   6 3017.59 218.484  10
  10  10   7 139.814 118.083  18
  10  10   7 299.488 126.966  17
 -10  10  -7 38.1425 128.101   7
  10 -10   7 182.968 105.863  10
 -10  10  -7 150.310 113.682   6
  10  10   8 571.439 131.847  17
  10  10   8 622.692 139.632  18
 -10  10  -8 614.119 167.022   7
  10 -10   8 724.779 135.755  10
  10  10   9 120.881 110.701  18
 -10  10  -9-60.1051 132.287   7
  10  10   9-245.257 122.304  17
  10 -10   9-86.9220 102.894  10
  10  10  10 362.146 124.308  18
 -10  10 -10 422.169 141.179   7
  10 -10  10 777.920 131.816  10
  10  10  11 2376.15 180.702  18
 -10  10 -11 2192.09 195.127   7
  10 -10  11 1950.86 159.434  10
  10  12 -10 3081.31 212.905   5
 -10  12  10 3585.13 215.279  20
 -10 -12   9 1474.39 150.070   9
 -10  12   9 1415.86 154.880  20
  10  12  -9 1268.17 168.806   5
 -10  12   8 2975.18 213.978  20
  10  12  -8 2808.23 230.038   5
  10 -12  -8 3276.77 211.779  11
 -10 -12   8 3188.64 216.868   9
 -10  12   7 606.568 127.503  20
  10  12  -7 548.262 142.308   5
 -10 -12   7 424.251 116.019   9
  10 -12  -7 692.759 132.024  11
 -10 -12   6 1557.21 169.079   9
 -10  12   6 1834.82 187.599  20
  10  12  -6 1630.30 196.209   5
 -10  12   6 1762.98 171.412   6
  10 -12  -6 1680.58 177.058  11
 -10  12   5 1967.04 184.749  20
 -10 -12   5 1950.38 181.911   9
  10  12  -5 1811.02 200.743   5
  10 -12  -5 1850.16 179.917  11
 -10  12   5 1941.66 179.597   6
 -10  12   4 2226.46 191.918  20
  10  12  -4 2085.36 211.031   5
  10 -12  -4 1955.58 184.843  11
 -10  12   4 1842.51 179.185   6
 -10 -12   4 2015.35 193.571   9
 -10  12   3 646.884 128.145  20
 -10 -12   3 586.943 127.146   9
  10  12  -3 467.517 124.556   5
  10 -12  -3 451.711 117.100  11
  10  12  -3 764.832 145.151   4
 -10  12   3 376.534 118.962   6
 -10 -12   2 229.793 112.333   9
  10  12  -2 523.336 137.102   5
  10 -12  -2 291.031 115.306  11
  10  12  -2 461.629 124.922   4
 -10  12   2 551.569 132.299   6
 -10 -12   1 1511.18 166.700   9
  10  12  -1 1525.72 168.488   5
  10 -12  -1 1443.24 167.355  11
  10  12  -1 1628.62 177.091   4
 -10  12   1 1246.94 159.743   6
  10  12   0 9708.05 395.695   4
  10 -12   0 9702.24 382.997  11
 -10  12   0 9949.80 388.407   6
 -10 -12   0 9829.71 392.715   9
 -10 -12  -1 961.545 148.294   9
  10  12   1 1026.13 143.294  18
  10 -12   1 1008.89 154.564  11
  10  12   1 782.244 150.508   4
 -10  12  -1 901.772 146.468   6
  10 -12   1 913.872 132.937  10
 -10 -12  -2 2230.16 212.405   9
  10  12   2 2540.58 212.179  18
  10 -12   2 2328.80 191.267  11
  10 -12   2 2372.91 193.708  10
  10  12   2 2198.09 203.511   4
 -10  12  -2 2354.94 201.999   6
 -10 -12  -3 8302.83 373.957   9
  10  12   3 8462.24 362.702  18
  10  12   3 8659.70 380.310   4
 -10  12  -3 8914.34 378.727   6
  10 -12   3 8340.31 359.443  10
 -10 -12  -4 85.0201 108.136   9
  10  12   4 209.838 118.543  18
  10  12   4 421.839 139.804   4
  10 -12   4 40.3632 96.3631  10
 -10  12  -4 82.9634 108.425   6
 -10 -12  -5 2885.94 225.974   9
 -10  12  -5 2667.15 222.267   7
  10  12   5 2947.63 228.780   4
  10  12   5 2827.90 227.585  18
 -10  12  -5 3086.58 234.611   6
  10 -12   5 2943.62 221.736  10
 -10 -12  -6 13222.5 468.618   9
  10  12   6 14180.2 474.991  18
 -10  12  -6 14249.2 485.764   7
  10  12   6 14229.0 460.980  17
 -10  12  -6 14543.5 477.752   6
  10 -12   6 13388.8 463.890  10
 -10 -12  -7 447.133 115.663   9
  10  12   7 847.554 152.664  18
  10  12   7 632.338 137.312  17
 -10  12  -7 538.684 131.217   7
  10 -12   7 558.602 116.918  10
 -10  12  -7 772.646 142.136   6
 -10 -12  -8 14360.7 458.022   9
  10  12   8 14080.6 458.733  18
 -10  12  -8 14999.1 483.217   7
 -10  12  -8 14835.1 455.988   6
  10 -12   8 13875.8 449.663  10
  10  12   9 637.927 132.883  18
 -10  12  -9 791.476 146.110   7
  10 -12   9 468.180 114.819  10
 -10 -14   8 647.483 114.042   9
 -10  14   8 587.503 114.630  20
  10  14  -8 616.066 127.216   5
  10 -14  -8 732.868 121.326  11
 -10  14   7 5349.78 270.137  20
  10  14  -7 4562.54 271.145   5
  10 -14  -7 5020.84 255.007  11
 -10 -14   7 4607.65 244.312   9
  10  14  -6 788.473 150.334   5
 -10  14   6 984.135 139.214  20
  10 -14  -6 944.711 136.993  11
 -10 -14   6 1082.80 138.953   9
 -10  14   5 543.188 122.695  20
 -10 -14   5 599.303 119.631   9
  10  14  -5 624.390 136.885   5
  10 -14  -5 624.287 130.720  11
 -10  14   5 517.156 117.251   6
 -10  14   4 225.048 108.234  20
 -10 -14   4 43.8388 98.3318   9
  10  14  -4 44.6410 108.531   5
  10 -14  -4 59.5012 98.0051  11
 -10  14   4 144.732 97.3398   6
 -10 -14   3 309.875 109.680   9
  10  14  -3 181.432 126.427   5
  10 -14  -3 209.326 107.145  11
 -10  14   3 303.870 107.046   6
  10  14  -2 10503.6 415.313   5
  10  14  -2 10102.5 397.902   4
  10 -14  -2 10333.3 397.467  11
 -10  14   2 9995.09 385.246   6
 -10 -14   2 9711.54 390.653   9
 -10 -14   1-70.0875 100.523   9
  10  14  -1 324.504 113.346   5
  10 -14  -1 23.6072 109.645  11
  10  14  -1 117.358 102.172   4
 -10  14   1 146.354 102.895   6
  10  14   0 8946.63 368.523   5
  10  14   0 7521.75 353.564   4
  10 -14   0 7932.37 347.268  11
 -10  14   0 8014.92 355.919   6
  10 -14   0 8333.99 340.200  10
 -10 -14   0 8057.22 355.436   9
 -10 -14  -1 481.934 129.013   9
  10  14   1 797.894 145.030  18
  10 -14   1 543.198 122.885  11
  10  14   1 317.554 118.658   4
 -10  14  -1 334.315 120.571   6
  10 -14   1 588.508 123.679  10
 -10 -14  -2 149.352 100.851   9
  10  14   2 198.310 115.243  18
  10 -14   2 437.336 110.683  11
  10  14   2 305.682 123.497   4
 -10  14  -2 304.695 124.592   6
  10 -14   2 395.678 110.149  10
 -10 -14  -3 901.960 144.696   9
  10  14   3 1108.23 173.552  18
  10  14   3 898.193 156.586   4
 -10  14  -3 941.756 144.604   6
  10 -14   3 1161.94 152.871  10
 -10 -14  -4 98.0067 97.6870   9
  10  14   4 23.5066 119.679  18
  10 -14   4 71.2497 92.4520  10
 -10  14  -4-3.15134 104.984   6
 -10 -14  -5 1254.48 156.606   9
  10  14   5 1091.03 154.569  18
  10 -14   5 1348.05 158.175  10
 -10  14  -5 1192.73 160.455   6
 -10 -14  -6 169.210 106.973   9
  10 -14   6 239.881 103.207  10
 -10  14  -6 87.5013 100.973   6
  10  14   7 318.532 109.725  19
  10  14   7 249.549 113.210  18
  10 -14   7 382.615 102.632  10
 -10  14  -7 293.409 106.896   6
  10  14   8 5.14155 97.2573  19
  10 -14   8 28.4955 81.6546  10
  10  14   8 13.4565 97.3808  18
 -10  16   5 2171.21 165.511  20
  10  16  -5 1995.60 178.524   5
  10 -16  -5 2223.34 173.421  11
 -10 -16   5 2294.11 167.494   9
 -10 -16   4 997.888 131.512   9
  10  16  -4 730.942 131.786   5
  10 -16  -4 991.614 138.727  11
 -10  16   4 675.156 111.341   6
 -10 -16   3 742.682 118.207   9
  10  16  -3 973.341 148.772   5
  10 -16  -3 731.947 127.384  11
 -10  16   3 757.086 125.823   6
 -10 -16   2 1256.59 140.570   9
  10  16  -2 1058.35 152.673   5
  10 -16  -2 1186.06 150.134  11
 -10  16   2 1065.94 142.256   6
 -10 -16   1 1231.78 141.680   9
  10  16  -1 1244.45 151.709   5
  10 -16  -1 1487.37 155.698  11
 -10  16   1 1087.41 137.276   6
  10  16   0 7080.38 312.637   5
 -10  16   0 6606.40 304.753   6
 -10 -16   0 7094.56 312.267   9
 -10  16  -1 2463.39 197.085   6
  10 -16   1 2436.47 186.584  10
 -10 -16  -1 2274.58 187.323   9
 -10 -16  -2 1474.69 151.102   9
  10  16   2 1532.44 165.646  18
 -10  16  -2 1781.53 168.754   6
  10 -16   2 1708.70 165.828  10
 -10 -16  -2 1699.11 163.809  10
 -10 -16  -3 216.086 94.5709   9
  10  16   3 397.155 120.351  18
 -10  16  -3 309.775 109.452   6
  10 -16   3 373.860 102.564  10
 -10 -16  -3 549.268 122.702  10
 -10 -16  -4 99.6415 87.5521   9
  10  16   4-40.4273 94.6397  19
  10  16   4-3.71823 97.6100  18
 -10  16  -4 240.635 98.4680   6
  10 -16   4 258.492 101.709  10
 -10 -16  -4 94.0590 88.7525  10
  10  16   5 3507.13 213.844  18
 -10  16  -5 3121.31 201.125   6
  10 -16   5 3519.88 206.653  10
 -10 -16  -5 3736.55 215.248  10
  11   1 -13 692.703 124.107   5
  11   1 -12 8972.06 372.426   5
 -11  -1  11 6862.39 306.066   8
 -11  -1  10 77.9273 92.8357   8
 -11  -1   9 5537.80 275.018   8
  11  -1  -9 5979.59 288.263   4
  11   1  -8 511.149 112.955   4
  11  -1  -8 466.179 117.139   4
 -11  -1   8 537.129 121.393   8
 -11   1   8 652.152 117.261   7
  11   1  -7 262.302 98.3417   4
  11  -1  -7 144.117 95.8231   4
 -11  -1   7 245.005 97.1677   8
 -11  -1   7 128.562 84.7597   7
 -11   1   7 230.097 100.317   7
 -11  -1   6 1984.90 163.038   8
 -11  -1   6 2014.39 214.600   1
 -11  -1   6 2487.01 175.513   7
 -11   1   6 2413.62 182.209   7
  11   1  -6 2328.69 180.123   4
  11  -1  -6 2199.51 173.549   4
 -11  -1   5 6410.55 336.068   1
 -11   1   5 6441.22 337.919   1
 -11  -1   5 4978.16 242.789   8
 -11  -1   5 6465.16 260.331   7
 -11   1   5 6622.84 272.133   7
  11   1  -5 6230.06 378.958  12
  11  -1  -5 6245.00 394.044  12
  11   1  -5 6524.73 275.934   4
  11  -1  -5 6470.19 278.093   4
 -11  -1   4 443.131 122.624   1
 -11   1   4 407.263 117.609   1
  11   1  -4 648.259 184.044  12
  11  -1  -4 328.168 148.724  12
 -11   1   3 136.966 117.800   1
  11   1  -3 120.900 139.962  12
  11  -1  -3 426.110 185.080  12
 -11  -1   3 106.068 105.280   1
 -11   1   2 6316.40 315.589   1
  11   1  -2 5797.03 357.051  12
  11  -1  -2 5584.41 361.603  12
 -11  -1   2 6171.48 312.958   1
  11   1  -1 40089.4 933.641  12
  11  -1  -1 38235.9 933.337  12
 -11  -1   1 39525.8 841.688   1
 -11   1   1 38957.2 829.321   1
  11   1   0 50572.8 1029.55  12
  11  -1   0 48861.6 1048.36  12
 -11  -1   0 47972.1 946.822   1
 -11   1   0 48190.0 931.011   1
  11   1   1 6408.39 318.772  12
  11  -1   1 6554.87 343.435  12
 -11  -1  -1 6235.85 302.652   1
 -11   1  -1 6402.31 293.798   1
 -11  -1  -2 62212.2 1082.78  13
  11   1   2 63821.6 1102.38   3
  11  -1   2 60080.2 1171.75  12
  11   1   2 60261.1 1124.98  12
 -11  -1  -2 60180.0 1083.00   1
 -11   1  -2 62219.5 1066.82   1
 -11  -1  -3 3528.99 236.606  13
 -11   1  -3 3909.99 243.685  13
  11   1   3 3928.02 247.406   3
  11  -1   4 7511.00 294.118  16
 -11  -1  -4 7652.11 365.428  13
 -11   1  -4 7731.08 353.209  13
  11   1   4 7516.32 367.168   3
  11   1   4 7420.65 290.126  16
  11   1   4 7579.00 295.399  11
  11  -1   4 7328.83 286.995  11
  11   1   5-16.2036 95.5303  16
  11  -1   5 57.6769 102.694  16
  11   1   5 47.6331 99.1190  17
 -11  -1  -5 111.718 103.090  13
 -11   1  -5 94.9338 110.380  13
 -11   1  -5 135.916 107.877   7
  11   1   5 8.85814 78.0063  11
  11  -1   5 102.745 91.7715  11
  11   1   5 228.148 124.071   3
  11  -1   5 60.1201 81.0000  10
  11   1   6 9681.09 352.737  16
  11  -1   6 9668.83 354.496  16
 -11   1  -6 9800.31 393.398   7
  11   1   6 10148.2 350.462  17
  11   1   6 9570.21 352.917  11
  11  -1   6 9381.24 345.947  11
  11  -1   6 10103.0 372.488  10
  11   1   7 3154.12 209.757  17
  11   1   7 3547.55 235.210  16
  11  -1   7 3157.83 223.015  16
 -11   1  -7 3097.85 242.961   7
  11   1   7 2768.07 200.883  11
  11  -1   7 2959.96 201.970  11
  11  -1   7 2835.08 208.013  10
  11   1   8 20005.6 556.884  16
  11  -1   8 20029.6 557.302  16
 -11   1  -8 19721.5 593.101   7
  11   1   8 21613.0 560.632  11
  11   1   8 20146.0 545.701  17
  11   1   9 4839.46 274.662  16
  11  -1   9 4611.46 274.908  16
  11   1   9 4300.25 255.382  17
 -11   1  -9 3971.62 276.254   7
  11   1  10 2619.43 222.984  16
  11  -1  10 3230.30 244.629  16
  11   1  10 2873.53 216.543  17
  11   1  11 279.341 120.276  17
  11   1  11 410.445 125.308  16
  11  -1  11 444.590 134.697  16
  11   1  12 46.2475 108.367  17
  11  -1  12 12.0630 105.772  17
  11  -1  12 191.138 111.935  16
  11   1  12 64.7614 107.768  16
  11   1  13 800.311 128.874  17
  11  -1  13 862.992 130.868  17
  11  -1  13 789.845 136.786  16
  11   1  13 635.486 128.744  16
  11   3 -13 862.875 132.933   5
  11   3 -12 780.199 139.030   5
  11   3 -11 255.323 125.702   5
 -11  -3  11 337.319 113.564   8
 -11  -3  10 1119.99 152.405   8
  11  -3 -10 1251.35 150.084   4
  11   3 -10 1298.24 174.402   5
  11  -3  -9 1902.18 179.285   4
 -11  -3   9 1897.96 173.501   8
  11   3  -9 1987.80 196.516   5
 -11   3   8 209.471 96.7146  20
 -11  -3   8 102.498 94.8274   8
  11  -3  -8 409.044 123.236   4
 -11   3   8 203.716 97.9814   7
  11   3  -7 1168.68 136.380   4
 -11   3   7 1233.70 145.217  20
 -11  -3   7 936.144 132.496   8
 -11   3   7 1239.89 149.713   7
 -11   3   6 1949.88 168.978  20
 -11  -3   6 2012.31 166.377   8
 -11  -3   6 2220.12 167.661   7
 -11   3   6 2203.94 178.309   7
  11   3  -6 2099.07 172.078   4
 -11   3   5 15369.7 444.925  20
 -11  -3   5 15490.6 446.883   8
 -11   3   5 15506.5 546.176   1
 -11  -3   5 15808.8 419.170   7
 -11   3   5 15620.2 446.464   7
  11   3  -5 15578.0 585.068  12
  11  -3  -5 15570.3 643.430  12
  11   3  -5 15199.4 442.856   4
 -11  -3   5 15143.1 525.694   1
 -11  -3   4 6207.53 273.604   8
 -11   3   4 6404.94 339.367   1
 -11   3   4 6294.55 269.346   7
  11   3  -4 6232.64 367.671  12
  11  -3  -4 6045.25 409.301  12
  11   3  -4 6306.26 269.356   4
 -11   3   4 6076.97 261.326  20
 -11  -3   4 6089.44 326.139   1
 -11   3   3 28103.8 717.296   1
  11   3  -3 27710.5 774.452  12
  11  -3  -3 25983.1 820.772  12
 -11  -3   3 28008.1 716.936   1
 -11   3   2 34564.0 784.490   1
  11  -3  -2 33229.6 906.322  12
 -11  -3   2 32718.4 783.365   1
 -11   3   1 22979.8 605.585   1
 -11  -3   1 23952.6 525.664  14
  11  -3  -1 22290.3 697.299  12
 -11   3   0 4534.12 253.563   1
 -11  -3   0 4712.17 219.002  14
  11  -3   0 4488.14 307.080  12
 -11   3  -1 1634.85 156.342   1
 -11  -3  -1 1645.52 138.228  14
  11  -3   1 1823.55 211.261  12
  11   3   1 1734.54 173.413   3
 -11  -3  -2 1972.02 145.117  14
  11  -3   2 1673.00 195.828  12
  11   3   2 1684.00 170.789   3
 -11  -3  -3 443.537 124.782   8
  11  -3   3 548.448 138.626   2
 -11  -3  -3 629.498 131.863  13
  11   3   3 462.789 103.936  11
  11   3   3 618.609 136.478   3
 -11  -3  -4 4577.34 264.717   8
  11   3   4 4610.61 225.525  17
  11   3   4 4506.92 234.556  16
  11  -3   4 4413.90 225.613  16
 -11  -3  -4 4464.67 288.805  13
 -11   3  -4 4666.26 284.358  13
 -11   3  -4 4535.96 258.193   7
  11   3   4 4741.26 297.216   3
  11   3   4 4597.55 236.721  11
  11  -3   4 4358.61 224.622  11
  11  -3   4 4356.13 228.150  10
  11  -3   4 3607.02 265.167   2
  11   3   5 13069.7 397.844  17
  11   3   5 12969.9 407.948  16
  11  -3   5 13128.2 402.575  16
 -11   3  -5 13715.0 507.008  13
 -11   3  -5 13132.3 452.701   7
  11   3   5 13339.2 417.498  11
  11  -3   5 13395.2 407.660  11
  11  -3   5 14016.2 427.150  10
  11   3   6 3140.12 209.292  17
  11   3   6 2928.13 208.726  16
  11  -3   6 2864.86 203.016  16
  11   3   6 2892.40 201.293  11
  11  -3   6 2731.91 189.117  11
 -11   3  -6 2688.89 234.957   7
  11  -3   6 2667.17 200.195  10
  11   3   7 38975.2 802.045  17
  11   3   7 39121.4 811.161  16
  11  -3   7 39186.5 804.510  16
 -11   3  -7 37400.9 871.922   7
  11   3   7 39628.2 818.230  11
  11  -3   7 40005.1 832.519  10
  11   3   8 2840.28 223.801  16
  11   3   8 2760.81 212.503  17
  11   3   8 2640.54 200.229  11
  11  -3   8 2981.68 217.625  16
 -11   3  -8 2339.31 229.683   7
  11  -3   8 2511.78 209.302  10
  11   3   9 1513.70 172.570  16
  11  -3   9 1787.46 193.038  16
  11   3   9 1740.15 181.614  17
 -11   3  -9 1418.89 201.686   7
  11  -3   9 1694.81 180.727  10
  11   3  10 3830.59 250.812  17
  11  -3  10 3093.18 232.214  16
  11   3  10 3556.89 243.138  16
 -11   3 -10 3298.75 269.943   7
  11   3  11-23.6667 116.584  17
  11   3  11-2.09177 107.157  16
  11  -3  11 119.513 108.780  16
 -11   3 -11-110.791 144.812   7
  11   3  12 218.178 108.037  17
  11  -3  12-71.7292 112.020  16
  11   3  12 3.18701 102.266  16
 -11   3 -12 123.312 126.826   7
  11  -3  13 763.883 135.278  16
  11   3  13 1111.70 139.214  17
  11  -3  13 961.456 127.792  17
  11   5 -13 4998.09 264.017   5
 -11  -5  13 5395.12 317.929  15
  11   5 -12 2048.04 193.454   5
  11  -5 -11 122.542 101.935   4
 -11  -5  11 216.360 109.351   8
  11   5 -11 126.997 118.922   5
 -11  -5  10 4099.41 250.143   8
  11   5 -10 3824.54 259.751   5
 -11   5  10 4163.70 247.648  20
  11  -5 -10 4281.78 250.152   4
 -11   5   9 117.144 107.112  20
 -11  -5   9 268.851 114.646   8
  11   5  -9 10.8489 113.644   5
 -11   5   8 1361.73 153.958  20
 -11  -5   8 1528.35 164.555   8
  11   5  -8 1683.03 197.421   5
 -11   5   8 1060.96 139.151   7
 -11   5   7 3840.99 241.482  20
 -11  -5   7 4100.33 242.763   8
  11   5  -7 3682.87 242.645   5
 -11   5   6 6099.36 282.902  20
 -11  -5   6 5912.94 280.625   8
  11   5  -6 5850.24 302.936   5
 -11   5   6 5156.24 269.468   7
  11   5  -6 6229.85 285.061   4
 -11  -5   5 21.4314 83.5776   8
  11   5  -5-51.0520 103.303   5
 -11   5   5 64.9114 89.4922   7
 -11   5   5 35.2655 86.0328  20
  11   5  -5 106.173 93.8527   4
 -11   5   4 26403.8 608.933  20
 -11  -5   4 27548.4 618.177   8
 -11   5   4 26767.9 747.206   1
 -11   5   4 26224.7 612.063   7
  11  -5  -4 26146.0 872.168  12
  11   5  -4 27202.7 622.014   4
  11  -5  -4 26478.6 600.918  11
 -11   5   4 27566.8 597.534   6
  11   5  -4 27551.9 638.803   5
 -11  -5   4 26608.0 728.300   1
 -11   5   3 20090.5 502.653  20
 -11  -5   3 20779.0 513.850   8
  11   5  -3 18994.4 506.476   5
 -11   5   3 20086.0 616.060   1
 -11   5   3 20059.3 511.711   7
 -11  -5   3 20563.2 511.034  14
  11  -5  -3 19275.8 714.712  12
  11   5  -3 20623.1 522.864   4
  11  -5  -3 19859.7 501.750  11
 -11   5   3 19871.6 485.754   6
 -11  -5   3 19902.9 611.721   1
 -11   5   2 44122.4 951.297   1
 -11  -5   2 45980.4 832.610  14
 -11   5   2 45473.8 835.751   7
  11  -5  -2 44070.3 1081.44  12
 -11  -5   2 45770.5 839.932   8
  11   5  -2 44803.6 844.823   4
  11  -5  -2 44836.4 832.467  11
 -11   5   2 45183.4 817.871  20
 -11  -5   1 43588.4 822.491   8
 -11   5   1 44158.4 927.877   1
 -11  -5   1 46018.2 823.424  14
 -11   5   1 44103.4 821.331   7
  11  -5  -1 43783.9 1042.32  12
  11   5  -1 44221.4 829.839   4
  11  -5  -1 44208.0 821.922  11
 -11   5   0 3699.65 240.113   1
 -11  -5   0 3290.87 193.346  14
  11   5   0 3644.32 243.309   3
 -11   5   0 3370.28 202.808   7
  11  -5   0 3362.69 271.619  12
  11   5   0 3442.71 201.425   4
  11  -5   0 3394.56 201.812  11
 -11  -5  -1 823.001 131.612   8
 -11  -5  -1 1085.66 126.234  14
  11  -5   1 684.309 145.007  12
 -11   5  -1 859.394 126.851   7
  11   5   1 1083.40 157.715   3
  11  -5   1 1111.98 131.704  11
  11   5   1 950.331 122.058   4
  11   5   2 317.111 101.257  17
 -11  -5  -2 381.495 116.185   8
  11  -5   2 312.846 133.429   2
 -11  -5  -2 259.817 87.3132  14
  11  -5   2 471.968 141.717  12
 -11   5  -2 399.094 114.512   7
  11   5   2 256.939 96.2323  11
  11   5   2 295.010 127.674   3
  11  -5   2 382.345 98.9277  11
  11   5   2 348.975 96.7947   4
  11   5   3 258.663 99.6080  17
 -11  -5  -3 271.203 110.504   8
  11  -5   3 389.608 140.235   2
 -11   5  -3 122.020 101.447   7
  11   5   3 264.518 93.8599  11
  11  -5   3 251.719 88.7376  11
  11   5   3 283.785 119.609   3
  11  -5   3 300.700 86.6866  10
  11   5   3 31.7541 82.5267   4
 -11  -5  -4 8468.80 356.704   8
  11   5   4 8976.43 332.115  16
  11  -5   4 9179.18 329.906  16
 -11   5  -4 9565.53 392.995   7
  11   5   4 9203.90 335.460  17
  11   5   4 9604.48 341.839   4
  11   5   4 9131.15 350.516  11
  11  -5   4 9723.38 343.652  11
  11  -5   4 9130.78 343.942  10
  11   5   5 3656.66 225.692  17
 -11  -5  -5 3353.06 239.775   8
  11   5   5 3853.16 225.759  16
  11  -5   5 3889.69 223.426  16
 -11   5  -5 3563.53 264.854   7
  11   5   5 3628.96 226.591  11
  11  -5   5 3670.87 217.138  11
  11  -5   5 3683.45 229.144  10
  11   5   6 3567.35 224.196  17
 -11  -5  -6 4046.68 269.922   8
  11   5   6 3862.31 236.301  16
  11  -5   6 4220.77 241.773  16
 -11   5  -6 3885.45 280.161   7
  11   5   6 4018.07 240.372  11
  11  -5   6 4009.08 240.590  10
  11   5   7 104.101 116.261  17
  11   5   7-17.6899 117.230  16
  11  -5   7-150.109 126.227  16
 -11  -5  -7 115.360 132.294   8
  11   5   7 4.86069 101.102  11
 -11   5  -7 35.6813 138.394   7
  11  -5   7 81.1317 92.7885  10
  11   5   8 2915.93 227.332  17
  11  -5   8 2981.99 217.033  16
  11   5   8 3039.19 226.023  16
 -11   5  -8 2866.99 266.675   7
 -11  -5  -8 2898.79 248.718   8
  11  -5   8 2923.56 218.010  10
  11   5   9 357.576 127.434  17
  11  -5   9 473.979 137.241  16
 -11  -5  -9 397.347 129.444   8
 -11   5  -9 535.378 163.219   7
  11  -5   9 230.681 104.614  10
  11   5  10 1780.95 181.621  17
  11  -5  10 1654.75 177.585  16
 -11  -5 -10 1908.32 202.293   8
 -11   5 -10 1656.90 214.216   7
  11  -5  10 1593.52 187.315  10
  11   5  11-56.7438 118.588  17
  11  -5  11 58.3327 111.430  16
 -11   5 -11 293.202 145.379   7
  11  -5  12 630.201 125.883  16
  11   5  12 363.542 113.887  17
 -11   5 -12 464.902 145.142   7
  11   7 -12 88.6499 98.0305   5
 -11  -7  11 4108.84 240.620   8
  11   7 -11 3586.50 248.135   5
  11  -7 -11 4047.04 240.536   4
 -11   7  11 4073.56 232.583  20
 -11   7  10 2404.22 199.728  20
 -11  -7  10 2541.57 200.318   8
  11   7 -10 1921.49 200.980   5
 -11   7   9 7877.90 344.504  20
 -11  -7   9 7405.65 326.957   8
  11   7  -9 7565.39 361.138   5
 -11   7   8 5334.13 289.971  20
 -11  -7   8 5703.03 285.987   8
  11   7  -8 5253.21 308.249   5
 -11   7   8 5963.09 287.897   7
 -11   7   7 113.532 108.577  20
 -11  -7   7 1.29318 84.7463   8
  11   7  -7 72.0872 110.881   5
 -11   7   7-72.6791 91.9529   7
 -11   7   6 23646.7 609.421  20
 -11  -7   6 23468.5 590.535   8
  11   7  -6 23240.5 633.651   5
 -11   7   6 23526.3 591.764   7
 -11  -7   5 14173.4 438.811   8
  11   7  -5 14630.3 481.286   5
 -11   7   5 14455.1 445.468   7
  11   7  -5 14365.2 451.277   4
  11  -7  -5 14772.3 448.317  11
 -11   7   5 14407.1 442.332   6
 -11   7   5 13892.5 446.476  20
 -11   7   4 17687.5 496.206  20
  11   7  -4 18105.8 525.816   5
 -11   7   4 18372.9 502.612   7
  11   7  -4 17701.6 499.711   4
 -11  -7   4 18093.6 494.665   8
  11  -7  -4 17733.1 496.471  11
 -11   7   4 18497.4 500.774   6
 -11  -7   4 19037.5 513.547   9
 -11   7   3 32816.1 704.263  20
 -11   7   3 34082.0 716.123   7
  11   7  -3 35129.6 752.774   5
  11   7  -3 33064.4 726.135   4
  11  -7  -3 33688.1 721.467  11
 -11   7   3 33948.2 708.392   6
 -11  -7   3 33648.3 712.616   8
 -11  -7   3 34489.5 729.434   9
 -11   7   2-2.81138 87.2465  20
 -11   7   2 49.4880 119.339   1
 -11  -7   2-35.7098 89.4348   9
 -11  -7   2-78.3521 88.7742   8
  11   7  -2 63.9113 87.8963   5
 -11   7   2-88.7650 86.7625   7
  11  -7  -2-38.0346 86.0503  11
 -11   7   2-8.85309 80.7011   6
  11   7  -2 73.6195 94.5473   4
 -11  -7   1 20032.6 526.829   9
 -11   7   1 19835.5 495.176  20
 -11  -7   1 19721.8 509.132   8
 -11   7   1 19999.8 512.017   7
  11   7  -1 19805.7 528.555   4
  11  -7  -1 20121.4 524.281  11
 -11   7   1 19722.9 503.594   6
 -11  -7   0 4193.74 237.444   9
  11   7   0 4470.26 233.792  17
 -11  -7   0 4372.79 239.327   8
  11   7   0 4433.83 295.704   3
 -11   7   0 4368.55 236.948   7
  11   7   0 4866.32 254.891   4
  11  -7   0 4656.36 246.350  11
 -11   7   0 4674.79 234.123   6
 -11  -7  -1 605.838 122.268   9
  11   7   1 722.969 119.911  17
 -11  -7  -1 473.915 114.230   8
 -11   7  -1 446.769 121.973   7
  11   7   1 352.924 104.217  11
  11   7   1 676.518 148.401   3
  11  -7   1 501.612 112.031  11
 -11   7  -1 522.198 109.632   6
  11   7   1 331.749 108.805   4
 -11  -7  -2 2292.51 189.316   8
  11   7   2 2146.83 172.937  17
  11   7   2 2326.45 185.157   4
  11   7   2 2101.20 173.536  11
 -11   7  -2 2171.01 187.734   7
  11  -7   2 2353.25 183.549  11
  11   7   2 2104.16 171.108  18
 -11   7  -2 2391.79 176.256   6
  11  -7   2 2258.67 168.555  10
  11   7   3 117.387 98.3905  17
 -11  -7  -3 186.234 109.864   8
 -11   7  -3 373.767 138.696   7
  11   7   3 53.8487 89.9493  11
  11  -7   3 207.671 87.0133  11
  11   7   3 177.451 92.4520   4
  11  -7   3 174.826 88.5851  10
  11   7   4 97.1407 104.320  17
 -11  -7  -4 110.068 106.650   8
  11   7   4 161.555 96.4517  11
 -11   7  -4 291.842 129.375   7
  11  -7   4-8.52230 95.3045  11
  11   7   4 70.0430 83.8073   4
  11  -7   4-53.0179 90.2586  10
  11   7   5-1.11817 103.432  17
 -11   7  -5-31.0615 132.688   7
  11  -7   5-102.648 102.152  11
  11   7   5-20.7051 87.4974   4
  11  -7   5-35.6466 97.8433  10
  11   7   6 737.620 145.316  17
 -11   7  -6 404.447 141.657   7
  11  -7   6 372.764 109.847  10
  11   7   7 154.953 121.976  17
  11  -7   7 63.2237 105.646  16
 -11   7  -7 85.6171 144.614   7
  11  -7   7 52.0038 92.0144  10
  11   7   8-236.242 129.820  17
  11  -7   8 65.5421 103.768  16
 -11   7  -8 14.5890 145.041   7
  11  -7   8 63.6277 97.4886  10
  11   7   9 9040.15 372.097  17
  11  -7   9 8929.31 357.392  16
 -11   7  -9 8348.05 411.030   7
  11  -7   9 8331.84 366.407  10
  11   7  10 92.9132 114.730  18
  11   7  10 46.7418 110.661  17
  11  -7  10 175.521 106.466  16
 -11   7 -10 222.550 145.874   7
  11  -7  10 201.725 108.792  10
  11   7  11 610.609 131.797  17
  11  -7  11 881.666 134.999  16
  11   7  11 721.034 139.606  18
 -11   7 -11 734.680 148.988   7
  11  -7  11 601.926 123.439  10
  11   7  12 1061.98 131.421  18
  11  -7  12 1059.05 140.395  16
 -11   7 -12 1060.72 160.360   7
  11  -9 -11 1905.88 165.990   4
  11   9 -11 1636.34 174.093   5
 -11   9  11 1644.64 154.007  20
 -11   9  10 143.277 99.4309  20
 -11  -9  10-0.12051 91.0021   8
  11   9 -10 38.7014 109.246   5
 -11   9   9 6759.51 320.889  20
 -11  -9   9 6855.08 304.141   8
  11   9  -9 6558.78 339.938   5
 -11   9   8-15.5022 117.753  20
 -11  -9   8 143.826 94.0467   8
  11   9  -8 140.483 134.867   5
 -11   9   7 16382.9 513.236  20
  11   9  -7 16203.3 538.382   5
 -11  -9   7 16176.5 485.001   8
 -11  -9   7 16303.2 499.983   9
 -11   9   6 1228.82 160.097  20
 -11  -9   6 1176.39 150.454   9
 -11  -9   6 1215.30 145.955   8
  11   9  -6 1476.11 185.458   5
  11  -9  -6 1251.30 156.149  11
 -11   9   5 174.001 100.134  20
 -11  -9   5 34.2577 90.0026   9
 -11  -9   5-33.5715 87.0860   8
  11   9  -5 183.171 127.749   5
  11  -9  -5 121.554 105.114  11
 -11   9   5 2.89040 93.6943   6
 -11   9   4 6.83235 99.8370  20
 -11  -9   4 166.218 83.0553   9
 -11  -9   4 80.1814 82.9779   8
  11   9  -4 145.091 108.711   5
  11  -9  -4 105.118 94.4995  11
 -11   9   4 188.734 97.6954   6
  11   9  -4 213.786 109.998   4
 -11   9   3 853.349 135.752  20
 -11  -9   3 1049.41 145.515   9
 -11  -9   3 802.759 121.813   8
  11   9  -3 772.181 139.381   5
  11  -9  -3 1153.68 150.729  11
 -11   9   3 947.849 144.923   6
  11   9  -3 997.717 147.698   4
 -11   9   2 3296.89 210.977  20
  11   9  -2 2874.85 216.877   5
 -11  -9   2 3341.40 213.405   8
 -11   9   2 3274.45 211.550   7
  11   9  -2 3372.78 229.774   4
  11  -9  -2 2953.07 211.382  11
 -11   9   2 3094.63 214.105   6
 -11  -9   2 3186.08 220.464   9
 -11  -9   1 11451.5 409.984   9
 -11  -9   1 12978.5 411.747   8
 -11   9   1 12690.1 409.133   7
  11   9  -1 12256.6 429.424   4
  11  -9  -1 12080.6 415.751  11
 -11   9   1 11947.8 400.653   6
 -11  -9   0 4684.65 263.989   9
 -11   9   0 4749.98 253.294   7
  11   9   0 4272.98 255.293   4
  11  -9   0 4959.96 266.734  11
 -11   9   0 4837.61 259.106   6
 -11  -9  -1 8791.92 368.450   9
  11   9   1 9096.42 348.687  17
 -11   9  -1 9095.52 354.090   7
  11   9   1 9082.39 370.148   4
  11  -9   1 9453.71 360.163  11
 -11   9  -1 9597.15 361.962   6
 -11  -9  -2 1903.86 187.483   9
  11   9   2 1978.68 182.351  18
 -11   9  -2 1595.88 176.475   7
  11  -9   2 1991.65 183.035  11
 -11   9  -2 2044.89 185.664   6
  11  -9   2 2072.80 177.041  10
  11   9   2 1914.78 186.102  17
  11   9   2 1994.16 188.644   4
 -11  -9  -3 13201.3 467.526   9
  11   9   3 13532.9 444.116  18
  11   9   3 13027.7 437.724  17
 -11   9  -3 14121.0 475.340   7
  11   9   3 13956.6 461.813   4
  11  -9   3 13771.7 447.582  11
 -11   9  -3 14791.6 461.752   6
  11  -9   3 13492.4 442.629  10
  11   9   4 1943.00 189.576  17
 -11   9  -4 1850.64 202.072   7
  11   9   4 2085.04 189.682  18
  11  -9   4 1885.67 173.475  11
 -11   9  -4 2107.13 190.498   6
  11   9   4 1959.81 184.643   4
  11  -9   4 1813.51 174.900  10
  11   9   5 2427.73 206.432  17
  11   9   5 2377.02 202.192  18
  11   9   5 2203.17 197.909   4
 -11   9  -5 2497.36 236.960   7
  11  -9   5 2243.81 192.392  10
  11   9   6-12.6857 124.707  18
 -11   9  -6 41.0377 131.827   7
  11   9   6 241.318 130.679  17
  11   9   6 175.367 114.422   4
  11  -9   6 200.824 109.727  10
  11   9   7-9.02447 112.764  18
  11   9   7 33.3262 115.492  17
 -11   9  -7-67.4977 143.230   7
  11  -9   7 38.3985 107.651  10
  11   9   8 205.817 126.543  18
 -11   9  -8-87.4740 141.193   7
  11  -9   8 115.077 110.923  10
  11   9   8-46.6463 122.438  17
  11   9   9 5134.52 282.473  17
  11   9   9 5871.18 304.689  18
 -11   9  -9 5444.69 320.578   7
  11  -9   9 5420.76 286.334  10
  11   9  10 203.085 108.067  18
 -11   9 -10 128.120 124.495   7
  11   9  10 15.2026 103.263  17
  11  -9  10 83.5291 95.2832  10
 -11   9 -11 5832.51 296.036   7
  11  -9  11 5332.52 260.096  10
 -11  11  10 1185.89 141.656  20
  11  11 -10 792.375 135.352   5
 -11  11   9 872.784 143.355  20
 -11 -11   9 989.756 127.224   8
  11  11  -9 629.025 138.792   5
 -11 -11   8 156.162 91.7793   9
 -11  11   8 215.271 109.127  20
 -11 -11   8 327.308 96.1018   8
  11  11  -8 204.713 131.452   5
 -11 -11   7 1241.65 155.517   9
 -11  11   7 716.173 136.795  20
 -11 -11   7 909.701 129.885   8
  11  11  -7 785.796 154.843   5
  11 -11  -7 871.448 138.788  11
 -11  11   6 9503.00 386.028  20
  11  11  -6 9360.53 407.853   5
 -11 -11   6 9780.46 358.269   8
  11 -11  -6 9355.82 373.440  11
 -11 -11   6 9913.83 381.878   9
 -11  11   5 912.472 141.352  20
 -11 -11   5 1036.97 144.155   9
 -11 -11   5 1321.40 144.537   8
  11  11  -5 1007.98 163.919   5
  11 -11  -5 1179.45 153.138  11
 -11  11   5 1286.62 156.850   6
 -11  11   4 6953.58 319.547  20
  11  11  -4 6886.60 353.374   5
  11 -11  -4 6779.65 321.661  11
 -11  11   4 6902.45 321.309   6
 -11 -11   4 7090.84 328.081   9
 -11  11   3 1104.00 141.641  20
 -11 -11   3 853.377 136.334   9
  11  11  -3 938.885 158.680   5
  11 -11  -3 836.186 137.077  11
 -11  11   3 1027.79 148.662   6
  11  11  -3 1024.21 157.484   4
 -11 -11   2 332.379 119.097   9
  11  11  -2 387.519 131.829   5
  11 -11  -2 116.502 106.613  11
 -11  11   2 418.198 122.580   6
  11  11  -2 293.300 124.485   4
 -11 -11   1 1366.33 162.985   9
  11 -11  -1 1253.66 158.035  11
  11  11  -1 1217.45 166.790   4
 -11  11   1 1379.48 160.081   6
 -11 -11   0 7238.44 340.256   9
  11  11   0 7626.53 354.893   4
  11 -11   0 7737.39 343.411  11
 -11  11   0 7737.11 337.129   6
 -11 -11  -1 1023.70 155.498   9
  11  11   1 1625.32 169.527  18
  11 -11   1 1357.98 161.691  11
  11  11   1 1311.45 169.704   4
 -11  11  -1 1500.16 171.411   6
  11 -11   1 1422.07 150.341  10
 -11 -11  -2 16420.6 531.300   9
  11  11   2 18080.0 520.859  18
 -11  11  -2 18032.7 525.344   7
  11  11   2 17449.9 542.812   4
  11 -11   2 17189.5 518.835  11
 -11  11  -2 16825.9 513.892   6
  11 -11   2 17210.9 513.225  10
 -11 -11  -3 163.297 116.291   9
  11  11   3 101.759 120.873  18
 -11  11  -3 26.5394 112.911   7
  11 -11   3 64.2815 91.1379  11
  11  11   3-64.6814 119.697   4
  11 -11   3 109.224 94.3925  10
 -11  11  -3 204.520 120.960   6
 -11 -11  -4 3560.76 258.268   9
  11  11   4 3528.91 244.851  18
  11  11   4 3439.44 242.174  17
 -11  11  -4 3831.85 255.600   7
  11  11   4 3434.53 245.349   4
 -11  11  -4 3774.09 242.795   6
  11 -11   4 3632.09 243.159  10
 -11 -11  -5 1984.46 200.594   9
  11  11   5 2115.76 206.793  18
 -11  11  -5 1806.90 198.740   7
  11  11   5 1915.69 193.725  17
  11  11   5 1880.96 189.729   4
  11 -11   5 1624.53 178.906  10
 -11  11  -5 1854.39 182.557   6
 -11 -11  -6 2324.27 213.092   9
 -11  11  -6 2405.66 224.954   7
  11  11   6 2216.62 202.338  17
  11  11   6 2580.29 221.362  18
 -11  11  -6 2778.84 214.748   6
  11 -11   6 2321.49 207.276  10
 -11 -11  -7 179.222 106.435   9
  11  11   7 333.826 130.096  18
  11  11   7-37.3767 113.019  17
 -11  11  -7 393.185 138.551   7
  11 -11   7 180.698 98.7734  10
 -11 -11  -8 1205.99 161.647   9
  11  11   8 1109.27 157.715  18
  11  11   8 1429.90 171.400  17
 -11  11  -8 1451.21 181.895   7
  11 -11   8 1404.24 162.991  10
 -11 -11  -9 14.5439 94.3781   9
  11  11   9-4.70180 101.671  18
  11  11   9-204.670 111.334  17
 -11  11  -9 194.631 117.679   7
  11 -11   9-83.9244 97.4719  10
  11  11  10 3017.87 198.753  18
 -11  11 -10 2706.86 203.767   7
  11 -11  10 2706.48 188.398  10
  11  13  -9 1516.99 163.080   5
 -11  13   9 1449.68 147.168  20
 -11  13   8 3698.19 227.667  20
  11 -13  -8 3488.83 209.759  11
  11  13  -8 2845.26 214.883   5
 -11 -13   8 3308.03 206.006   9
 -11  13   7 1056.53 145.576  20
  11  13  -7 923.547 154.555   5
 -11 -13   7 988.295 127.632   9
  11 -13  -7 947.548 137.052  11
 -11  13   6 15.4841 97.3908  20
 -11 -13   6 111.501 84.9198   9
  11  13  -6 210.222 120.474   5
  11 -13  -6 250.355 108.545  11
 -11  13   5 2669.46 205.925  20
  11  13  -5 2533.47 220.497   5
  11 -13  -5 2465.29 202.004  11
 -11  13   5 2448.02 193.505   6
 -11 -13   5 2346.56 192.658   9
 -11  13   4 548.436 129.233  20
 -11 -13   4 766.868 127.732   9
  11  13  -4 553.050 136.865   5
  11 -13  -4 721.314 137.229  11
 -11  13   4 805.116 132.440   6
 -11  13   3 1225.22 150.115  20
 -11 -13   3 825.699 131.819   9
  11  13  -3 882.802 155.704   5
  11 -13  -3 1021.13 150.125  11
  11  13  -3 956.723 148.138   4
 -11  13   3 1191.36 154.999   6
  11  13  -2 8503.16 373.474   5
  11  13  -2 8124.82 360.571   4
  11 -13  -2 9020.97 376.096  11
 -11  13   2 8066.49 348.185   6
 -11 -13   2 8124.63 355.201   9
 -11 -13   1 77.0325 97.4678   9
  11  13  -1 233.836 113.597   5
  11 -13  -1-118.820 101.584  11
  11  13  -1-24.2436 108.584   4
 -11  13   1 49.5379 97.0267   6
  11 -13   0 1757.88 178.381  11
  11  13   0 1678.38 188.017   4
 -11  13   0 1893.83 183.696   6
 -11 -13   0 2154.82 201.096   9
 -11 -13  -1 43.0968 103.897   9
  11  13   1 40.2119 109.809  18
  11 -13   1 120.040 101.183  11
  11  13   1 77.4902 116.900   4
 -11  13  -1-74.3552 113.862   6
  11 -13   1-15.6562 101.838  10
  11  13   2 542.585 125.905  18
 -11 -13  -2 508.847 133.742   9
  11 -13   2 879.650 145.951  11
  11  13   2 527.232 137.033   4
 -11  13  -2 681.343 140.219   6
  11 -13   2 481.464 120.536  10
 -11 -13  -3 6153.43 318.508   9
  11  13   3 6527.27 314.842  18
  11  13   3 6441.25 330.158   4
 -11  13  -3 6413.11 317.381   6
  11 -13   3 6347.11 308.848  10
 -11 -13  -4 560.838 137.399   9
  11  13   4 963.717 153.653  18
  11  13   4 645.378 144.194   4
  11 -13   4 855.277 140.575  10
 -11  13  -4 658.847 136.449   6
 -11 -13  -5 1451.41 161.595   9
  11  13   5 1896.40 192.190  18
  11 -13   5 1729.62 174.775  10
 -11  13  -5 1899.05 182.576   6
 -11 -13  -6 1586.22 170.850   9
  11  13   6 1601.58 175.470  18
  11 -13   6 1542.40 162.012  10
 -11  13  -6 1409.41 162.256   6
 -11 -13  -7 25.9765 85.4699   9
  11  13   7 196.240 107.261  18
  11 -13   7-25.2262 83.1942  10
 -11  13  -7 86.0410 96.2515   6
  11  13   8 1042.61 144.741  18
  11 -13   8 1212.60 135.773  10
 -11  15   6 1212.84 136.847  20
  11  15  -6 937.291 134.350   5
 -11 -15   6 1060.12 120.002   9
  11 -15  -6 945.102 125.817  11
 -11  15   5 1018.79 137.487  20
 -11 -15   5 891.588 124.063   9
  11  15  -5 740.060 130.397   5
  11 -15  -5 1026.98 132.770  11
 -11 -15   4 76.5629 89.4682   9
  11  15  -4 87.7512 101.218   5
  11 -15  -4 67.1651 96.8577  11
 -11  15   4 157.050 94.5813   6
 -11 -15   3 792.370 126.635   9
  11  15  -3 780.320 137.903   5
  11 -15  -3 571.578 119.467  11
 -11  15   3 904.004 137.176   6
 -11 -15   2 448.876 109.198   9
  11  15  -2 626.991 136.964   5
  11 -15  -2 436.713 112.250  11
 -11  15   2 701.453 127.419   6
  11  15  -1 2612.37 203.024   5
  11  15  -1 2536.34 209.587   4
  11 -15  -1 2879.77 216.527  11
 -11  15   1 2564.90 196.204   6
 -11 -15   1 2634.46 203.652   9
  11  15   0 3358.60 235.856   4
  11 -15   0 3952.17 240.967  11
 -11  15   0 3048.19 218.961   6
 -11 -15   0 3508.27 227.746   9
  11  15   1 8185.20 330.900  18
  11  15   1 7902.41 355.888   4
  11 -15   1 8690.88 344.972  11
 -11  15  -1 8171.23 342.239   6
  11 -15   1 8213.84 327.356  10
 -11 -15  -1 7969.27 336.792   9
 -11 -15  -2 556.569 127.878   9
  11  15   2 562.266 127.457  18
 -11  15  -2 271.360 104.171   6
  11 -15   2 584.360 115.983  10
 -11 -15  -2 511.169 107.589  10
 -11 -15  -3 1672.49 170.297   9
  11  15   3 1967.45 185.462  18
 -11 -15  -3 1962.34 176.715  10
 -11  15  -3 1731.58 171.308   6
  11 -15   3 1365.10 154.310  10
 -11 -15  -4 428.111 108.705   9
  11  15   4 351.264 105.304  19
  11  15   4 458.049 119.015  18
 -11  15  -4 561.625 118.489   6
  11 -15   4 505.738 115.426  10
  11  15   5 9920.90 351.263  19
  11  15   5 10757.2 368.609  18
 -11  15  -5 9788.00 349.377   6
  11 -15   5 9880.92 351.101  10
 -11 -15  -5 9988.50 349.627   9
  11  15   6 1299.71 147.978  18
  11 -15   6 1354.15 145.754  10
  12   0 -13-48.8547 93.6609   5
  12   0 -12 19818.9 561.601   5
  12   0  -9-35.4960 102.356   4
 -12   0   8 13344.7 425.894   8
 -12   0   8 13309.1 434.724   7
  12   0  -8 13687.7 448.023   4
  12   0  -7-112.549 102.658   4
 -12   0   7-62.5042 83.2969   8
 -12   0   7 97.4699 99.0835   7
 -12   0   6 13238.5 417.933   8
 -12   0   6 13856.2 419.757   7
  12   0  -6 13953.2 440.525   4
  12   0  -5 106.533 99.7101   4
 -12   0   5 0.22413 78.1937   8
 -12   0   5-15.8389 83.3186   7
 -12   0   4 1980.42 205.317   1
 -12   0   4 1856.16 159.826   8
 -12   0   4 2165.89 163.114   7
  12   0  -4 1921.07 269.503  12
  12   0  -4 1768.45 159.379   4
 -12   0   3 84.8297 96.4105   1
  12   0  -3-34.0167 96.9852   4
 -12   0   3 207.047 85.2443   7
  12   0  -3-1.16380 144.837  12
  12   0  -2 29814.4 876.963  12
 -12   0   2 31719.9 774.139   1
  12   0  -1 94.7007 143.109  12
 -12   0   1 150.846 112.404   1
  12   0   0 11946.8 481.805  12
 -12   0   0 11515.6 429.889   1
  12   0   1 269.239 132.183  12
 -12   0  -1-139.476 119.476   1
 -12   0  -2 1875.26 174.649   8
  12   0   2 1808.68 159.231  16
  12   0   2 2088.83 209.597  12
  12   0   2 1965.39 161.360  11
 -12   0  -2 2229.64 195.646   1
  12   0   3 10.9485 88.2002  16
 -12   0  -3-31.0890 113.560   8
  12   0   3-26.6567 75.1282  11
  12   0   4 9778.38 327.960  17
  12   0   4 10134.9 355.822  16
 -12   0  -4 10089.1 423.919  13
 -12   0  -4 10287.2 362.845   7
  12   0   4 10102.3 353.576  11
  12   0   4 9897.95 358.191  10
  12   0   5-14.3301 96.3730  17
  12   0   5-21.1451 86.2065  11
  12   0   5 182.111 109.906  16
  12   0   6 1974.31 167.435  17
  12   0   6 1943.70 176.036  16
  12   0   6 2038.32 174.605  11
  12   0   7 1.09286 100.098  17
  12   0   7 157.722 124.041  16
  12   0   7 74.0043 89.3114  11
  12   0   8 2488.45 203.216  17
  12   0   8 2376.43 210.351  16
  12   0   8 2388.59 193.448  11
  12   0   9 24.7545 110.540  17
  12   0   9 22.5424 117.743  16
  12   0  10 268.086 133.844  16
  12   0  10 103.241 122.289  17
  12   0  11 98.8975 111.488  17
  12   0  11 34.3038 111.753  16
  12   0  12 1882.53 173.101  17
  12   0  12 2191.82 197.215  16
  12   0  13-298.248 107.764  17
  12   2 -13 827.579 135.471   5
  12   2 -12 3119.91 224.680   5
 -12  -2  11-83.6373 88.2065   8
  12   2 -11-15.3239 107.685   5
  12  -2 -10 105.903 103.071   4
 -12  -2  10 117.126 96.0107   8
  12   2 -10 264.564 129.715   5
  12  -2  -9 35.8745 95.1792   4
 -12  -2   9 12.6099 97.3183   8
  12  -2  -8 2102.61 185.698   4
 -12  -2   8 1720.77 169.567   8
 -12   2   8 2400.33 199.310   7
  12   2  -8 2225.36 192.825   4
  12   2  -7 141.863 98.5809   4
 -12  -2   7 257.800 93.7500   8
 -12  -2   7 276.614 102.472   7
 -12   2   7 368.451 110.748   7
  12  -2  -7 289.960 115.317   4
 -12  -2   6 2226.28 181.775   8
 -12  -2   6 2913.04 190.916   7
 -12   2   6 2697.14 194.395   7
  12   2  -6 2637.34 198.108   4
  12  -2  -6 2330.78 192.308   4
 -12  -2   5 21186.1 553.573   8
 -12  -2   5 22842.6 536.636   7
 -12   2   5 23615.9 570.497   7
  12   2  -5 22699.4 568.795   4
  12  -2  -5 22476.1 569.315   4
 -12   2   4 3774.29 273.128   1
 -12  -2   4 3938.11 225.997   8
 -12  -2   4 3916.26 206.647   7
 -12   2   4 4059.95 222.114   7
  12   2  -4 3603.32 321.537  12
  12  -2  -4 3522.38 337.245  12
  12   2  -4 3742.32 226.951   4
  12  -2  -4 3894.13 223.073   4
 -12  -2   4 3504.85 261.923   1
  12  -2  -3-2.40758 78.0780   4
 -12   2   3 213.430 105.935   1
 -12  -2   3 107.544 75.8735   8
  12   2  -3 20.9925 88.5738   4
 -12   2   3 46.9662 88.6833   7
  12   2  -3 145.405 151.820  12
  12  -2  -3 450.986 207.397  12
 -12  -2   3 103.887 123.678   1
 -12   2   2 4570.38 284.205   1
 -12  -2   2 5286.52 250.784   8
 -12   2   2 4915.26 231.990   7
  12   2  -2 4121.96 324.748  12
  12  -2  -2 4812.86 354.495  12
  12   2  -2 5132.91 246.698   4
 -12  -2   2 4650.61 292.866   1
 -12   2   1 6445.68 323.412   1
  12  -2  -1 5685.44 368.612  12
 -12  -2   1 6391.48 336.913   1
 -12   2   0 398.759 116.901   1
  12  -2   0 391.627 121.637  12
 -12  -2   0 360.311 121.506   1
 -12  -2  -1 16622.1 478.529   8
 -12   2  -1 18643.0 532.728   1
  12  -2   1 17181.3 593.613  12
  12  -2   1 17622.6 464.313  11
 -12  -2  -1 16889.9 541.810   1
  12  -2   2 346.025 102.805  16
 -12  -2  -2 506.473 119.218   8
  12  -2   2 425.432 142.353  12
 -12   2  -2 613.096 119.553   7
  12   2   2 353.449 97.8075  11
  12  -2   2 573.232 110.489  11
  12  -2   2 519.028 133.742   2
  12  -2   3 210.690 94.6851  16
  12   2   3 63.5330 87.8311  17
  12   2   3 279.817 97.8316  16
 -12  -2  -3 122.477 105.180   8
  12  -2   3 335.091 133.648   2
 -12  -2  -3 250.710 113.027  13
 -12   2  -3 250.368 104.344   7
  12   2   3 176.696 93.4193  11
  12  -2   3-1.54223 83.4386  11
  12   2   3 89.1965 115.122   3
  12  -2   3 178.747 79.7843  10
  12   2   4 10133.8 343.327  17
 -12  -2  -4 10287.6 403.684   8
  12   2   4 10382.8 358.594  16
 -12  -2  -4 10647.1 448.854  13
 -12   2  -4 10292.8 386.459   7
  12   2   4 9979.80 443.055   3
  12   2   4 10501.5 367.288  11
  12  -2   4 10379.1 362.255  11
  12  -2   4 10328.2 359.857  16
  12  -2   4 10474.6 361.706  10
  12   2   5 9210.25 339.204  17
  12  -2   5 9437.22 352.906  16
 -12   2  -5 9836.13 393.295   7
  12   2   5 9525.94 357.717  11
  12  -2   5 9604.37 354.256  11
  12   2   5 9570.38 357.528  16
  12  -2   5 9026.36 350.062  10
  12   2   6 16095.7 465.617  17
  12  -2   6 15468.1 467.462  16
 -12   2  -6 15446.2 510.815   7
  12   2   6 16075.5 478.006  11
  12  -2   6 15993.1 472.170  11
  12  -2   6 15872.7 490.534  10
  12   2   6 15687.5 474.776  16
  12   2   7 82322.3 1342.85  17
  12   2   7 81332.5 1353.55  16
  12  -2   7 81448.3 1353.67  16
 -12   2  -7 82672.3 1430.76   7
  12   2   7 82216.4 1355.38  11
  12  -2   7 86400.1 1356.36  11
  12  -2   7 82521.8 1387.98  10
  12   2   8 491.609 136.405  16
  12  -2   8 579.089 134.865  16
 -12   2  -8 624.883 163.638   7
  12   2   8 592.430 128.424  11
  12  -2   8 527.407 124.212  10
  12   2   8 598.846 136.289  17
  12   2   9 3291.44 238.322  17
  12   2   9 3083.08 235.841  16
  12  -2   9 3228.35 248.187  16
 -12   2  -9 3374.36 259.843   7
  12   2   9 3474.67 232.793  11
  12   2  10 1148.96 158.424  17
  12   2  10 1253.74 160.750  16
  12  -2  10 1304.61 169.913  16
 -12   2 -10 805.975 166.219   7
  12   2  11 33.7769 109.318  17
  12  -2  11-17.3943 102.762  17
  12   2  11-182.735 125.637  16
  12  -2  11 1.30834 114.984  16
  12   2  12 1069.37 150.273  16
  12   2  12 1003.47 144.564  17
  12  -2  12 1374.18 153.094  17
  12  -2  12 1118.18 160.430  16
  12   4 -13 3040.84 200.551   5
  12   4 -12 7147.54 323.538   5
 -12  -4  11 2519.12 197.724   8
  12   4 -11 2639.38 216.770   5
 -12  -4  10 3388.72 236.477   8
  12   4 -10 3744.37 257.734   5
  12  -4 -10 4031.52 241.336   4
 -12  -4   9 7331.20 329.878   8
  12   4  -9 7382.77 351.391   5
  12  -4  -9 7803.75 343.375   4
 -12   4   8 8.30905 96.2576  20
  12  -4  -8-19.6002 106.454   4
 -12  -4   8 17.8946 98.3890   8
  12   4  -8 125.089 118.227   5
 -12   4   8 128.421 101.558   7
 -12  -4   7 4696.14 258.074   8
  12   4  -7 4552.32 278.277   5
 -12   4   7 4476.79 256.881   7
  12   4  -7 4733.92 262.071   4
 -12   4   7 4624.05 262.219  20
  12  -4  -7 4384.03 259.575   4
  12   4  -6 3.69236 95.9073   4
 -12   4   6 193.524 93.2335  20
 -12  -4   6 255.400 108.053   8
 -12  -4   6-71.3891 86.3023   7
  12   4  -6-120.745 106.988   5
 -12   4   6 39.1010 90.2677   7
  12   4  -5 200.530 107.004   4
 -12   4   5 80.9028 93.5088  20
 -12  -4   5 187.884 94.1316   8
  12   4  -5 15.7591 88.8319   5
 -12   4   5-105.120 102.176   7
  12   4  -4 1981.19 168.750   4
 -12   4   4 2207.75 171.536  20
 -12   4   4 2023.97 172.575   7
  12   4  -4 1896.14 172.568   5
  12  -4  -4 2058.86 162.193  11
 -12  -4   4 2253.29 184.153   8
 -12   4   3 10725.1 358.817  20
 -12  -4   3 10858.7 370.454   8
 -12   4   3 10453.4 447.469   1
 -12   4   3 11099.8 369.550   7
  12  -4  -3 10757.1 545.261  12
  12  -4  -3 10240.8 357.267  11
  12   4  -3 10303.5 367.605   4
 -12   4   3 10169.4 335.258   6
  12  -4  -3 10785.8 371.601   4
 -12  -4   3 10364.4 447.504   1
 -12   4   2 24200.4 557.174  20
 -12  -4   2 24039.4 576.899   8
 -12   4   2 23798.6 567.312   7
  12  -4  -2 23961.1 800.289  12
 -12   4   2 24605.5 685.897   1
  12  -4  -2 24194.0 568.271  11
  12   4  -2 23416.5 576.461   4
  12  -4  -2 24790.9 577.791   4
 -12  -4   2 23460.7 689.037   1
 -12  -4   1 61143.4 1050.82   8
 -12   4   1 59640.4 1153.11   1
 -12  -4   1 63370.0 1038.58  14
 -12   4   1 59380.2 1027.69   7
  12  -4  -1 61248.7 1299.88  12
  12  -4  -1 61090.0 1033.78  11
  12   4  -1 60174.0 1043.70   4
  12  -4  -1 60127.1 1018.20   4
 -12  -4   0 1623.12 157.316   8
 -12  -4   0 1812.99 156.660  14
 -12   4   0 1380.63 163.945   1
 -12   4   0 1924.34 168.686   7
  12  -4   0 1732.18 229.543  12
  12  -4   0 1587.36 150.026  11
  12   4   0 1652.69 149.759   4
  12   4   1 8164.18 297.949  17
 -12  -4  -1 8034.09 328.303   8
 -12  -4  -1 8631.64 317.166  14
 -12   4  -1 8313.61 325.266   7
  12  -4   1 9110.68 435.980  12
  12   4   1 8412.99 318.282  11
  12   4   1 9065.21 329.897   4
  12  -4   1 8654.82 323.402  11
  12   4   2 131.823 94.4247  17
  12  -4   2 108.957 89.8373  16
 -12  -4  -2 211.027 108.296   8
  12  -4   2 256.087 144.661   2
  12  -4   2-44.8027 124.963  12
 -12   4  -2 137.427 91.2332   7
  12   4   2-26.9687 83.5857  11
  12  -4   2-12.7984 85.8636  11
  12   4   2-217.744 134.675   3
  12   4   2 63.7983 87.9492   4
  12  -4   3 5611.54 258.297  16
 -12   4  -3 5915.05 288.641   7
  12   4   3 5792.99 341.144   3
  12   4   3 5760.37 263.330   4
  12   4   3 5937.97 276.551  11
  12  -4   3 5741.82 268.931  11
  12   4   3 5677.44 258.837  17
 -12  -4  -3 5189.84 281.072   8
  12  -4   3 5706.79 261.181  10
  12  -4   3 5167.94 340.811   2
  12   4   4 6660.92 291.047  17
 -12  -4  -4 6200.52 323.470   8
  12   4   4 7045.01 299.544  16
  12  -4   4 7093.36 299.890  16
 -12   4  -4 7190.49 329.972   7
  12   4   4 6822.68 309.796  11
  12  -4   4 7013.55 303.094  11
  12  -4   4 7146.69 303.988  10
  12   4   5 2838.27 199.985  17
 -12  -4  -5 2621.59 231.468   8
  12   4   5 2928.75 212.830  16
  12  -4   5 2828.75 206.159  16
 -12   4  -5 2971.82 241.490   7
  12   4   5 2960.42 207.540  11
  12  -4   5 3026.60 205.884  11
  12  -4   5 2993.29 210.342  10
  12   4   6 801.801 141.487  16
  12  -4   6 396.106 125.668  16
  12   4   6 607.829 127.145  17
 -12  -4  -6 714.877 161.732   8
 -12   4  -6 605.048 164.456   7
  12   4   6 803.889 133.664  11
  12  -4   6 402.554 100.437  11
  12  -4   6 463.929 103.362  10
  12   4   7 478.687 128.658  16
  12   4   7 261.065 111.627  17
  12  -4   7 586.367 131.399  16
 -12  -4  -7 314.477 136.181   8
 -12   4  -7 309.969 146.811   7
  12   4   7 400.633 118.628  11
  12  -4   7 331.347 112.185  10
  12  -4   8 315.101 127.497  16
 -12  -4  -8 149.524 130.364   8
  12   4   8 119.010 117.973  17
 -12   4  -8 342.665 145.712   7
  12  -4   8 173.206 104.083  10
  12   4   8 30.5358 113.392  16
  12   4   9 591.585 148.357  17
  12   4   9 452.980 123.183  16
  12  -4   9 483.005 132.282  16
 -12  -4  -9 354.104 139.607   8
 -12   4  -9 595.078 165.561   7
  12  -4   9 568.259 135.509  10
  12   4  10 5938.65 299.682  17
 -12  -4 -10 5434.53 319.273   8
  12  -4  10 5442.97 293.413  16
  12   4  10 5578.87 294.000  16
 -12   4 -10 5437.86 322.867   7
  12   4  11 1285.34 161.041  17
  12  -4  11 1188.12 156.775  16
 -12  -4 -11 1221.13 164.079   8
 -12   4 -11 1260.34 176.818   7
  12   4  12 2795.89 192.784  17
  12  -4  12 2920.01 194.154  17
  12  -4  12 2659.27 199.809  16
 -12   4 -12 2629.63 213.675   7
  12   6 -12 498.945 114.444   5
  12  -6 -11 184.938 100.826   4
 -12  -6  11 120.765 90.1375   8
  12   6 -11 68.4851 116.553   5
 -12   6  10 2666.47 206.640  20
 -12  -6  10 2494.12 202.057   8
  12  -6 -10 2341.27 197.692   4
  12   6 -10 2426.77 220.534   5
 -12   6   9-55.5018 95.8379  20
  12  -6  -9 73.7483 110.337   4
 -12  -6   9 51.8794 98.9984   8
  12   6  -9 34.4192 123.089   5
 -12   6   8 97.7097 105.188  20
 -12  -6   8 123.605 94.4706   8
  12   6  -8 82.4487 117.690   5
 -12   6   8 161.986 113.229   7
 -12  -6   7 728.454 131.283   8
 -12   6   7 626.514 138.904  20
  12   6  -7 429.324 123.321   5
 -12   6   7 584.522 116.432   7
 -12   6   6 13898.9 460.043  20
 -12  -6   6 14401.0 456.375   8
 -12   6   6 14497.1 458.932   7
  12   6  -6 15373.5 471.716   4
  12   6  -6 14599.6 491.900   5
 -12   6   5 12515.0 419.577  20
 -12  -6   5 12039.6 410.735   8
  12   6  -5 12537.3 442.402   5
 -12   6   5 12489.9 419.535   7
  12   6  -5 11994.4 421.585   4
  12  -6  -5 13077.1 416.697  11
 -12   6   4 39115.0 800.163  20
  12   6  -4 41297.8 840.093   5
 -12  -6   4 38799.5 799.057   8
 -12   6   4 40085.4 807.494   7
  12   6  -4 39008.7 812.979   4
  12  -6  -4 39183.1 797.727  11
 -12   6   4 37876.7 776.313   6
 -12   6   3 86.6242 92.3989  20
 -12  -6   3-49.8546 92.0142   8
  12   6  -3-22.1836 91.3640   5
 -12   6   3 81.2075 86.6111   7
  12  -6  -3 205.121 97.9207  11
 -12   6   3 109.753 82.6939   6
  12   6  -3 61.9073 94.8537   4
 -12   6   2 725.602 112.038  20
 -12  -6   2 916.474 122.573   9
 -12  -6   2 712.866 121.280   8
 -12   6   2 691.086 118.286   7
  12  -6  -2 576.360 119.490  11
 -12   6   2 814.449 120.633   6
  12   6  -2 960.325 140.733   4
 -12  -6   1 3832.55 228.489   9
 -12   6   1 3918.97 217.912  20
 -12  -6   1 3929.44 231.540   8
 -12   6   1 3782.46 224.131   7
  12   6  -1 3838.28 234.101   4
  12  -6  -1 4157.23 234.206  11
 -12   6   1 3756.38 209.760   6
  12  -6  -1 3925.96 221.991   4
 -12  -6   0 49.7830 79.6482   9
  12   6   0 277.016 107.946  17
 -12  -6   0 108.610 91.9922   8
 -12   6   0 1.14766 89.6963   7
  12  -6   0 53.8611 98.2769  11
  12   6   0 17.7531 91.8387   4
 -12  -6  -1 547.573 114.342   8
  12   6   1 816.790 126.830  17
 -12   6  -1 483.886 113.072   7
  12   6   1 594.454 112.237  11
  12   6   1 675.358 142.518   3
  12  -6   1 894.951 133.230  11
  12   6   1 723.379 120.665   4
  12   6   2 5851.53 273.604  17
 -12  -6  -2 5992.38 291.487   8
 -12   6  -2 6070.95 298.134   7
  12   6   2 6397.64 295.813   4
  12   6   2 5754.46 277.063  11
  12  -6   2 6113.47 286.683  11
 -12  -6  -3 2231.27 203.092   8
  12   6   3 2039.01 174.710  17
  12   6   3 2269.67 186.830   4
  12   6   3 1900.38 183.390  11
 -12   6  -3 2092.19 188.680   7
  12  -6   3 2224.28 182.549  11
  12  -6   3 2302.30 182.292  10
  12   6   4 1761.43 175.888  17
 -12  -6  -4 1490.76 175.775   8
 -12   6  -4 1401.10 183.052   7
  12   6   4 1506.36 166.592  11
  12  -6   4 1845.56 167.982  11
[truncated: 300,161 more chars]
