# Supplementary material for: Crystal structure of an unknown solvate of bis­(tetra-n-butyl­ammonium) [N,N′-(4-tri­fluoro­methyl-1,2-phenyl­ene)bis­(oxamato)-κ4 O,N,N′,O′]nickelate(II)
Source: Acta Crystallogr E Crystallogr Commun. 2015 May 7;71(Pt 6):578–81. doi: 10.1107/S205698901500835X (PMC4459374; doi:10.1107/S205698901500835X)
Supplement: Supplementary file 2 [file e-71-00578-Isup2.hkl]

#
# h,k,l, Fc-squared, Fo-squared, sigma(Fo-squared), status flag
#
data_I
_shelx_title ' meva21 in C2/c'
_shelx_refln_list_code          4
_shelx_F_calc_maximum      526.04
_exptl_crystal_F_000      1856.00
_reflns_d_resolution_high  0.8860

loop_
 _space_group_symop_operation_xyz
 'x, y, z'
 '-x, y, -z+1/2'
 'x+1/2, y+1/2, z'
 '-x+1/2, y+1/2, -z+1/2'
 '-x, -y, -z'
 'x, -y, z-1/2'
 '-x+1/2, -y+1/2, -z'
 'x+1/2, -y+1/2, z-1/2'

_cell_length_a    19.5285
_cell_length_b    17.3370
_cell_length_c    14.1484
_cell_angle_alpha  90.000
_cell_angle_beta   92.136
_cell_angle_gamma  90.000

_shelx_F_squared_multiplier     1.000

loop_
 _refln_index_h
 _refln_index_k
 _refln_index_l
 _refln_F_squared_calc
 _refln_F_squared_meas
 _refln_F_squared_sigma
 _refln_observed_status
   4   0   0       5647.00       5545.18        52.74 o
   6   0   0      17343.13      16915.15       262.08 o
   8   0   0       2039.23       2041.85        45.71 o
  10   0   0       7182.98       6958.60       119.28 o
  12   0   0       2615.28       2995.02        82.04 o
  14   0   0         68.40         82.95        13.21 o
  16   0   0       1891.37       1840.56        45.60 o
  18   0   0       2303.07       2469.02        56.35 o
  20   0   0        152.98         88.01        27.66 o
   1   1   0      40970.88      36081.21      1279.14 o
   3   1   0       1755.80       1660.21        32.82 o
   5   1   0       6004.69       5972.75        42.98 o
   7   1   0       8300.39       7238.17        50.52 o
   9   1   0        332.36        402.28        16.87 o
  11   1   0      12128.30      12492.25       125.96 o
  13   1   0       2803.38       2631.55        28.78 o
  15   1   0       3039.21       3044.94        39.96 o
  17   1   0       2703.18       2958.14        50.95 o
  19   1   0        804.42        800.18        23.59 o
  21   1   0         19.32         35.87        17.94 o
   0   2   0       2307.47       3448.61        26.82 o
   2   2   0       5310.72       6353.54        48.11 o
   4   2   0       3089.58       3544.86        29.66 o
   6   2   0        171.93        166.39         9.92 o
   8   2   0       3561.98       3732.04        42.94 o
  10   2   0       4694.04       5539.56        61.50 o
  12   2   0         45.37         98.36        17.71 o
  14   2   0        290.65        302.05        14.07 o
  16   2   0       1371.95       1392.03        27.83 o
  18   2   0         49.43         25.47        14.21 o
  20   2   0          1.29          1.29        14.30 o
   1   3   0      22807.85      21670.45       117.20 o
   3   3   0      11638.66      11226.03        73.17 o
   5   3   0        452.68        412.38        12.14 o
   7   3   0       1091.94       1036.63        19.61 o
   9   3   0       2418.95       2444.29        41.86 o
  11   3   0       1044.43       1177.70        37.30 o
  13   3   0       3609.56       3423.60        37.83 o
  15   3   0        301.04        324.80        18.04 o
  17   3   0          7.85          0.00        11.95 o
  19   3   0        271.86        209.49        17.96 o
  21   3   0          2.25         17.02        19.32 o
   0   4   0      37867.35      31480.54       190.14 o
   2   4   0       3086.74       2921.14        36.04 o
   4   4   0       6698.48       6799.91        53.92 o
   6   4   0        879.69        746.63        16.69 o
   8   4   0        916.04        988.59        26.32 o
  10   4   0        395.64        429.89        20.73 o
  12   4   0        454.03        429.90        15.82 o
  14   4   0        480.17        414.49        18.96 o
  16   4   0        236.34        259.89        17.27 o
  18   4   0       1563.32       1585.78        48.42 o
  20   4   0        478.89        480.45        22.77 o
   1   5   0       9380.53       8763.08        56.03 o
   3   5   0      17637.66      17230.62       106.98 o
   5   5   0        226.39        285.94        13.29 o
   7   5   0       1502.29       1749.45        29.71 o
   9   5   0      22022.32      22658.30       205.13 o
  11   5   0       1001.59        881.45        21.02 o
  13   5   0       1078.39       1056.16        22.93 o
  15   5   0       2510.08       2474.28        49.33 o
  17   5   0        249.83        215.39        18.88 o
  19   5   0        358.35        304.25        20.61 o
  21   5   0        813.71        873.04        33.15 o
   0   6   0      55224.63      51868.23       384.06 o
   2   6   0       8732.17       9488.84        64.45 o
   4   6   0      15018.41      15152.00       105.15 o
   6   6   0       2841.44       3072.25        47.13 o
   8   6   0      12074.18      13192.27       164.47 o
  10   6   0      12316.87      12918.16       144.07 o
  12   6   0         14.77         20.20         9.61 o
  14   6   0        138.78        101.46        12.13 o
  16   6   0       1413.91       1389.73        37.90 o
  18   6   0          4.61          7.08        14.03 o
  20   6   0        190.14        219.19        20.41 o
   1   7   0       3136.48       2842.70        30.13 o
   3   7   0       4260.39       4394.39        42.14 o
   5   7   0      15843.29      16879.41       133.49 o
   7   7   0       9175.63       9879.77       105.59 o
   9   7   0       6226.04       6375.94        92.52 o
  11   7   0       1212.01       1153.38        22.19 o
  13   7   0        495.78        428.03        17.78 o
  15   7   0         35.81         43.39        12.76 o
  17   7   0        103.27         89.25        15.45 o
  19   7   0         34.68         34.57        12.94 o
   0   8   0         86.91         75.49        18.73 o
   2   8   0        622.78        519.22        14.92 o
   4   8   0       7096.33       7438.98        68.25 o
   6   8   0        633.79        517.40        16.76 o
   8   8   0       5043.83       4707.76        77.55 o
  10   8   0        916.25        857.32        18.50 o
  12   8   0         18.76         35.96         9.84 o
  14   8   0       1877.97       1934.70        53.37 o
  16   8   0        148.93        123.79        14.36 o
  18   8   0        566.30        614.00        25.39 o
  20   8   0        552.11        531.93        25.06 o
   1   9   0        191.13        200.62        15.01 o
   3   9   0         29.48         39.62         8.64 o
   5   9   0        100.62         87.19         9.72 o
   7   9   0       1314.77       1384.32        33.23 o
   9   9   0        988.87        964.02        22.60 o
  11   9   0       1280.93       1204.02        29.68 o
  13   9   0        272.10        299.13        15.93 o
  15   9   0        583.29        551.20        22.54 o
  17   9   0         49.66         60.50        12.52 o
  19   9   0         20.65          7.25        13.12 o
   0  10   0       1567.06       1594.13        48.56 o
   2  10   0         58.15         59.19        11.83 o
   4  10   0       2441.98       2398.61        53.41 o
   6  10   0       1687.90       1846.87        22.99 o
   8  10   0          0.62         23.80         8.51 o
  10  10   0         81.79         85.43        13.89 o
  12  10   0       1692.77       1743.67        36.86 o
  14  10   0       4467.49       4617.91        69.74 o
  16  10   0         33.04          8.93        13.00 o
  18  10   0          1.40          0.00        12.61 o
   1  11   0       1138.43       1143.66        20.01 o
   3  11   0        789.35        845.57        17.34 o
   5  11   0       2461.47       2333.37        27.76 o
   7  11   0       2309.24       2210.41        30.53 o
   9  11   0         24.30         28.03         9.32 o
  11  11   0       1941.99       1941.07        43.95 o
  13  11   0        347.67        354.03        19.13 o
  15  11   0       1335.84       1268.19        31.49 o
  17  11   0         60.46         54.19        12.93 o
   0  12   0        450.61        415.07        19.59 o
   2  12   0        548.90        574.31        15.01 o
   4  12   0       2726.59       2696.26        33.80 o
   6  12   0       2202.92       2375.48        30.51 o
   8  12   0         30.50         30.50         9.70 o
  10  12   0       2462.82       2505.98        49.85 o
  12  12   0        640.78        614.46        35.79 o
  14  12   0       1210.58       1216.30        34.84 o
  16  12   0        238.21        215.36        16.87 o
   1  13   0      11958.31      12439.62       106.67 o
   3  13   0        570.00        659.16        18.90 o
   5  13   0        397.46        348.57        12.75 o
   7  13   0       1649.62       1665.70        34.90 o
   9  13   0         42.24         60.48        10.67 o
  11  13   0        508.69        479.73        23.95 o
  13  13   0         55.97         67.02        14.31 o
  15  13   0        264.70        283.37        18.03 o
   0  14   0       6023.78       6240.51       114.56 o
   2  14   0       3405.53       3533.31        47.45 o
   4  14   0         51.09         46.21         9.45 o
   6  14   0         10.28         12.45         8.24 o
   8  14   0        325.05        293.71        13.87 o
  10  14   0       1975.65       2083.82        39.08 o
  12  14   0          4.09          0.00        13.25 o
  14  14   0         53.81         37.57        12.37 o
   1  15   0        540.65        571.76        25.82 o
   3  15   0        617.44        706.54        22.63 o
   5  15   0       1472.87       1402.64        26.35 o
   7  15   0         25.77         26.03        11.98 o
   9  15   0       1455.50       1469.51        30.92 o
  11  15   0        847.61        889.29        38.90 o
  13  15   0         52.13         34.36        12.77 o
   0  16   0         77.71         57.44        20.53 o
   2  16   0          2.07          0.00        13.49 o
   4  16   0        521.03        521.41        20.02 o
   6  16   0         25.00         37.42        10.29 o
   8  16   0          4.47          6.24        10.14 o
  10  16   0       1696.84       1772.18        45.75 o
  12  16   0        217.17        174.92        21.46 o
   1  17   0       1695.30       1667.70        41.36 o
   3  17   0        157.80        136.06        22.62 o
   5  17   0        530.37        472.33        22.75 o
   7  17   0        266.68        288.79        16.54 o
   9  17   0        761.62        753.38        22.84 o
   0  18   0        649.05        638.23        36.68 o
   2  18   0       1989.80       2046.36        43.66 o
   4  18   0        148.76        134.84        17.38 o
   6  18   0        715.00        694.60        27.96 o
   8  18   0        178.74        174.96        30.75 o
   1  19   0        363.83        297.43        17.84 o
   3  19   0        421.60        430.01        23.48 o
   5  19   0        483.20        595.74        46.86 o
 -21   1   1         14.34         17.39        21.22 o
 -19   1   1        564.00        632.40        21.07 o
 -17   1   1        496.29        522.80        18.33 o
 -15   1   1        138.26        137.58        10.52 o
 -13   1   1       1801.52       1680.66        22.32 o
 -11   1   1       9382.63      10029.27       112.58 o
  -9   1   1        295.65        370.14        21.28 o
  -7   1   1       7443.49       7386.33       109.20 o
  -5   1   1      12672.20      10530.12        66.65 o
  -3   1   1      81628.55      72710.72       399.15 o
  -1   1   1      57952.11      54740.96       248.51 o
   1   1   1        642.65        956.12        13.94 o
   3   1   1       4035.63       3795.79        76.64 o
   5   1   1      12081.71      11961.42        71.10 o
   7   1   1       5789.83       5634.26        46.38 o
   9   1   1      11940.07      12887.14        82.67 o
  11   1   1       1604.18       1634.98        40.03 o
  13   1   1        239.35        165.44        10.57 o
  15   1   1        379.88        330.31        16.52 o
  17   1   1       2484.60       2572.09        41.42 o
  19   1   1        337.55        295.41        17.89 o
  21   1   1         18.97         24.37        12.47 o
 -20   2   1        761.13        849.46        28.74 o
 -18   2   1        556.71        629.45        23.82 o
 -16   2   1       1559.33       1539.88        31.50 o
 -14   2   1       1079.81       1051.03        22.97 o
 -12   2   1       1610.48       1592.69        55.71 o
 -10   2   1        754.43        749.92        26.72 o
  -8   2   1       5795.99       6011.03        67.91 o
  -6   2   1       1112.57       1496.67        21.16 o
  -4   2   1       9149.96       7182.99        46.71 o
  -2   2   1      20078.16      18764.58        94.39 o
   0   2   1        627.89        328.44         6.24 o
   2   2   1         27.52        109.92         8.22 o
   4   2   1       2548.50       3284.01        33.74 o
   6   2   1       5825.22       5928.78        50.85 o
   8   2   1      26718.69      26760.13       151.65 o
  10   2   1        422.81        507.63        21.18 o
  12   2   1       4453.91       4452.72        76.28 o
  14   2   1       2463.99       2479.93        38.30 o
  16   2   1       2472.57       2479.24        55.71 o
  18   2   1       3153.50       3137.97        46.12 o
  20   2   1        118.22        133.62        15.78 o
 -21   3   1        310.75        276.70        17.45 o
 -19   3   1        307.32        276.44        19.43 o
 -17   3   1       2728.92       3129.83        64.61 o
 -15   3   1        999.50       1017.88        28.25 o
 -13   3   1        388.73        430.77        16.92 o
 -11   3   1       5665.82       5946.20       116.49 o
  -9   3   1       4166.43       4207.23        67.97 o
  -7   3   1       6980.85       6956.46        67.59 o
  -5   3   1       1991.52       1471.28        29.37 o
  -3   3   1      14032.23      13509.87        70.18 o
  -1   3   1      19020.46      17845.16        98.36 o
   1   3   1       2824.94       3223.84        22.96 o
   3   3   1        204.68        418.44        12.02 o
   5   3   1      10297.48      10274.70        65.97 o
   7   3   1       5651.59       6215.72        58.04 o
   9   3   1       8745.16       9653.81       108.38 o
  11   3   1        396.01        432.74        20.96 o
  13   3   1       2044.10       2113.89        32.03 o
  15   3   1       1185.85       1044.68        28.82 o
  17   3   1       4900.00       5016.56        89.03 o
  19   3   1        166.53        135.19        14.40 o
  21   3   1        308.67        266.70        17.40 o
 -20   4   1         17.23         16.41        12.58 o
 -18   4   1        511.79        528.52        30.71 o
 -16   4   1       3730.41       3861.79        75.39 o
 -14   4   1         49.07         41.06        12.20 o
 -12   4   1      15249.67      15548.13        97.07 o
 -10   4   1        689.78        758.44        26.35 o
  -8   4   1        364.06        541.50        21.08 o
  -6   4   1        667.83        808.75        19.91 o
  -4   4   1       8733.44       9144.28        63.90 o
  -2   4   1      15541.49      12245.18        77.02 o
   0   4   1      42252.30      39065.02       176.56 o
   2   4   1       5747.32       6397.34        43.44 o
   4   4   1       7848.49       8143.58        62.05 o
   6   4   1        663.65        668.14        17.76 o
   8   4   1       6000.23       6161.25        68.66 o
  10   4   1       4251.84       4162.57        59.41 o
  12   4   1       2149.64       2179.17        30.66 o
  14   4   1       2086.70       2203.49        36.36 o
  16   4   1        314.33        342.06        19.27 o
  18   4   1        188.44        222.07        16.89 o
  20   4   1          7.63          0.00        11.64 o
 -21   5   1        185.92        237.51        16.24 o
 -19   5   1         51.80         18.14        12.84 o
 -17   5   1        641.85        586.51        26.70 o
 -15   5   1          2.23          5.93        11.49 o
 -13   5   1          0.53         13.70        12.00 o
 -11   5   1      11004.05      11341.27        83.20 o
  -9   5   1         89.93         45.71        25.16 o
  -7   5   1       6474.92       6136.32        69.08 o
  -5   5   1         32.79         30.03        12.71 o
  -3   5   1       1605.47       1449.44        18.05 o
  -1   5   1      32420.88      28102.18       133.97 o
   1   5   1       1571.83       1750.02        18.19 o
   3   5   1        960.34        942.57        16.28 o
   5   5   1        185.54        245.63        13.19 o
   7   5   1        468.05        675.88        19.49 o
   9   5   1        895.20        838.62        35.23 o
  11   5   1        248.58        247.04        13.87 o
  13   5   1        125.48        127.51        12.18 o
  15   5   1         53.30         59.03        12.14 o
  17   5   1         61.75         51.21        15.39 o
  19   5   1          9.92          1.65        11.83 o
  21   5   1         34.49         30.98        18.06 o
 -20   6   1          8.55         16.70        13.60 o
 -18   6   1         27.49         39.39        13.63 o
 -16   6   1        916.35       1007.87        32.41 o
 -14   6   1       1384.35       1248.23        34.96 o
 -12   6   1       1039.38        995.31        20.33 o
 -10   6   1       4780.04       4604.61        67.42 o
  -8   6   1       1852.96       2130.34        44.66 o
  -6   6   1       4855.14       5058.80        61.24 o
  -4   6   1      12570.52      12009.28        89.27 o
  -2   6   1       6735.56       6601.88        55.40 o
   0   6   1       6177.33       5750.51        53.23 o
   2   6   1        206.61        321.96        11.66 o
   4   6   1       2338.53       2364.20        28.29 o
   6   6   1        279.72        246.12        13.74 o
   8   6   1       1586.79       1775.43        43.25 o
  10   6   1        303.99        251.26        21.61 o
  12   6   1        169.19        176.20        12.27 o
  14   6   1        265.67        276.66        14.54 o
  16   6   1        533.39        559.31        22.83 o
  18   6   1       1157.40       1151.49        34.75 o
  20   6   1        342.48        320.11        18.97 o
 -19   7   1        295.86        295.42        18.99 o
 -17   7   1        476.04        449.44        23.55 o
 -15   7   1        268.78        240.79        18.61 o
 -13   7   1          6.87          0.00         8.89 o
 -11   7   1       4795.17       5086.63        49.67 o
  -9   7   1       1247.22       1494.79        37.74 o
  -7   7   1       4131.62       4628.61        62.84 o
  -5   7   1      11477.98      12600.33       110.40 o
  -3   7   1       2838.73       2519.14        28.99 o
  -1   7   1       1421.19       1048.72        22.30 o
   3   7   1      40330.34      40021.05       324.73 o
   5   7   1       2794.83       2840.84        60.90 o
   7   7   1      13616.51      13951.86       180.29 o
   9   7   1       4534.07       4511.96        76.31 o
  11   7   1        125.77        135.52         9.92 o
  13   7   1         43.30         52.05        10.17 o
  15   7   1         74.76         82.64        12.16 o
  17   7   1       1140.01       1150.40        34.79 o
  19   7   1         53.69         46.82        13.34 o
 -20   8   1         41.94         45.97        13.77 o
 -18   8   1         91.89         56.01        13.68 o
 -16   8   1        459.49        489.28        24.20 o
 -14   8   1        121.23         98.42        12.16 o
 -12   8   1       3176.80       3132.55        43.36 o
 -10   8   1       8456.60       8341.20        61.01 o
  -8   8   1       4025.61       4157.63        63.43 o
  -6   8   1       5513.46       5389.38        81.17 o
  -4   8   1       3968.63       3778.31        57.53 o
  -2   8   1        745.58        745.52        20.10 o
   0   8   1       1920.05       1695.22        27.77 o
   2   8   1       5344.45       5329.23        53.54 o
   4   8   1       5084.89       5707.88        68.86 o
   6   8   1       3841.57       4355.08        72.26 o
   8   8   1       3131.98       3426.01        86.94 o
  10   8   1        702.91        778.94        17.39 o
  12   8   1         68.86         68.36        10.33 o
  14   8   1        517.63        479.97        21.36 o
  16   8   1        133.15        109.48        16.95 o
  18   8   1        132.40        137.77        20.95 o
  20   8   1        955.98       1052.38        52.26 o
 -19   9   1        256.39        257.63        20.57 o
 -17   9   1        933.21        821.53        28.58 o
 -15   9   1       2300.52       2396.44        45.91 o
 -13   9   1       1304.71       1302.22        28.98 o
 -11   9   1       3058.78       3133.46        46.61 o
  -9   9   1       2694.54       2701.38        37.74 o
  -7   9   1        346.99        390.99        13.40 o
  -5   9   1      10138.37      10627.78       102.42 o
  -3   9   1         59.91         83.14        12.08 o
  -1   9   1        198.56        254.11        15.80 o
   1   9   1       5747.83       5623.85        64.66 o
   3   9   1       6118.31       5801.59        70.68 o
   5   9   1       4137.32       4044.62        60.24 o
   7   9   1       5708.45       5380.41        85.28 o
   9   9   1         77.53         60.54         8.79 o
  11   9   1       2543.37       2351.73        37.62 o
  13   9   1       2382.81       2491.42        62.34 o
  15   9   1         37.16         64.85        12.49 o
  17   9   1        115.34        118.76        13.42 o
  19   9   1        865.07        830.84        26.39 o
 -18  10   1        188.99        144.19        16.42 o
 -16  10   1        194.73        192.08        13.53 o
 -14  10   1       2306.12       2349.51        39.08 o
 -12  10   1        857.19        857.03        26.45 o
 -10  10   1       5227.06       5184.24        63.48 o
  -8  10   1       2793.74       2802.80        39.42 o
  -6  10   1       3643.93       3649.02        33.00 o
  -4  10   1        177.39        163.56        22.33 o
  -2  10   1      12014.91      12055.48       111.32 o
   0  10   1        119.59         67.11        12.07 o
   2  10   1       4021.56       4304.21        77.28 o
   4  10   1        595.96        642.45        25.41 o
   6  10   1       3013.66       3127.06        30.45 o
   8  10   1        509.13        517.73        17.87 o
  10  10   1        432.72        472.98        16.63 o
  12  10   1        111.25        101.75        17.72 o
  14  10   1          2.27          0.00        18.24 o
  16  10   1        575.45        523.09        24.65 o
  18  10   1        122.30        114.64        14.43 o
 -17  11   1         25.29          6.59        13.12 o
 -15  11   1          1.60          0.00        12.74 o
 -13  11   1         76.53        108.51        15.76 o
 -11  11   1        380.08        334.73        20.70 o
  -9  11   1       3820.39       3926.91        54.63 o
  -7  11   1         23.41         19.63         8.06 o
  -5  11   1       2522.89       2613.72        30.28 o
  -3  11   1       2677.62       2823.84        28.27 o
  -1  11   1         37.88         23.67         7.13 o
   1  11   1        868.60        917.29        21.24 o
   3  11   1        548.59        564.63        14.71 o
   5  11   1          9.55          4.10         7.18 o
   7  11   1       2872.96       2828.25        37.28 o
   9  11   1       1939.13       1850.88        33.46 o
  11  11   1        337.56        355.66        16.96 o
  13  11   1        200.99        198.59        15.93 o
  15  11   1       1280.58       1337.67        32.22 o
  17  11   1         16.43          5.64        11.88 o
 -16  12   1         54.62         43.11        12.21 o
 -14  12   1        580.73        624.00        26.21 o
 -12  12   1       2345.10       2360.76        48.86 o
 -10  12   1        335.51        377.13        19.17 o
  -8  12   1          0.18          1.49         9.22 o
  -6  12   1       1065.77       1090.48        20.75 o
  -4  12   1       2442.33       2360.17        29.63 o
  -2  12   1        283.43        268.70        10.82 o
   0  12   1       1025.52       1028.09        19.13 o
   2  12   1         82.04         79.69        10.31 o
   4  12   1        945.28        940.53        19.19 o
   6  12   1        120.38         79.15         9.41 o
   8  12   1        626.98        605.66        19.11 o
  10  12   1        235.77        240.16        15.19 o
  12  12   1       2502.20       2453.77        50.08 o
  14  12   1        105.53         90.91        15.18 o
  16  12   1        473.97        448.65        21.63 o
 -15  13   1        187.57        195.37        27.07 o
 -13  13   1       4092.29       4421.72        66.39 o
 -11  13   1          1.96         10.39        11.84 o
  -9  13   1        762.49        777.33        25.98 o
  -7  13   1       1363.18       1393.70        24.25 o
  -5  13   1          0.85         10.43         8.32 o
  -3  13   1       1141.36       1231.29        25.13 o
  -1  13   1       1910.59       1864.03        36.38 o
   1  13   1       1325.33       1388.33        26.63 o
   3  13   1       4197.13       4166.52        51.32 o
   5  13   1          9.77          3.72         8.49 o
   7  13   1        520.01        522.80        18.33 o
   9  13   1         95.68        107.24        12.11 o
  11  13   1         18.31          8.36        11.22 o
  13  13   1       1637.10       1746.75        41.43 o
  15  13   1          5.10          4.37        11.80 o
 -14  14   1        527.46        533.61        22.80 o
 -12  14   1        111.74        131.96        15.78 o
 -10  14   1          1.22         26.72        13.56 o
  -8  14   1        589.59        531.49        18.41 o
  -6  14   1       1210.50       1229.23        23.29 o
  -4  14   1       1596.32       1692.25        30.44 o
  -2  14   1      34182.83      35199.98       229.57 o
   0  14   1        617.63        619.37        22.72 o
   2  14   1       5527.59       5629.17        60.08 o
   4  14   1       5676.47       5833.69        54.67 o
   6  14   1        833.54        827.09        21.96 o
   8  14   1        112.04        140.46        13.37 o
  10  14   1         97.13        137.23        15.17 o
  12  14   1        153.93        164.01        16.75 o
  14  14   1        166.47        167.20        15.76 o
 -13  15   1        615.87        619.57        24.97 o
 -11  15   1        718.88        676.52        23.50 o
  -9  15   1          7.80         13.89        11.73 o
  -7  15   1        567.13        614.90        20.98 o
  -5  15   1        740.09        672.97        19.03 o
  -3  15   1         85.77        107.07        11.33 o
  -1  15   1         36.93         25.42        12.13 o
   1  15   1         68.82         55.17        12.24 o
   3  15   1        698.79        730.33        25.15 o
   5  15   1        193.38        223.85        14.17 o
   7  15   1       2411.16       2329.46        39.24 o
   9  15   1       1076.73       1105.34        24.87 o
  11  15   1       1886.16       2096.58        35.43 o
  13  15   1       1068.94       1050.99        29.98 o
 -12  16   1        177.11        155.75        23.18 o
 -10  16   1        333.55        323.79        18.67 o
  -8  16   1        186.08        161.75        14.09 o
  -6  16   1        971.36       1021.92        25.80 o
  -4  16   1       1682.85       1782.61        29.34 o
  -2  16   1        455.47        417.60        21.19 o
   0  16   1       2314.52       2236.58        42.36 o
   2  16   1          2.94         24.37        12.12 o
   4  16   1         13.51         11.47        11.62 o
   6  16   1       1057.37       1091.66        29.41 o
   8  16   1        331.41        312.39        17.76 o
  10  16   1        669.64        611.79        28.08 o
  12  16   1        651.80        712.42        34.33 o
  -9  17   1        204.23        288.40        20.27 o
  -7  17   1         24.35         31.57         9.82 o
  -5  17   1        134.67        130.76        12.05 o
  -3  17   1        112.85        124.72        12.66 o
  -1  17   1        458.70        458.27        20.67 o
   1  17   1          2.26          0.50        16.41 o
   3  17   1          3.69          0.00        13.66 o
   5  17   1         44.91         60.66        13.88 o
   7  17   1         37.13         29.85        10.98 o
   9  17   1         57.98         57.04        20.05 o
  -8  18   1         23.71         28.36        15.99 o
  -6  18   1          5.65         11.42        10.00 o
  -4  18   1        175.79        162.80        17.87 o
  -2  18   1        276.95        277.77        18.94 o
   0  18   1         90.22         59.17        13.96 o
   2  18   1         22.83         32.66        12.43 o
   4  18   1         61.13         21.95        15.40 o
   6  18   1          6.60         13.31        12.86 o
   8  18   1        376.80        414.98        26.70 o
  -5  19   1        714.32        698.29        48.64 o
  -3  19   1        230.81        249.15        20.08 o
  -1  19   1        415.94        428.54        23.79 o
   1  19   1         29.85          8.22        17.89 o
   3  19   1          3.04         23.84        13.03 o
 -20   0   2       2693.16       2879.97        57.76 o
 -18   0   2        850.56        790.60        41.55 o
 -16   0   2        171.18        206.29        20.29 o
 -14   0   2         62.48        128.47        16.69 o
 -12   0   2       7426.58       7906.38       243.67 o
 -10   0   2       8866.85       9578.71       304.65 o
  -8   0   2      25218.85      24905.92       366.17 o
  -6   0   2         56.17         19.08         6.04 o
  -4   0   2     173825.25     154564.98       989.50 o
  -2   0   2       4911.94       6501.54        69.39 o
   0   0   2      94121.50      83538.15       870.56 o
   2   0   2      41666.77      36194.01       210.63 o
   4   0   2      26060.09      20013.41       138.46 o
   6   0   2       2062.45       1855.76        27.82 o
   8   0   2       5074.43       5504.64        64.95 o
  10   0   2       3054.78       2957.93        55.98 o
  12   0   2        546.01        506.35        20.25 o
  14   0   2       1151.36       1098.98        36.35 o
  16   0   2       3544.98       3664.82        75.14 o
  18   0   2         15.86          0.00        19.61 o
  20   0   2        557.87        616.26        36.54 o
 -21   1   2         34.91         48.71        16.36 o
 -19   1   2       2577.55       2662.29        50.84 o
 -17   1   2        301.38        236.55        13.90 o
 -15   1   2       4209.68       4278.94        47.36 o
 -13   1   2       3190.53       3453.38        39.08 o
 -11   1   2       1413.43       1539.15        42.78 o
  -9   1   2       5156.86       5765.86        74.92 o
  -7   1   2       2839.55       3186.52        48.92 o
  -5   1   2      26254.50      22136.07       141.27 o
  -3   1   2       3745.93       4800.78        46.10 o
  -1   1   2       4365.18       5820.31        35.52 o
   1   1   2       1529.15       2428.70        19.36 o
   3   1   2      22637.73      17234.74       113.75 o
   5   1   2      58754.41      55198.04       341.47 o
   7   1   2       1450.14       1694.28        22.56 o
   9   1   2        467.09        579.57        14.60 o
  11   1   2      14697.75      15737.34       147.39 o
  13   1   2       2359.77       2495.10        38.96 o
  15   1   2        896.13        826.95        26.11 o
  17   1   2        886.52        900.11        30.63 o
  19   1   2        154.38        158.53        17.80 o
  21   1   2        560.16        612.51        24.26 o
 -20   2   2         25.39         23.86        13.12 o
 -18   2   2        907.51        957.78        30.03 o
 -16   2   2         32.71         40.47        12.25 o
 -14   2   2       2645.94       2736.31        43.70 o
 -12   2   2       1220.83       1246.11        30.60 o
 -10   2   2       1638.83       1438.60        43.96 o
  -8   2   2       4138.21       4020.49        55.25 o
  -6   2   2        323.45        288.40        13.61 o
  -4   2   2         70.38         66.11         8.28 o
  -2   2   2      27528.93      23970.95       119.45 o
   0   2   2        248.02        385.66         7.17 o
   2   2   2       2370.57       2570.31        39.76 o
   4   2   2         28.74         81.25         8.71 o
   6   2   2       1794.28       1619.06        21.60 o
   8   2   2        771.60        806.83        18.38 o
  10   2   2       3910.06       4297.59        67.27 o
  12   2   2        101.76        124.80        11.14 o
  14   2   2        610.55        509.90        18.72 o
  16   2   2       1352.83       1399.84        33.95 o
  18   2   2        134.98        130.53        15.28 o
  20   2   2         37.07         37.02        12.65 o
 -21   3   2        250.93        234.28        19.14 o
 -19   3   2         29.97         17.45        13.42 o
 -17   3   2          4.96          1.91        11.89 o
 -15   3   2         56.22         58.87        12.00 o
 -13   3   2        674.30        662.07        20.67 o
 -11   3   2       8373.77       8579.87       130.43 o
  -9   3   2      10394.19      10206.85       243.33 o
  -7   3   2       4331.89       4354.97        51.20 o
  -5   3   2         55.17         45.23         8.61 o
  -3   3   2      32407.50      28151.19       142.47 o
  -1   3   2       6359.10       5020.79        34.99 o
   1   3   2      12408.06      11924.05        88.84 o
   3   3   2        749.64       1002.98        15.95 o
   5   3   2       2162.37       1716.27        22.99 o
   7   3   2       5346.13       5571.88        59.06 o
   9   3   2       7451.13       7864.96        82.33 o
  11   3   2        483.21        465.43        26.21 o
  13   3   2         44.05         35.93         8.78 o
  15   3   2       1081.35       1093.94        27.04 o
  17   3   2         30.62         28.16        12.15 o
  19   3   2        274.62        212.74        18.50 o
  21   3   2         42.25         32.78        14.86 o
 -20   4   2         47.17         53.99        18.28 o
 -18   4   2        381.92        307.64        25.79 o
 -16   4   2        771.79        691.41        24.64 o
 -14   4   2        966.60        942.38        26.76 o
 -12   4   2       5885.13       6155.28        51.96 o
 -10   4   2       7506.84       7840.87       121.01 o
  -8   4   2       5537.36       5781.45        85.84 o
  -6   4   2         17.79         12.93        12.85 o
  -4   4   2        304.00        447.75        10.56 o
  -2   4   2      23602.15      20045.22       139.30 o
   0   4   2       1465.05       1072.22        13.83 o
   2   4   2        665.99       1089.09        17.76 o
   4   4   2       1367.93       1717.73        24.43 o
   6   4   2       7707.43       8001.88        67.75 o
   8   4   2       3747.44       3810.90        52.72 o
  10   4   2         11.63         22.91        13.74 o
  12   4   2         24.84         15.75         9.28 o
  14   4   2        665.39        645.43        21.00 o
  16   4   2          7.78         32.90        17.86 o
  18   4   2         50.69         57.66        13.18 o
  20   4   2        727.45        661.49        25.89 o
 -21   5   2        137.02        117.42        20.35 o
 -19   5   2        588.15        611.03        25.25 o
 -17   5   2       1701.76       1747.10        37.53 o
 -15   5   2        653.89        607.24        22.99 o
 -13   5   2       4737.05       4654.12        52.62 o
 -11   5   2      11003.06      11539.61        78.59 o
  -9   5   2       3904.07       4233.30        80.87 o
  -7   5   2      10739.05      10596.23       110.01 o
  -5   5   2       7643.93       7973.98        71.64 o
  -3   5   2       1975.08       1934.05        23.91 o
  -1   5   2      15274.25      12820.18        84.90 o
   1   5   2      13544.70      12977.29        78.86 o
   3   5   2       2411.51       2720.02        30.02 o
   5   5   2       1613.11       1766.07        30.59 o
   7   5   2       9105.50       9487.09        82.89 o
   9   5   2      11770.93      12178.50       117.95 o
  11   5   2        102.35         87.25         8.70 o
  13   5   2        614.67        598.90        19.96 o
  15   5   2        998.48       1052.25        33.98 o
  17   5   2        334.85        332.84        17.72 o
  19   5   2        116.80         85.75        16.36 o
  21   5   2        582.07        569.29        31.42 o
 -20   6   2          4.68          0.00        12.07 o
 -18   6   2         15.19          0.00        13.17 o
 -16   6   2         27.36         31.27        13.51 o
 -14   6   2       1911.94       1892.16        34.99 o
 -12   6   2        169.61        199.48        11.74 o
 -10   6   2       6608.48       6408.36        95.76 o
  -8   6   2      10996.71      11386.62       110.34 o
  -6   6   2       3165.39       3301.27        49.40 o
  -4   6   2       2557.61       2734.08        35.52 o
  -2   6   2       4178.38       4205.23        46.75 o
   0   6   2       2534.55       2071.27        25.61 o
   2   6   2      11339.14      11507.56        92.84 o
   4   6   2       7131.00       7820.72        76.81 o
   6   6   2      18310.94      19090.42       149.31 o
   8   6   2      17452.83      18224.85       218.65 o
  10   6   2         53.27         77.46         9.69 o
  12   6   2       1644.21       1541.38        29.93 o
  14   6   2        159.59        175.22        13.92 o
  16   6   2         11.63          7.74        10.25 o
  18   6   2        684.22        549.48        22.46 o
  20   6   2        808.10        781.10        26.29 o
 -19   7   2         73.71         54.53        14.16 o
 -17   7   2         26.28         39.32        13.94 o
 -15   7   2        792.47        799.75        25.86 o
 -13   7   2        191.96        191.46        11.68 o
 -11   7   2          6.39          0.00         7.65 o
  -9   7   2       6550.99       6666.58        84.04 o
  -7   7   2       5047.66       5197.37        68.19 o
  -5   7   2       1956.24       1908.43        37.42 o
  -3   7   2      21733.51      21902.46       187.93 o
  -1   7   2       4657.22       4692.38        43.93 o
   1   7   2       1411.19       1305.18        23.19 o
   3   7   2      16658.49      16910.94       133.47 o
   5   7   2       8787.41       8608.10        87.34 o
   7   7   2       9553.66       9829.11       100.10 o
   9   7   2       1088.17       1211.04        32.72 o
  11   7   2        560.46        572.85        15.19 o
  13   7   2        393.64        423.02        18.57 o
  15   7   2          2.32         11.67        10.40 o
  17   7   2        173.07        161.07        17.04 o
  19   7   2        791.41        791.02        28.09 o
 -20   8   2        503.93        458.41        43.29 o
 -18   8   2       1200.36       1202.34        41.61 o
 -16   8   2        153.70        174.05        17.24 o
 -14   8   2         92.36         76.10        10.58 o
 -12   8   2       1057.83        924.25        21.80 o
 -10   8   2       1446.80       1451.55        21.72 o
  -8   8   2        445.58        447.67        22.53 o
  -6   8   2       1388.21       1367.01        34.03 o
  -4   8   2        424.10        460.63        19.60 o
  -2   8   2       2516.41       2490.67        33.61 o
   0   8   2       1666.45       1685.93        28.07 o
   2   8   2       1388.90       1437.78        31.99 o
   4   8   2        305.33        296.47        17.44 o
   6   8   2        283.50        305.77        18.54 o
   8   8   2          1.42         11.30        10.12 o
  10   8   2       1888.59       1775.53        28.88 o
  12   8   2        120.71        143.09        10.31 o
  14   8   2       1632.84       1779.34        34.70 o
  16   8   2       4312.91       4740.20        63.17 o
  18   8   2        999.76       1054.09        28.07 o
 -19   9   2          2.36          6.53        13.74 o
 -17   9   2         86.34         93.65        14.12 o
 -15   9   2         41.06         45.35        10.46 o
 -13   9   2       2826.44       2778.72        38.64 o
 -11   9   2        821.21        813.62        19.52 o
  -9   9   2        286.47        290.14        12.39 o
  -7   9   2        293.25        368.46        15.47 o
  -5   9   2          5.98         13.86        11.63 o
  -3   9   2       1565.85       1549.86        34.03 o
  -1   9   2      11398.55      11307.33        92.99 o
   1   9   2        607.43        685.66        23.87 o
   3   9   2        708.05        776.16        26.06 o
   5   9   2        264.27        245.47        17.92 o
   7   9   2        191.52        161.69         9.51 o
   9   9   2        881.01        927.59        20.12 o
  11   9   2        561.75        497.50        16.57 o
  13   9   2         62.25         49.91        13.33 o
  15   9   2        107.61         84.33        13.91 o
  17   9   2        209.51        247.87        16.73 o
  19   9   2         45.32         76.16        18.83 o
 -18  10   2         58.26         75.37        13.35 o
 -16  10   2         56.28         48.08        10.59 o
 -14  10   2       3647.27       3761.22        55.29 o
 -12  10   2          1.15          8.35         9.61 o
 -10  10   2       1484.11       1420.97        29.42 o
  -8  10   2       1358.57       1251.44        24.34 o
  -6  10   2       1268.85       1101.89        18.24 o
  -4  10   2       2632.98       2592.76        47.00 o
  -2  10   2       1734.55       1700.86        42.33 o
   0  10   2        351.80        428.97        21.97 o
   2  10   2       2204.92       2210.90        51.45 o
   4  10   2       4496.25       4361.50        56.92 o
   6  10   2        318.70        304.75        10.51 o
   8  10   2        242.64        245.21        13.05 o
  10  10   2       3555.99       3564.66        40.94 o
  12  10   2       2445.47       2512.95        37.38 o
  14  10   2         14.78         26.87        13.81 o
  16  10   2        360.60        310.45        20.19 o
  18  10   2         14.54          0.00        13.76 o
 -17  11   2        213.47        213.63        20.92 o
 -15  11   2       1284.09       1319.25        35.38 o
 -13  11   2        401.85        411.67        22.04 o
 -11  11   2         83.36         78.27        13.73 o
  -9  11   2       1069.22       1050.92        29.21 o
  -7  11   2        803.81        857.57        22.63 o
  -5  11   2       4801.71       5233.42        40.95 o
  -3  11   2       1524.23       1451.88        19.67 o
  -1  11   2       7910.32       8248.50        62.27 o
   1  11   2        322.03        362.96        12.30 o
   3  11   2       1973.18       2110.59        30.02 o
   5  11   2        431.02        489.33        15.65 o
   7  11   2        834.59        840.71        22.74 o
   9  11   2         24.17         14.82        10.83 o
  11  11   2       4032.79       4432.88        50.60 o
  13  11   2        415.60        412.88        20.32 o
  15  11   2       1042.39       1071.38        32.80 o
  17  11   2        760.13        779.43        26.44 o
 -16  12   2        859.90        824.59        27.18 o
 -14  12   2        157.50        127.33        15.68 o
 -12  12   2        252.76        244.72        19.27 o
 -10  12   2         92.84        107.09        15.27 o
  -8  12   2         33.47         41.71         9.81 o
  -6  12   2       1558.10       1567.18        28.29 o
  -4  12   2       6591.19       6795.76        61.62 o
  -2  12   2        948.75        938.49        23.03 o
   0  12   2       9676.71       9982.61        71.17 o
   2  12   2       4742.73       4893.49        53.93 o
   4  12   2       1733.66       1860.86        30.25 o
   6  12   2       2382.79       2470.66        38.83 o
   8  12   2        122.78        144.66        12.62 o
  10  12   2        629.19        598.90        21.09 o
  12  12   2       3154.00       3349.90        47.38 o
  14  12   2        495.83        527.50        21.73 o
  16  12   2        646.00        588.82        23.66 o
 -15  13   2          3.48         22.84        11.73 o
 -13  13   2          4.60         20.12        12.67 o
 -11  13   2       1991.85       2139.29        41.43 o
  -9  13   2        686.50        705.18        24.98 o
  -7  13   2        670.07        610.87        19.04 o
  -5  13   2      10833.33      11383.07        80.69 o
  -3  13   2        635.48        611.32        18.47 o
  -1  13   2       1862.13       1861.06        30.73 o
   1  13   2       8951.63       9178.25        74.78 o
   3  13   2       1721.96       1573.61        31.12 o
   5  13   2       3666.25       3640.14        44.75 o
   7  13   2       2669.36       2762.13        54.87 o
   9  13   2          0.93          2.77        11.26 o
  11  13   2        164.11        158.36        14.09 o
  13  13   2        588.14        539.94        24.30 o
  15  13   2       1179.56       1215.91        32.13 o
 -14  14   2        232.96        228.51        16.61 o
 -12  14   2        122.76        112.75        13.37 o
 -10  14   2       2552.28       2589.63        45.40 o
  -8  14   2          0.11          0.00        15.49 o
  -6  14   2         96.56         90.95        12.36 o
  -4  14   2       1471.16       1341.31        27.10 o
  -2  14   2          2.50         18.05        10.34 o
   0  14   2         19.00         13.91        10.87 o
   2  14   2         35.91         90.29        11.41 o
   4  14   2        631.11        691.96        22.12 o
   6  14   2        469.27        477.52        19.26 o
   8  14   2       1088.38       1068.54        30.05 o
  10  14   2         75.32         78.42        11.83 o
  12  14   2        391.64        412.35        17.81 o
  14  14   2        188.53        193.18        16.23 o
 -13  15   2        396.24        363.80        22.57 o
 -11  15   2        142.73        143.04        16.35 o
  -9  15   2        509.38        510.65        24.05 o
  -7  15   2         50.30         48.70        11.53 o
  -5  15   2       1992.69       1856.66        34.57 o
  -3  15   2       1059.49       1149.05        27.75 o
  -1  15   2        174.90        188.52        15.54 o
   1  15   2       3429.94       3458.85        48.39 o
   3  15   2        247.99        266.50        14.70 o
   5  15   2         83.61         46.14        11.69 o
   7  15   2          7.07         22.26        10.86 o
   9  15   2        134.58        112.48        19.97 o
  11  15   2         92.93        130.16        13.20 o
  13  15   2         80.86        109.67        19.50 o
 -12  16   2        216.04        216.42        17.79 o
 -10  16   2        308.65        294.22        18.69 o
  -8  16   2        155.86        107.35        15.28 o
  -6  16   2        158.67        141.19        11.80 o
  -4  16   2          2.40          2.83        11.29 o
  -2  16   2        117.78        135.46        14.42 o
   0  16   2        546.85        512.92        21.96 o
   2  16   2        109.92         70.69        12.59 o
   4  16   2          6.36          3.91        11.61 o
   6  16   2        830.23        763.33        25.47 o
   8  16   2          2.36         15.76        10.98 o
  10  16   2        461.47        419.58        18.60 o
  12  16   2        767.28        739.35        35.14 o
  -9  17   2        630.36        572.81        28.56 o
  -7  17   2        322.67        295.07        18.46 o
  -5  17   2         91.87         80.00        11.14 o
  -3  17   2        712.28        735.97        27.30 o
  -1  17   2        101.92         98.55        13.29 o
   1  17   2       1280.68       1287.62        31.59 o
   3  17   2       1086.84       1136.04        27.29 o
   5  17   2        459.68        432.92        22.25 o
   7  17   2         37.44         55.56        15.21 o
   9  17   2        721.29        754.40        25.01 o
  -8  18   2        914.13        944.48        56.52 o
  -6  18   2        391.01        418.80        19.97 o
  -4  18   2          7.93         35.10        18.81 o
  -2  18   2       1340.51       1540.34        58.44 o
   0  18   2         88.46         78.97        12.30 o
   2  18   2        432.13        433.50        29.14 o
   4  18   2        862.63        936.21        28.72 o
   6  18   2         50.84         28.72        11.16 o
  -3  19   2        358.73        344.45        20.70 o
  -1  19   2        374.68        400.86        35.26 o
   1  19   2          0.51         48.54        14.27 o
   3  19   2        336.26        373.10        22.31 o
 -21   1   3        459.06        435.61        23.18 o
 -19   1   3         62.20         65.26        13.91 o
 -17   1   3         76.53         69.96        11.72 o
 -15   1   3        245.10        216.83        14.10 o
 -13   1   3        207.24        163.56        12.18 o
 -11   1   3         34.86         44.69        16.42 o
  -9   1   3         27.32         30.13        16.11 o
  -7   1   3       1889.12       1775.25        35.89 o
  -5   1   3       1094.17       1135.90        24.03 o
  -3   1   3     157334.61     142694.06       641.66 o
  -1   1   3      92551.03      81246.14       486.36 o
   1   1   3        515.77        546.83        15.67 o
   3   1   3       4697.79       3308.34        28.97 o
   5   1   3      17411.94      17611.52       100.99 o
   7   1   3       5914.02       6068.09        48.03 o
   9   1   3         32.91         33.92        11.07 o
  11   1   3       1065.74        969.70        35.80 o
  13   1   3          1.36         12.92         8.99 o
  15   1   3        340.85        322.40        18.50 o
  17   1   3        766.73        725.76        26.36 o
  19   1   3         30.56         30.79        13.89 o
  21   1   3          9.81          3.43        11.70 o
 -20   2   3       2278.85       2246.93        44.67 o
 -18   2   3        286.80        239.50        18.77 o
 -16   2   3        134.10        128.99        14.01 o
 -14   2   3       4730.34       4673.63        58.22 o
 -12   2   3          1.86         26.87         9.04 o
 -10   2   3        977.44       1134.41        35.58 o
  -8   2   3        220.67        336.20        20.16 o
  -6   2   3        812.66       1075.34        23.51 o
  -4   2   3      21570.05      21431.59       117.60 o
  -2   2   3      91735.66      82898.28       388.24 o
   0   2   3        994.50       1143.74        14.19 o
   2   2   3       2944.47       3089.02        29.80 o
   4   2   3      15205.27      15930.19       111.97 o
   6   2   3        156.33        204.36         9.49 o
   8   2   3       5820.95       6520.23       112.95 o
  10   2   3       8252.22       8651.15       108.95 o
  12   2   3         38.94         43.55         7.53 o
  14   2   3       2395.69       2348.03        35.22 o
  16   2   3       1332.72       1427.84        34.77 o
  18   2   3        218.65        183.30        16.20 o
  20   2   3         11.04          1.71        12.91 o
 -21   3   3        367.06        369.15        19.20 o
 -19   3   3       2839.03       3036.35        63.66 o
 -17   3   3        159.07        168.32        17.70 o
 -15   3   3       1964.83       2008.20        39.09 o
 -13   3   3        952.97       1030.36        26.61 o
 -11   3   3       6606.24       7048.85       100.29 o
  -9   3   3        545.22        577.83        21.53 o
  -7   3   3       2803.96       2860.39        43.38 o
  -5   3   3       2621.50       2714.19        31.14 o
  -3   3   3      24360.95      22699.89       119.74 o
  -1   3   3      19199.30      18036.78        97.40 o
   1   3   3       3658.99       4283.67        56.59 o
   3   3   3       2149.37       1484.84        20.53 o
   5   3   3       6306.83       6228.58        61.96 o
   7   3   3       9171.85       9534.60        88.01 o
   9   3   3       6236.59       6852.36       104.22 o
  11   3   3        179.04        138.16        14.30 o
  13   3   3       4865.35       4853.74        52.42 o
  15   3   3       3687.93       3835.99        50.70 o
  17   3   3        125.13        123.40        15.39 o
  19   3   3        517.20        530.70        24.76 o
  21   3   3         29.48         11.82        12.87 o
 -20   4   3        436.78        453.48        21.87 o
 -18   4   3        265.89        241.57        16.67 o
 -16   4   3       3198.98       3358.56        51.80 o
 -14   4   3         30.39         30.85        11.52 o
 -12   4   3       2532.65       2704.29        31.22 o
 -10   4   3       3777.23       3979.90        63.35 o
  -8   4   3        135.66        224.39        14.26 o
  -6   4   3       6551.83       6729.03        56.75 o
  -4   4   3       7167.52       7173.63        55.12 o
  -2   4   3       3218.44       3497.14        31.46 o
   0   4   3        587.37        713.06        15.06 o
   2   4   3       6630.14       6332.09        48.13 o
   4   4   3       4534.85       4456.17        50.88 o
   6   4   3       4658.82       5211.63        59.90 o
   8   4   3        889.76        827.05        29.97 o
  10   4   3       5642.67       5956.67        84.02 o
  12   4   3       1537.93       1450.98        22.63 o
  14   4   3       3812.62       4181.07        61.46 o
  16   4   3        161.73        145.43        15.61 o
  18   4   3         50.60         69.97        17.11 o
  20   4   3        484.28        414.45        24.43 o
 -21   5   3         14.83         28.43        12.94 o
 -19   5   3         19.71          8.36        11.51 o
 -17   5   3        110.41        104.50        13.77 o
 -15   5   3        448.77        460.63        20.84 o
 -13   5   3         83.71         75.44         9.62 o
 -11   5   3       4956.09       5128.36        41.26 o
  -9   5   3       2745.39       2667.70        56.72 o
  -7   5   3        488.66        579.11        19.84 o
  -5   5   3        543.23        572.56        16.04 o
  -3   5   3      15872.40      14342.57        98.83 o
  -1   5   3       1738.76       2073.87        24.51 o
   1   5   3       4451.25       3855.52        50.95 o
   3   5   3        179.02        119.29        12.77 o
   5   5   3         15.09         69.80        11.93 o
   7   5   3       1115.01        970.56        27.26 o
   9   5   3       1817.12       1953.67        45.88 o
  11   5   3         59.54         59.76         8.43 o
  13   5   3        983.74        993.87        23.18 o
  15   5   3       2911.66       2906.90        44.89 o
  17   5   3        211.95        178.43        14.66 o
  19   5   3          3.33         12.32        13.09 o
 -20   6   3        293.28        270.96        20.16 o
 -18   6   3          4.77         12.76        11.79 o
 -16   6   3         23.73         37.49        11.81 o
 -14   6   3          2.03          0.00        10.16 o
 -12   6   3          1.08         17.15         8.77 o
 -10   6   3        366.16        354.02        12.38 o
  -8   6   3        331.68        379.73        20.42 o
  -6   6   3       4261.07       4333.27        59.20 o
  -4   6   3        961.70       1107.22        24.83 o
  -2   6   3         89.65         43.18         8.03 o
   0   6   3       2385.05       2689.93        32.78 o
   2   6   3       9027.02       8469.30        79.69 o
   4   6   3       6144.10       5917.87        66.19 o
   6   6   3       2514.06       2361.10        41.92 o
   8   6   3       1341.71       1343.49        40.25 o
  10   6   3        466.99        522.33        14.11 o
  12   6   3        553.46        551.49        17.92 o
  14   6   3        886.08        906.49        25.31 o
  16   6   3         78.38         80.60        14.16 o
  18   6   3        370.85        375.11        21.69 o
  20   6   3         61.40         63.17        14.86 o
 -19   7   3         11.38         28.10        12.08 o
 -17   7   3         81.94         98.66        13.30 o
 -15   7   3        182.44        200.61        14.42 o
 -13   7   3        266.75        266.56        15.04 o
 -11   7   3       8649.77       8657.85        65.19 o
  -9   7   3         22.12         68.71         9.03 o
  -7   7   3       3443.88       3178.56        53.56 o
  -5   7   3      58797.86      58802.55       376.72 o
  -3   7   3      17000.53      17258.87       261.74 o
  -1   7   3        523.00        523.34        17.99 o
   1   7   3      48268.23      46792.57       299.94 o
   3   7   3       2896.45       2917.55        45.53 o
   5   7   3       8523.38       9392.47        94.66 o
   7   7   3       5493.46       5880.98        74.70 o
   9   7   3         59.52         87.10         8.23 o
  11   7   3          4.62         44.77         9.41 o
  13   7   3        169.61        185.21        12.03 o
  15   7   3        699.69        688.54        23.09 o
  17   7   3        137.32        130.11        12.92 o
  19   7   3        234.50        195.66        18.73 o
 -18   8   3         34.56         37.48        12.49 o
 -16   8   3       2057.04       2049.22        68.26 o
 -14   8   3        377.34        315.24        15.23 o
 -12   8   3       2873.44       2861.11        35.98 o
 -10   8   3       7588.63       7832.44        60.87 o
  -8   8   3       3023.68       3222.41        33.01 o
  -6   8   3       3078.30       3328.54        62.11 o
  -4   8   3        973.69       1328.03        37.31 o
  -2   8   3      19938.48      19648.28       192.77 o
   0   8   3       5780.15       6436.47        72.50 o
   2   8   3         89.38        163.82        14.98 o
   4   8   3       1790.21       1996.73        40.14 o
   6   8   3       8577.04       9004.45        97.72 o
   8   8   3       1997.77       2116.38        26.92 o
  10   8   3       1160.98       1110.44        23.62 o
  12   8   3       1864.40       1828.84        33.77 o
  14   8   3        637.21        714.18        21.37 o
  16   8   3        596.24        666.38        22.47 o
  18   8   3        331.10        322.74        17.53 o
 -19   9   3        173.47        168.00        14.38 o
 -17   9   3        524.94        477.69        22.65 o
 -15   9   3       1462.34       1490.27        30.85 o
 -13   9   3        106.83        113.45        10.81 o
 -11   9   3        220.85        241.30        13.52 o
  -9   9   3      11469.76      10976.90        97.65 o
  -7   9   3       2094.05       2009.53        28.89 o
  -5   9   3       2031.65       1759.89        38.36 o
  -3   9   3        605.77        566.75        22.86 o
  -1   9   3         47.83         73.91        16.23 o
   1   9   3       1954.29       1764.47        46.20 o
   3   9   3       7922.56       7536.78        86.53 o
   5   9   3       3218.85       3398.91        57.14 o
   7   9   3        901.66        920.26        18.80 o
   9   9   3        941.20        941.86        22.08 o
  11   9   3       3300.38       3514.46        41.08 o
  13   9   3       2131.20       2280.45        38.56 o
  15   9   3        294.74        296.53        20.34 o
  17   9   3        916.25        945.40        30.31 o
 -18  10   3        994.49       1008.26        40.99 o
 -16  10   3        325.59        341.49        20.33 o
 -14  10   3       1940.01       2073.58        35.47 o
 -12  10   3        379.37        344.12        15.58 o
 -10  10   3       2102.15       2080.15        35.77 o
  -8  10   3       2096.46       2137.20        32.26 o
  -6  10   3        762.68        921.54        18.96 o
  -4  10   3          1.49          2.51         9.84 o
  -2  10   3        621.40        458.25        26.56 o
   0  10   3       1186.06       1154.60        45.53 o
   2  10   3        304.34        326.27        23.57 o
   4  10   3       1369.57       1398.31        24.71 o
   6  10   3       2789.80       2830.52        35.67 o
   8  10   3       1361.35       1319.39        26.20 o
  10  10   3         94.31         92.88        10.40 o
  12  10   3       2136.79       2125.85        32.40 o
  14  10   3         77.36         55.96        14.82 o
  16  10   3       1041.09       1108.73        32.97 o
  18  10   3       1024.10       1057.04        39.99 o
 -17  11   3          9.70         66.41        17.19 o
 -15  11   3        633.87        629.84        23.34 o
 -13  11   3       1955.97       1910.10        35.37 o
 -11  11   3        226.25        247.92        15.23 o
  -9  11   3        451.39        416.80        16.32 o
  -7  11   3        195.76        208.93        17.69 o
  -5  11   3        225.94        166.05        13.52 o
  -3  11   3       1435.50       1452.14        21.08 o
  -1  11   3        547.04        581.42        15.21 o
   1  11   3       1241.07       1250.47        25.57 o
   3  11   3       1206.30       1312.89        38.33 o
   5  11   3        991.35        957.17        23.72 o
   7  11   3       2445.15       2444.19        38.48 o
   9  11   3        872.97        842.90        24.18 o
  11  11   3         27.47         21.98        10.51 o
  13  11   3        105.04         82.32        11.31 o
  15  11   3          1.50          0.00        17.78 o
  17  11   3        549.81        497.52        21.34 o
 -16  12   3        267.78        305.95        21.33 o
 -14  12   3        404.60        410.49        21.29 o
 -12  12   3        875.25        819.11        23.91 o
 -10  12   3        167.48        143.98        13.40 o
  -8  12   3        378.90        372.67        17.27 o
  -6  12   3        539.41        536.04        21.31 o
  -4  12   3        101.71        132.11        10.89 o
  -2  12   3         14.90         27.97        12.28 o
   0  12   3        735.15        724.15        19.31 o
   2  12   3        379.26        422.50        17.03 o
   4  12   3        428.61        398.11        21.01 o
   6  12   3       3243.81       3189.45        45.00 o
   8  12   3        239.39        174.58        15.94 o
  10  12   3       2142.95       2182.85        42.40 o
  12  12   3          9.48          0.00        10.96 o
  14  12   3        497.08        528.65        21.34 o
  16  12   3         17.16          8.77        11.21 o
 -15  13   3        746.53        717.10        28.95 o
 -13  13   3          1.02          0.00        11.36 o
 -11  13   3        222.99        263.38        15.43 o
  -9  13   3         64.11         46.14        12.31 o
  -7  13   3       1200.45       1252.48        28.80 o
  -5  13   3         16.78          0.00        10.30 o
  -3  13   3       1341.60       1383.30        28.96 o
  -1  13   3        490.20        471.91        15.76 o
   1  13   3        156.22        166.43        13.51 o
   3  13   3       1584.07       1577.92        31.26 o
   5  13   3          6.22          7.97        10.56 o
   7  13   3       2802.62       2803.30        48.17 o
   9  13   3       3194.81       3384.45        53.19 o
  11  13   3       1665.52       1631.29        36.34 o
  13  13   3        443.79        398.19        21.55 o
  15  13   3        302.09        296.44        31.64 o
 -14  14   3        676.45        683.97        31.25 o
 -12  14   3         19.61         16.66        12.48 o
 -10  14   3         43.21         64.85        14.30 o
  -8  14   3        500.41        485.63        19.32 o
  -6  14   3       5809.46       5675.73        68.94 o
  -4  14   3       1019.22       1000.85        23.65 o
  -2  14   3       9207.64      10018.17        87.34 o
   0  14   3       9385.29       9430.01        84.28 o
   2  14   3        265.14        243.95        14.26 o
   4  14   3        637.79        663.92        24.15 o
   6  14   3          4.03          0.00        10.65 o
   8  14   3        121.59        171.60        17.21 o
  10  14   3        252.69        257.52        17.55 o
  12  14   3        575.38        610.74        25.30 o
  14  14   3        375.09        351.88        30.32 o
 -13  15   3       1918.03       2228.38        61.10 o
 -11  15   3        240.08        196.96        16.57 o
  -9  15   3          7.17          3.29        13.09 o
  -7  15   3         81.09         89.73        12.26 o
  -5  15   3        886.59        938.36        25.09 o
  -3  15   3          6.95          4.87        10.28 o
  -1  15   3       1207.79       1184.13        27.84 o
   1  15   3        216.59        256.44        14.73 o
   3  15   3       2729.45       2851.83        40.39 o
   5  15   3         86.57         80.65        12.59 o
   7  15   3       1013.65       1010.64        28.67 o
   9  15   3       2616.70       2713.37        45.47 o
  11  15   3        475.98        445.96        23.13 o
  13  15   3        215.69        159.68        26.37 o
 -12  16   3       1054.28       1155.68        33.66 o
 -10  16   3        177.14        203.87        16.46 o
  -8  16   3        173.00        206.45        16.99 o
  -6  16   3          3.97          8.73        11.45 o
  -4  16   3       1374.64       1385.11        29.88 o
  -2  16   3       1896.89       2041.75        37.02 o
   0  16   3       1094.65       1032.89        29.39 o
   2  16   3        317.20        324.50        16.71 o
   4  16   3        583.62        552.53        20.74 o
   6  16   3        272.66        238.69        15.09 o
   8  16   3       1147.97       1239.31        30.52 o
  10  16   3         99.37         96.06        12.39 o
  -9  17   3          0.26         28.69        11.44 o
  -7  17   3         25.05         38.34        12.99 o
  -5  17   3        388.42        387.97        25.42 o
  -3  17   3        219.85        199.10        13.69 o
  -1  17   3        848.04        827.61        25.83 o
   1  17   3        186.37        219.93        15.18 o
   3  17   3        562.81        588.36        22.28 o
   5  17   3         67.54         60.55        12.17 o
   7  17   3         21.48          4.88        14.02 o
   9  17   3         44.23         87.96        15.07 o
  -6  18   3          0.87         37.39        13.24 o
  -4  18   3         37.58         40.44        10.59 o
  -2  18   3         36.84         47.79        12.32 o
   0  18   3          0.94          0.00        12.21 o
   2  18   3         22.05          4.19        11.46 o
   4  18   3         24.24          6.28        10.71 o
   6  18   3        235.62        272.61        17.15 o
  -3  19   3         33.19         41.38        24.73 o
  -1  19   3        975.66        996.36        32.60 o
   1  19   3         16.34          0.00        13.79 o
   3  19   3        147.67        129.17        18.12 o
 -20   0   4       1453.06       1776.15        55.48 o
 -18   0   4       1277.22       1307.40        40.81 o
 -16   0   4        949.59       1065.12        37.17 o
 -14   0   4        791.04        892.21        34.50 o
 -12   0   4        493.68        497.67        20.64 o
 -10   0   4       3791.52       4109.14        96.13 o
  -8   0   4        437.85        759.14        48.47 o
  -6   0   4       2348.90       2500.09       130.70 o
  -4   0   4     145470.80     134308.55       884.11 o
  -2   0   4     276713.34     251560.30      1984.96 o
   0   0   4      59355.03      47318.19       323.40 o
   2   0   4      16950.70      17463.89       132.05 o
   4   0   4       2485.81       2017.78        26.23 o
   6   0   4       4057.01       3878.22        58.92 o
   8   0   4         62.77        102.90        15.14 o
  10   0   4       4235.94       4470.43        96.79 o
  12   0   4       2519.65       2567.72        37.65 o
  14   0   4      14911.78      15247.26       162.64 o
  16   0   4       3685.01       3844.64        92.18 o
  18   0   4         49.00         45.34        21.78 o
  20   0   4         39.47         18.10        22.42 o
 -21   1   4       1104.56       1173.87        30.20 o
 -19   1   4        735.07        781.11        27.87 o
 -17   1   4       1704.64       1669.16        35.86 o
 -15   1   4       1700.27       1695.33        35.44 o
 -13   1   4         13.99         20.18         9.49 o
 -11   1   4        178.93        114.77        17.50 o
  -9   1   4          5.73         39.49        15.02 o
  -7   1   4         66.46         60.32        13.64 o
  -5   1   4       5350.71       5457.06        55.31 o
  -3   1   4      27495.79      26993.88       180.77 o
  -1   1   4         52.66        157.11         8.31 o
   1   1   4       8208.58       7848.32        58.32 o
   3   1   4       7132.91       6734.67        52.64 o
   5   1   4       9209.37       9087.75        72.89 o
   7   1   4       3816.37       3584.70        41.65 o
   9   1   4       3202.06       3068.13        52.80 o
  11   1   4       1924.42       1922.78        30.58 o
  13   1   4       6477.96       6410.88        52.68 o
  15   1   4       5609.29       5233.29        76.36 o
  17   1   4        114.12        122.35        16.98 o
  19   1   4        143.13        109.31        15.96 o
  21   1   4        302.01        293.48        26.00 o
 -20   2   4        163.40        120.30        28.13 o
 -18   2   4       1014.00       1028.94        32.41 o
 -16   2   4         17.55         28.00        12.02 o
 -14   2   4       3673.33       3576.13        50.88 o
 -12   2   4        866.74        978.16        20.94 o
 -10   2   4       1134.45       1084.24        35.84 o
  -8   2   4        138.50        121.15        15.49 o
  -6   2   4        144.13        132.38        11.96 o
  -4   2   4       2297.11       2359.39        28.48 o
  -2   2   4       5559.53       5847.58        45.14 o
   0   2   4        536.74        247.28         9.61 o
   2   2   4       3301.02       3518.49        34.76 o
   4   2   4       1653.61       1405.34        22.09 o
   6   2   4       8922.65       9167.33       107.65 o
   8   2   4       3448.43       3819.23        67.03 o
  10   2   4        207.14        230.90        18.57 o
  12   2   4       2691.12       2645.39        30.67 o
  14   2   4        402.47        332.44        15.00 o
  16   2   4          7.66         24.02        12.11 o
  18   2   4          0.14         16.89        12.63 o
  20   2   4         25.36         22.46        12.52 o
 -21   3   4        362.91        408.63        32.66 o
 -19   3   4        132.20         93.35        14.63 o
 -17   3   4         26.36         19.14        13.93 o
 -15   3   4        469.21        485.93        23.63 o
 -13   3   4       2462.42       2427.94        37.44 o
 -11   3   4       1713.27       1589.49        27.42 o
  -9   3   4        318.83        259.65        20.07 o
  -7   3   4        420.47        457.26        21.55 o
  -5   3   4        934.22        798.95        18.47 o
  -3   3   4       2305.22       2041.88        24.84 o
  -1   3   4       1055.50        842.10        13.95 o
   1   3   4        443.85        552.82        13.32 o
   3   3   4         56.16        102.37         8.84 o
   5   3   4       1592.32       1793.07        31.38 o
   7   3   4        669.47        607.74        20.49 o
   9   3   4          7.20         37.80        24.16 o
  11   3   4       1131.04       1141.74        18.38 o
  13   3   4        312.45        334.21        14.22 o
  15   3   4       3720.39       3645.74        50.62 o
  17   3   4        112.68        133.11        13.71 o
  19   3   4          0.19          0.00        11.83 o
 -20   4   4        963.25       1110.94        30.86 o
 -18   4   4          2.30         16.43        13.79 o
 -16   4   4        876.34        869.04        30.50 o
 -14   4   4        750.29        700.76        26.83 o
 -12   4   4        516.17        530.17        17.92 o
 -10   4   4         39.43         37.53        15.62 o
  -8   4   4          8.79         17.53        12.07 o
  -6   4   4       8564.52       9469.31        82.75 o
  -4   4   4       2182.48       1779.94        26.09 o
  -2   4   4       1142.84       1275.72        19.22 o
   0   4   4       4176.96       4276.33        57.40 o
   2   4   4         23.62         24.32        10.41 o
   4   4   4       2915.06       2624.73        39.18 o
   6   4   4       2697.52       2578.79        41.47 o
   8   4   4        774.53        744.50        24.85 o
  10   4   4        332.30        353.82        17.87 o
  12   4   4       1752.88       1768.10        27.75 o
  14   4   4       2939.66       3113.89        39.31 o
  16   4   4       2976.04       2983.91        45.74 o
  18   4   4        718.46        668.24        27.45 o
  20   4   4         10.06         13.86        11.99 o
 -19   5   4        581.91        536.12        23.63 o
 -17   5   4       1070.49       1022.02        32.57 o
 -15   5   4         16.93         22.80        11.89 o
 -13   5   4       1041.50       1041.37        23.48 o
 -11   5   4       7078.33       6880.98        52.67 o
  -9   5   4        450.38        444.47        22.51 o
  -7   5   4      10172.83      10357.99       102.42 o
  -5   5   4        231.29        250.93        13.78 o
  -3   5   4       1377.64       1370.60        24.88 o
  -1   5   4       4640.24       4653.75        63.34 o
   1   5   4       3433.31       3420.83        40.53 o
   3   5   4        166.50        169.06        13.47 o
   5   5   4      12724.47      13433.60       115.06 o
   7   5   4       3203.51       3291.28        51.45 o
   9   5   4         55.40         41.45        15.31 o
  11   5   4       2529.69       2360.39        29.51 o
  13   5   4       4388.58       4559.18        63.84 o
  15   5   4         71.61         54.00        11.59 o
  17   5   4       2428.00       2467.88        55.67 o
  19   5   4        612.79        594.04        28.28 o
 -20   6   4         26.69         17.74        11.29 o
 -18   6   4        733.09        776.97        28.02 o
 -16   6   4        202.49        248.01        17.17 o
 -14   6   4       5487.54       5561.03        61.36 o
 -12   6   4       9850.29      10056.83        80.07 o
 -10   6   4        770.56        834.26        15.63 o
  -8   6   4       6556.47       6718.43       177.50 o
  -6   6   4       5780.39       5859.29        72.14 o
  -4   6   4       5615.47       5283.36        70.64 o
  -2   6   4       5681.87       6325.20        70.20 o
   0   6   4      13049.45      13220.98        99.03 o
   2   6   4       5938.19       6121.20        67.07 o
   4   6   4      12242.61      12665.59       111.87 o
   6   6   4      10654.32      10775.31       104.84 o
   8   6   4       2657.43       2676.83        49.25 o
  10   6   4         13.90         15.29         8.14 o
  12   6   4        414.94        418.99        16.54 o
  14   6   4          5.12         12.20        10.53 o
  16   6   4         18.73         16.70        12.87 o
  18   6   4       1407.39       1434.24        32.83 o
 -19   7   4         40.28         55.32        12.78 o
 -17   7   4         26.75         33.05        12.13 o
 -15   7   4       1196.31       1170.16        30.61 o
 -13   7   4       7101.57       7088.77        64.68 o
 -11   7   4       4668.62       4643.60        45.52 o
  -9   7   4       4794.42       4737.38        37.11 o
  -7   7   4      12320.09      13004.48       130.56 o
  -5   7   4        108.39        194.31        15.94 o
  -3   7   4        196.56        198.59        13.51 o
  -1   7   4      17309.75      17621.78       141.80 o
   1   7   4       3785.34       3814.43        52.83 o
   3   7   4      11928.43      12208.29       111.16 o
   5   7   4       6102.77       6231.03        75.20 o
   7   7   4       1720.60       1815.96        40.78 o
   9   7   4        648.62        647.69        15.99 o
  11   7   4          3.11         21.94         9.52 o
  13   7   4        426.05        449.33        17.53 o
  15   7   4        423.80        376.46        16.47 o
  17   7   4         62.49         37.51        12.19 o
  19   7   4        379.91        352.61        22.13 o
 -18   8   4         24.44         43.20        11.49 o
 -16   8   4       1466.78       1379.93        32.65 o
 -14   8   4        530.86        527.01        17.11 o
 -12   8   4        758.25        699.73        21.79 o
 -10   8   4       5859.49       5855.19        51.80 o
  -8   8   4       2106.29       2179.69        28.17 o
  -6   8   4        805.13        737.78        30.65 o
  -4   8   4       3666.39       3981.71        82.55 o
  -2   8   4       1122.32       1210.50        31.47 o
   0   8   4        923.09        840.70        23.49 o
   2   8   4        904.52        903.42        33.30 o
   4   8   4       3591.87       3200.50        53.25 o
   6   8   4        360.03        362.07        20.85 o
   8   8   4        392.08        362.77        12.93 o
  10   8   4       1288.23       1364.47        26.26 o
  12   8   4       1000.94        987.77        25.90 o
  14   8   4        168.27        165.85        12.85 o
  16   8   4        504.69        532.85        20.18 o
  18   8   4         88.33         74.11        13.45 o
 -17   9   4        150.47        169.93        21.15 o
 -15   9   4          5.36          3.91        11.30 o
 -13   9   4        185.47        175.09        11.82 o
 -11   9   4         34.62         32.69         9.19 o
  -9   9   4       1353.79       1377.58        25.89 o
  -7   9   4        905.34       1016.71        19.79 o
  -5   9   4       7769.81       8016.71        66.33 o
  -3   9   4       1650.44       1349.95        36.99 o
  -1   9   4        196.38        214.19        20.84 o
   1   9   4          0.67         24.38        13.12 o
   3   9   4        273.00        290.44        19.28 o
   5   9   4         88.80         72.11         8.89 o
   7   9   4        232.71        262.83        12.48 o
   9   9   4        188.10        193.08        13.97 o
  11   9   4        517.60        499.05        17.95 o
  13   9   4        807.97        771.08        22.03 o
  15   9   4        604.07        558.80        19.03 o
  17   9   4        466.89        457.75        25.91 o
 -18  10   4        514.99        469.61        28.06 o
 -16  10   4       2289.46       2564.35        81.61 o
 -14  10   4        914.61        905.51        21.27 o
 -12  10   4        786.10        702.56        20.25 o
 -10  10   4          2.65          9.75         9.96 o
  -8  10   4       2460.55       2503.08        38.36 o
  -6  10   4        385.83        331.38        17.02 o
  -4  10   4        194.30        146.34        10.97 o
  -2  10   4       1557.17       1584.38        27.72 o
   0  10   4       3864.32       4160.30        54.62 o
   2  10   4       4561.32       4486.45        60.60 o
   4  10   4         77.76        120.17        10.41 o
   6  10   4        473.63        419.76        18.19 o
   8  10   4       1069.06       1003.42        25.67 o
  10  10   4       2697.35       2723.49        39.41 o
  12  10   4        210.12        230.34        13.41 o
  14  10   4        910.73        832.75        22.61 o
  16  10   4        101.45         58.98        13.05 o
 -17  11   4       1306.05       1397.37        38.28 o
 -15  11   4        900.89        881.37        26.20 o
 -13  11   4        923.56        828.93        21.94 o
 -11  11   4       1656.34       1770.86        37.53 o
  -9  11   4       1572.66       1563.73        31.62 o
  -7  11   4         82.28         61.14        11.50 o
  -5  11   4        973.62       1022.21        30.08 o
  -3  11   4        946.64        837.18        22.23 o
  -1  11   4       2114.25       1964.72        30.28 o
   1  11   4       1764.29       1913.40        29.80 o
   3  11   4       1775.31       1809.87        43.08 o
   5  11   4        668.68        695.04        23.25 o
   7  11   4        886.01        867.06        23.77 o
   9  11   4       2940.83       2871.57        49.71 o
  11  11   4       1056.11        921.69        23.90 o
  13  11   4         33.85         27.89        18.10 o
  15  11   4        252.18        229.94        15.86 o
  17  11   4        535.55        594.21        44.30 o
 -16  12   4       2116.08       2242.92        60.42 o
 -14  12   4         11.31          3.16         9.53 o
 -12  12   4       1151.27       1102.06        37.10 o
 -10  12   4        495.79        517.93        21.87 o
  -8  12   4       3244.04       3286.61        46.31 o
  -6  12   4       3418.35       3322.27        50.07 o
  -4  12   4       3497.02       3471.93        70.78 o
  -2  12   4        550.23        610.43        17.20 o
   0  12   4       6535.25       6545.24        67.59 o
   2  12   4       2121.29       2211.94        37.66 o
   4  12   4        549.60        521.27        23.47 o
   6  12   4         75.71         59.82        13.70 o
   8  12   4       2070.71       2036.10        41.05 o
  10  12   4         42.23         38.96        14.72 o
  12  12   4        624.92        584.01        21.07 o
  14  12   4        159.94        146.10        14.15 o
  16  12   4        105.26         65.09        18.41 o
 -15  13   4        217.43        267.97        24.10 o
 -13  13   4        139.94        137.29        13.52 o
 -11  13   4        205.48        178.32        15.16 o
  -9  13   4        852.77        785.21        25.79 o
  -7  13   4        957.21        948.23        28.10 o
  -5  13   4       3898.40       4170.32        58.95 o
  -3  13   4       3575.59       3551.69        47.25 o
  -1  13   4       1361.24       1217.87        24.06 o
   1  13   4          6.88          0.70         9.43 o
   3  13   4        510.58        535.90        21.75 o
   5  13   4       1837.75       1985.04        73.27 o
   7  13   4         30.39         59.81        16.25 o
   9  13   4        342.35        395.01        20.52 o
  11  13   4        210.89        193.50        18.17 o
  13  13   4        872.88        878.48        25.77 o
  15  13   4        401.20        353.04        38.43 o
 -14  14   4         80.28        100.74        18.29 o
 -12  14   4        176.07        139.83        22.29 o
 -10  14   4         15.66         26.20        11.63 o
  -8  14   4        168.01        191.61        14.52 o
  -6  14   4        628.86        565.11        22.63 o
  -4  14   4         18.50         43.04        14.33 o
  -2  14   4       1567.31       1445.28        30.50 o
   0  14   4       1030.14       1038.48        22.71 o
   2  14   4        285.31        314.20        16.79 o
   4  14   4        513.11        447.82        20.91 o
   6  14   4       1390.58       1335.61        37.33 o
   8  14   4        105.67         86.73        15.18 o
  10  14   4         11.67         12.75        13.08 o
  12  14   4        484.13        469.46        22.25 o
  14  14   4        112.96        112.22        26.07 o
 -13  15   4         16.69         30.19        14.51 o
 -11  15   4         31.76         24.85        12.18 o
  -9  15   4        235.42        199.27        15.09 o
  -7  15   4        314.31        279.63        16.06 o
  -5  15   4        775.47        809.29        33.21 o
  -3  15   4        956.16        981.33        27.98 o
  -1  15   4        729.70        817.63        22.14 o
   1  15   4         99.51         53.42        10.98 o
   3  15   4        868.81        841.82        24.71 o
   5  15   4       1420.47       1431.87        43.68 o
   7  15   4        131.18        126.33        21.37 o
   9  15   4         70.16         59.26        13.37 o
  11  15   4        117.45        119.28        12.92 o
 -10  16   4        216.06        219.00        21.54 o
  -8  16   4         40.83         32.77        11.01 o
  -6  16   4        379.00        389.64        17.38 o
  -4  16   4          5.53          3.44        11.73 o
  -2  16   4         46.61         48.69        11.66 o
   0  16   4         91.27        100.57        12.52 o
   2  16   4        751.30        742.35        25.10 o
   4  16   4          7.85          5.81        10.90 o
   6  16   4        715.62        691.60        24.11 o
   8  16   4       1604.87       1707.35        35.13 o
  10  16   4         18.14         27.06        10.70 o
  -9  17   4        959.02       1036.49        33.00 o
  -7  17   4        780.35        705.51        36.33 o
  -5  17   4        425.56        417.70        18.96 o
  -3  17   4        987.07        924.65        30.43 o
  -1  17   4        196.74        169.50        17.30 o
   1  17   4        106.76         73.40        13.86 o
   3  17   4        800.07        807.26        26.03 o
   5  17   4        576.68        522.63        20.52 o
   7  17   4        634.33        652.95        21.80 o
   9  17   4        154.51        179.08        21.80 o
  -6  18   4        101.16         92.62        22.79 o
  -4  18   4        955.19       1008.41        25.42 o
  -2  18   4        203.76        183.62        13.64 o
   0  18   4          9.95          0.00        13.67 o
   2  18   4        831.23        914.73        27.68 o
   4  18   4        317.56        299.73        17.98 o
   6  18   4         80.12         80.34        21.11 o
 -21   1   5        300.52        311.52        37.12 o
 -19   1   5         77.93        116.57        23.50 o
 -17   1   5        390.65        419.14        19.86 o
 -15   1   5        539.04        561.17        22.17 o
 -13   1   5        763.24        769.70        23.27 o
 -11   1   5       1487.10       1601.37        27.10 o
  -9   1   5       2589.74       2343.05        49.58 o
  -7   1   5       1056.06       1064.82        45.59 o
  -5   1   5      23689.13      23936.44       173.25 o
  -3   1   5      17769.15      17828.62       153.25 o
  -1   1   5          0.71         36.54         7.04 o
   1   1   5       9631.45       9758.98        89.82 o
   3   1   5       3675.61       3291.76        48.20 o
   5   1   5       3595.51       3503.84        43.94 o
   7   1   5       2370.30       2204.40        42.83 o
   9   1   5        310.79        351.35        20.49 o
  11   1   5         16.60         19.70         7.82 o
  13   1   5       2938.63       2882.02        34.07 o
  15   1   5         12.07         35.11        11.27 o
  17   1   5        133.71        145.17        20.90 o
  19   1   5          1.87          0.00        13.69 o
 -20   2   5         43.73          5.89        13.59 o
 -18   2   5       1771.51       1734.72        36.09 o
 -16   2   5         32.25         10.80        11.91 o
 -14   2   5       4436.32       4708.19        54.91 o
 -12   2   5       5874.63       5775.44        74.51 o
 -10   2   5       6983.74       7056.89       115.54 o
  -8   2   5         56.12         41.74        13.86 o
  -6   2   5        830.64        930.86        24.35 o
  -4   2   5      10872.38      10780.34        95.94 o
  -2   2   5       2329.50       2415.18        25.83 o
   0   2   5       1989.59       1673.38        24.88 o
   2   2   5      11033.05      10864.64        97.92 o
   4   2   5         18.06         17.11         7.72 o
   6   2   5       4134.95       4090.30        58.37 o
   8   2   5          3.02         12.28        12.66 o
  10   2   5       3427.79       3623.49        35.82 o
  12   2   5       2498.07       2416.69        34.50 o
  14   2   5        180.58        137.63        13.56 o
  16   2   5        321.49        313.92        17.66 o
  18   2   5        128.50        165.89        15.71 o
  20   2   5        628.24        594.99        24.17 o
 -19   3   5        865.08        916.68        29.56 o
 -17   3   5        236.46        233.05        30.65 o
 -15   3   5       1823.41       1915.16        38.05 o
 -13   3   5       5881.25       6047.49        62.28 o
 -11   3   5       3840.80       3959.84        41.39 o
  -9   3   5       1165.00       1329.90        38.07 o
  -7   3   5         22.80         26.00        13.06 o
  -5   3   5       6143.25       6507.58        64.74 o
  -3   3   5       6007.76       6316.21        63.50 o
  -1   3   5        313.38        424.34        13.49 o
   1   3   5       1467.67       1659.49        26.48 o
   3   3   5      12667.69      12792.20       132.25 o
   5   3   5       6706.89       7038.41        91.57 o
   7   3   5       4826.29       4947.66        78.77 o
   9   3   5       1158.38       1146.75        35.51 o
  11   3   5       3364.82       3409.45        38.34 o
  13   3   5        802.27        801.10        20.35 o
  15   3   5       1624.94       1681.72        29.64 o
  17   3   5          5.19         11.38        14.54 o
  19   3   5        807.61        741.09        24.28 o
 -20   4   5        892.96        941.80        28.08 o
 -18   4   5        239.27        229.81        18.25 o
 -16   4   5       1965.56       1934.77        54.66 o
 -14   4   5       2772.15       2911.20        59.98 o
 -12   4   5         15.60         19.21        12.37 o
 -10   4   5        929.80       1037.78        20.84 o
  -8   4   5       3348.32       3053.60        62.87 o
  -6   4   5       4406.65       4601.49        54.61 o
  -4   4   5        641.59        724.55        23.86 o
  -2   4   5       3852.42       3741.16        49.90 o
   0   4   5      12278.92      12753.01       175.29 o
   2   4   5         11.42         46.65        11.00 o
   4   4   5       5280.73       5621.21        63.30 o
   6   4   5       6379.60       6840.40        75.31 o
   8   4   5        955.22        866.85        35.46 o
  10   4   5        940.98        897.30        18.13 o
  12   4   5        826.64        742.82        19.29 o
  14   4   5        874.68        802.78        21.28 o
  16   4   5         41.51         27.04        12.19 o
  18   4   5        113.17         89.02        13.80 o
  20   4   5        829.77        962.21        40.51 o
 -19   5   5          1.71         26.09        12.18 o
 -17   5   5        288.61        214.01        18.19 o
 -15   5   5         54.82         34.55        12.01 o
 -13   5   5        252.54        261.29        15.25 o
 -11   5   5         14.16          9.42        10.35 o
  -9   5   5        241.53        340.27        14.41 o
  -7   5   5       2434.57       2401.98        36.82 o
  -5   5   5      15379.35      15921.53       138.31 o
  -3   5   5        224.21        208.58        12.25 o
  -1   5   5        261.22        256.67        13.34 o
   1   5   5       2513.12       2489.07        35.96 o
   3   5   5       6502.27       6460.19        70.47 o
   5   5   5       3310.76       3477.55        51.23 o
   7   5   5       3021.60       3271.13        66.87 o
   9   5   5        781.81        696.19        20.56 o
  11   5   5        946.69        940.56        20.84 o
  13   5   5          5.49          2.84        10.55 o
  15   5   5        788.46        875.58        23.35 o
  17   5   5          4.55          8.21        12.28 o
  19   5   5        100.92         74.37        13.39 o
 -20   6   5        105.04        100.06        15.31 o
 -18   6   5          7.59         15.03        12.58 o
 -16   6   5       1144.21       1297.37        36.11 o
 -14   6   5       1581.17       1459.74        32.25 o
 -12   6   5       3268.50       3184.25        44.00 o
 -10   6   5       3158.61       3143.36        54.41 o
  -8   6   5       1201.83       1174.84        25.79 o
  -6   6   5         14.36         77.99        11.07 o
  -4   6   5      22730.58      23399.29       176.16 o
  -2   6   5        115.20        166.58        18.49 o
   0   6   5         97.52         59.68        10.66 o
   2   6   5       2192.38       2322.21        40.61 o
   4   6   5        123.64        172.13        14.94 o
   6   6   5       5315.75       5419.57        70.71 o
   8   6   5        414.74        363.49        14.79 o
  10   6   5        564.27        479.30        19.44 o
  12   6   5        315.68        346.23        17.42 o
  14   6   5         23.85         72.64        12.60 o
  16   6   5        140.98        121.14        13.18 o
  18   6   5         17.23         12.98        11.63 o
 -19   7   5          2.03          0.77        11.51 o
 -17   7   5        193.77        274.41        18.70 o
 -15   7   5       1949.22       2102.48        37.09 o
 -13   7   5       1266.10       1321.21        30.16 o
 -11   7   5       3597.21       3678.68        43.50 o
  -9   7   5       9159.47       9444.69        86.29 o
  -7   7   5       1421.29       1431.82        26.67 o
  -5   7   5       1810.27       1448.82        56.14 o
  -3   7   5       2620.22       3119.89        62.11 o
  -1   7   5         69.61         68.10        12.80 o
   1   7   5      10783.21      11444.50       108.00 o
   3   7   5       4684.37       4970.98        65.69 o
   5   7   5       6875.16       7142.97        84.55 o
   7   7   5        168.66        141.56        10.51 o
   9   7   5        866.79        817.38        27.51 o
  11   7   5          3.48          0.00        11.66 o
  13   7   5       3694.06       3773.02        71.03 o
  15   7   5         49.74         35.19        11.59 o
  17   7   5        781.17        801.75        25.99 o
  19   7   5        432.85        444.67        41.21 o
 -18   8   5        149.78        138.89        14.15 o
 -16   8   5        649.64        563.87        21.72 o
 -14   8   5        684.31        576.36        19.20 o
 -12   8   5        287.83        288.52        14.58 o
 -10   8   5        931.16        960.04        23.92 o
  -8   8   5       2479.52       2563.07        34.35 o
  -6   8   5          8.59         20.83         9.25 o
  -4   8   5         63.21         75.64        21.98 o
  -2   8   5        875.99        824.71        27.82 o
   0   8   5       4780.11       4485.37        84.79 o
   2   8   5       9570.29       9540.08       100.11 o
   4   8   5      10289.32      10454.77       109.12 o
   6   8   5       7675.57       7705.86        55.68 o
   8   8   5       1224.47       1184.34        26.63 o
  10   8   5        844.81        850.36        26.39 o
  12   8   5          6.10          6.88        12.56 o
  14   8   5        203.82        247.67        17.01 o
  16   8   5       1815.51       1975.77        32.66 o
  18   8   5        685.35        626.90        26.81 o
 -17   9   5        800.19        858.10        26.93 o
 -15   9   5         87.51         85.15        12.01 o
 -13   9   5        716.09        746.78        22.71 o
 -11   9   5          3.57         18.38        10.27 o
  -9   9   5       1317.51       1287.96        25.62 o
  -7   9   5      10067.85      10477.21        84.72 o
  -5   9   5        298.74        401.82        14.38 o
  -3   9   5       2368.41       2711.71        39.38 o
  -1   9   5       2355.00       2511.39        49.16 o
   1   9   5       5564.29       5717.80        87.17 o
   3   9   5       1578.18       1636.70        26.54 o
   5   9   5       2565.15       2563.64        27.80 o
   7   9   5        619.51        624.12        19.73 o
   9   9   5       2970.52       2794.36        47.36 o
  11   9   5        599.72        599.03        23.52 o
  13   9   5       1014.81        989.68        29.24 o
  15   9   5       1701.14       1767.57        31.23 o
  17   9   5       1330.54       1283.98        47.40 o
 -16  10   5        121.43        167.54        15.59 o
 -14  10   5         11.95         12.02        11.74 o
 -12  10   5        852.31        782.32        23.40 o
 -10  10   5          3.58         11.21        10.52 o
  -8  10   5       1661.70       1669.44        31.72 o
  -6  10   5         16.79         25.29        10.59 o
  -4  10   5       3659.55       3465.72        54.67 o
  -2  10   5       2407.19       2417.80        33.18 o
   0  10   5        876.93        849.85        17.90 o
   2  10   5       3739.82       3697.91        74.48 o
   4  10   5       4188.89       3928.25        58.20 o
   6  10   5        437.91        428.12        19.77 o
   8  10   5       1137.81       1115.39        27.24 o
  10  10   5        498.62        527.98        20.50 o
  12  10   5        877.18        872.81        25.34 o
  14  10   5        640.65        626.92        21.81 o
  16  10   5       1008.93       1126.25        31.67 o
 -15  11   5        182.06        214.00        16.72 o
 -13  11   5       2034.65       2230.75        40.98 o
 -11  11   5        318.26        292.11        15.82 o
  -9  11   5         43.89         53.27        11.42 o
  -7  11   5       3027.38       2938.21        53.24 o
  -5  11   5          0.51          0.00        12.09 o
  -3  11   5        940.72        881.08        28.84 o
  -1  11   5       1705.72       1804.41        29.64 o
   1  11   5         37.05         48.04        14.38 o
   3  11   5         80.59         93.16        12.31 o
   5  11   5       1661.30       1646.37        45.71 o
   7  11   5        255.22        280.07        16.11 o
   9  11   5        483.31        497.99        18.57 o
  11  11   5        504.63        481.50        18.59 o
  13  11   5        993.21        929.94        28.07 o
  15  11   5        534.53        572.87        21.36 o
 -14  12   5         96.28        129.39        13.22 o
 -12  12   5       1063.70        991.98        28.07 o
 -10  12   5        524.66        488.21        21.15 o
  -8  12   5        300.43        335.06        16.93 o
  -6  12   5          1.85          0.00        11.95 o
  -4  12   5       1699.74       1675.75        45.87 o
  -2  12   5         18.10         18.81        12.75 o
   0  12   5          0.77         22.28         9.61 o
   2  12   5       1768.92       1674.64        31.90 o
   4  12   5         35.99         28.29        16.54 o
   6  12   5        217.34        233.18        18.65 o
   8  12   5        401.00        372.17        36.36 o
  10  12   5        834.58        740.51        23.67 o
  12  12   5        884.75        941.88        25.27 o
  14  12   5         73.46         64.04        22.16 o
 -15  13   5        135.10        155.88        27.11 o
 -13  13   5        773.01        774.82        26.85 o
 -11  13   5        648.22        637.04        23.13 o
  -9  13   5        248.30        230.29        16.90 o
  -7  13   5        316.37        354.09        18.97 o
  -5  13   5       1694.12       1656.43        36.04 o
  -3  13   5       1461.10       1410.20        37.96 o
  -1  13   5       1969.12       2060.95        31.27 o
   1  13   5       2708.02       2566.50        40.58 o
   3  13   5        713.04        638.89        23.71 o
   5  13   5         85.58         68.00        16.37 o
   7  13   5        703.49        730.45        28.71 o
   9  13   5        870.07        896.32        31.21 o
  11  13   5        422.59        445.54        22.68 o
  13  13   5        687.60        670.14        26.63 o
 -12  14   5          2.93          1.71        12.16 o
 -10  14   5        188.99        148.63        14.28 o
  -8  14   5       2238.20       2359.09        39.19 o
  -6  14   5       4058.11       4081.57        57.63 o
  -4  14   5       9435.43       9261.71       103.86 o
  -2  14   5       1386.46       1470.76        31.18 o
   0  14   5       5625.75       5704.32        54.49 o
   2  14   5        221.59        210.20        15.97 o
   4  14   5        871.07        831.42        31.87 o
   6  14   5        525.93        576.83        29.40 o
   8  14   5        481.35        463.81        21.14 o
  10  14   5        358.17        313.98        20.13 o
  12  14   5       1009.69       1033.86        29.98 o
 -11  15   5        266.06        237.78        16.74 o
  -9  15   5        232.71        213.38        15.56 o
  -7  15   5          8.77         13.89        12.86 o
  -5  15   5        118.88        132.37        16.04 o
  -3  15   5        113.80        113.64        15.32 o
  -1  15   5       1428.47       1507.37        31.46 o
   1  15   5         26.82         12.25        10.46 o
   3  15   5         34.34         14.06        11.84 o
   5  15   5       1493.42       1324.59        36.94 o
   7  15   5        291.39        242.36        19.40 o
   9  15   5       1771.74       1895.69        36.86 o
  11  15   5       2304.76       2574.14        40.46 o
 -10  16   5        515.44        557.79        21.87 o
  -8  16   5        120.66        115.01        12.36 o
  -6  16   5        570.21        656.05        23.14 o
  -4  16   5        532.30        478.76        23.21 o
  -2  16   5        187.64        189.55        16.81 o
   0  16   5        350.82        386.90        17.47 o
   2  16   5         47.12         47.23        12.41 o
   4  16   5        836.74        762.50        24.96 o
   6  16   5         30.73         35.41        12.23 o
   8  16   5        970.17       1017.37        26.79 o
  10  16   5        838.87        888.71        26.72 o
  -7  17   5         52.21         40.95        11.80 o
  -5  17   5        266.31        275.12        17.54 o
  -3  17   5         37.08         44.41        12.49 o
  -1  17   5         21.27          6.67        15.46 o
   1  17   5          9.41         12.55        17.78 o
   3  17   5         29.23         38.36        16.18 o
   5  17   5         67.20         88.11        13.76 o
   7  17   5          8.22         12.13        13.09 o
  -4  18   5         29.10         25.03        10.37 o
  -2  18   5         22.39         21.96        13.81 o
   0  18   5         87.51         67.98        12.27 o
   2  18   5         12.43         33.12        11.91 o
   4  18   5         34.80         18.06        12.43 o
 -20   0   6         67.77        102.51        43.90 o
 -18   0   6         81.89         80.77        20.95 o
 -16   0   6       1751.72       1794.06        47.50 o
 -14   0   6         48.85         51.28        14.74 o
 -12   0   6       3569.11       3498.73        62.86 o
 -10   0   6       2799.67       2710.02        49.71 o
  -8   0   6       2363.15       2150.19       104.45 o
  -6   0   6      79916.98      76561.18       671.52 o
  -4   0   6      60726.71      57676.74       641.00 o
  -2   0   6       5378.03       5686.97        76.07 o
   0   0   6       8090.16       8987.04       118.03 o
   2   0   6        679.48        689.44        46.80 o
   4   0   6      14411.33      14823.07       175.35 o
   6   0   6       3204.59       2917.43        57.24 o
   8   0   6       3201.28       2926.18       111.71 o
  10   0   6          1.47          0.00        14.04 o
  12   0   6        449.52        507.95        25.48 o
  14   0   6       1537.88       1503.99        39.31 o
  16   0   6       1202.08       1168.28        63.00 o
  18   0   6         28.34         22.69        20.42 o
  20   0   6        470.43        426.02        44.29 o
 -19   1   6         93.05         92.35        16.00 o
 -17   1   6       1943.45       2040.30        39.10 o
 -15   1   6        665.88        614.76        22.63 o
 -13   1   6        394.03        376.13        18.17 o
 -11   1   6        579.55        577.21        19.64 o
  -9   1   6        326.14        260.67        20.04 o
  -7   1   6        907.00        989.41        30.66 o
  -5   1   6      18719.63      19436.17       143.16 o
  -3   1   6        268.66        450.04        26.50 o
  -1   1   6         70.37         67.62         8.70 o
   1   1   6        137.17        102.06        12.70 o
   3   1   6      27467.38      28212.35       178.43 o
   5   1   6        144.59        334.35        16.03 o
   7   1   6      10954.21      11554.31       115.83 o
   9   1   6       4954.67       5276.53        57.81 o
  11   1   6       2643.43       2497.19        34.74 o
  13   1   6       1226.20       1194.49        25.38 o
  15   1   6        537.29        533.30        19.69 o
  17   1   6          4.70          8.85        14.76 o
  19   1   6        955.54        968.93        30.67 o
 -20   2   6        260.76        221.11        16.03 o
 -18   2   6        308.79        245.39        16.25 o
 -16   2   6        304.12        318.05        19.63 o
 -14   2   6        858.78        924.39        26.65 o
 -12   2   6        679.27        659.32        28.45 o
 -10   2   6        104.82         83.17         8.85 o
  -8   2   6        328.84        286.42        21.45 o
  -6   2   6        436.25        437.97        19.04 o
  -4   2   6       4250.12       3747.40        54.66 o
  -2   2   6       1413.53       1372.97        26.77 o
   0   2   6          8.89         33.46         7.89 o
   2   2   6       3127.29       3224.48        41.98 o
   4   2   6        201.80        156.89        15.37 o
   6   2   6       2617.25       2471.37        55.27 o
   8   2   6       2346.89       2551.98        56.19 o
  10   2   6        109.17        119.42         9.84 o
  12   2   6       4031.19       4044.97        46.33 o
  14   2   6         38.14         47.55        11.39 o
  16   2   6        237.42        276.47        15.79 o
  18   2   6        290.54        264.80        20.11 o
 -19   3   6        129.09        142.11        15.03 o
 -17   3   6        371.06        380.51        21.74 o
 -15   3   6        858.41        826.09        23.76 o
 -13   3   6          9.76          5.63        10.49 o
 -11   3   6        612.02        537.08        19.50 o
  -9   3   6          0.24         20.83        10.30 o
  -7   3   6        161.64        138.06        13.99 o
  -5   3   6        487.48        457.10        21.94 o
  -3   3   6        914.27        804.15        24.70 o
  -1   3   6        648.02        662.99        15.92 o
   1   3   6         20.26         19.72         8.31 o
   3   3   6      17411.33      16886.40       161.33 o
   5   3   6       2106.33       1969.87        48.02 o
   7   3   6        468.46        527.92        24.39 o
   9   3   6        500.43        470.21        13.65 o
  11   3   6        755.92        729.47        19.87 o
  13   3   6       2401.27       2281.75        33.66 o
  15   3   6       2575.33       2413.19        51.92 o
  17   3   6        202.57        233.42        16.18 o
  19   3   6         49.76         15.96        12.45 o
 -20   4   6        322.96        314.53        17.73 o
 -18   4   6         95.96         81.68        14.26 o
 -16   4   6        375.22        380.52        19.89 o
 -14   4   6       2104.99       2161.04        41.35 o
 -12   4   6          0.84         12.11        13.21 o
 -10   4   6       1748.34       1701.80        41.24 o
  -8   4   6         29.79         12.26        15.89 o
  -6   4   6       2179.23       2189.61        45.74 o
  -4   4   6        119.77         37.64        20.43 o
  -2   4   6          1.24         15.69        11.30 o
   0   4   6        366.59        410.18        14.14 o
   2   4   6       4186.52       4379.67        64.24 o
   4   4   6      13445.77      13876.74       146.34 o
   6   4   6       2765.77       2969.38        62.54 o
   8   4   6         56.21         54.35         9.14 o
  10   4   6        886.18        898.28        23.14 o
  12   4   6        185.83        155.18        12.82 o
  14   4   6        579.89        498.77        18.97 o
  16   4   6        329.32        296.71        16.91 o
  18   4   6        237.62        245.86        16.60 o
 -19   5   6        263.17        198.32        15.96 o
 -17   5   6        203.29        220.66        24.56 o
 -15   5   6       4675.67       4772.97        63.36 o
 -13   5   6       1383.00       1392.71        30.31 o
 -11   5   6       1547.29       1498.69        35.18 o
  -9   5   6       6819.84       6542.80        66.44 o
  -7   5   6       2520.04       2619.77        53.11 o
  -5   5   6          6.90         18.10        13.49 o
  -3   5   6       2124.54       2314.62        58.39 o
  -1   5   6       4605.16       4398.47        71.72 o
   1   5   6        330.69        358.92        16.00 o
   3   5   6       8978.57       9217.95        98.74 o
   5   5   6      16459.90      16674.35       173.42 o
   7   5   6        537.87        464.04        21.30 o
   9   5   6       1531.76       1395.31        40.51 o
  11   5   6       1013.17       1008.72        23.75 o
  13   5   6        514.83        505.06        18.85 o
  15   5   6        294.94        288.26        14.68 o
  17   5   6        323.45        262.75        21.16 o
  19   5   6        320.73        314.36        21.35 o
 -18   6   6        129.11        105.66        14.57 o
 -16   6   6         52.25         58.41        13.72 o
 -14   6   6       2845.20       2829.80        43.45 o
 -12   6   6       3781.48       3723.63        53.44 o
 -10   6   6       5127.04       5033.77        78.33 o
  -8   6   6       1600.80       1640.86        26.48 o
  -6   6   6        985.00       1061.51        34.24 o
  -4   6   6       2269.13       2209.51        65.26 o
  -2   6   6       4172.95       4222.73        75.22 o
   0   6   6       6690.97       6958.93        79.18 o
   2   6   6       4749.99       5046.62        65.03 o
   4   6   6       9775.89      10075.01       121.15 o
   6   6   6       3053.02       3213.85        51.58 o
   8   6   6          4.15          0.00        11.56 o
  10   6   6       1391.54       1401.91        32.46 o
  12   6   6        780.72        776.26        26.35 o
  14   6   6          1.40         16.41        14.75 o
  16   6   6       1209.68       1107.02        27.31 o
  18   6   6        643.15        602.81        21.65 o
 -19   7   6        412.02        415.61        21.97 o
 -17   7   6        132.86        120.46        15.17 o
 -15   7   6         29.01         20.42        12.19 o
 -13   7   6       2679.82       2754.68        46.41 o
 -11   7   6       6255.50       6004.14        77.44 o
  -9   7   6       1577.51       1627.68        32.74 o
  -7   7   6        720.47        807.28        21.44 o
  -5   7   6       2008.69       2098.99        67.09 o
  -3   7   6        774.60        740.03        33.15 o
  -1   7   6       3462.83       3347.95        54.67 o
   1   7   6      10927.87      11085.47       192.95 o
   3   7   6        368.06        409.58        20.90 o
   5   7   6        939.22        988.35        21.27 o
   7   7   6          1.35          9.43         8.80 o
   9   7   6        531.37        502.20        27.85 o
  11   7   6        131.75        134.77        29.38 o
  13   7   6        288.97        273.61        23.41 o
  15   7   6        194.55        186.43        14.71 o
  17   7   6        518.48        494.44        18.73 o
 -18   8   6         40.07         45.59        11.49 o
 -16   8   6         83.17         68.57        12.30 o
 -14   8   6          4.41          0.00        10.84 o
 -12   8   6          0.59          6.42        11.33 o
 -10   8   6        131.55        143.50        12.38 o
  -8   8   6        102.06         85.46        10.69 o
  -6   8   6        855.55        859.62        20.53 o
  -4   8   6       1438.42       1334.38        27.29 o
  -2   8   6       1128.02       1127.97        28.89 o
   0   8   6         23.39         12.12        12.92 o
   2   8   6          0.55         19.30        10.12 o
   4   8   6         50.58         70.35         8.34 o
   6   8   6         34.83         21.94         8.79 o
   8   8   6       1486.93       1434.79        33.38 o
  10   8   6       1446.22       1473.29        34.30 o
  12   8   6       2132.14       2295.44        49.19 o
  14   8   6       3026.77       3243.82        59.05 o
  16   8   6        109.83        107.77        14.14 o
  18   8   6         14.49         13.46        22.63 o
 -17   9   6         15.72         19.91        11.05 o
 -15   9   6         15.64         20.87        16.08 o
 -13   9   6          8.06          0.00        13.37 o
 -11   9   6        336.37        322.69        18.07 o
  -9   9   6        100.20         85.85        10.47 o
  -7   9   6        577.63        566.97        20.95 o
  -5   9   6       1370.48       1383.71        25.52 o
  -3   9   6        180.14        157.88        12.06 o
  -1   9   6        795.23        729.47        18.71 o
   1   9   6        105.55         86.45         9.65 o
   3   9   6         52.45         53.91         9.06 o
   5   9   6        461.82        508.43        20.57 o
   7   9   6       1328.00       1241.85        26.74 o
   9   9   6        693.24        655.52        22.05 o
  11   9   6         65.47         33.71        13.87 o
  13   9   6        144.59        161.31        18.25 o
  15   9   6         54.10         74.20        12.68 o
  17   9   6         19.88         38.36        16.28 o
 -16  10   6        110.65         99.87        23.02 o
 -14  10   6        113.94        121.12        13.91 o
 -12  10   6        323.66        288.21        17.20 o
 -10  10   6       2474.46       2519.29        40.23 o
  -8  10   6        397.19        407.64        16.26 o
  -6  10   6        307.17        325.04        17.16 o
  -4  10   6        209.21        193.66        14.91 o
  -2  10   6        179.98        148.30        15.49 o
   0  10   6        606.51        562.56        23.28 o
   2  10   6        466.13        406.63        20.33 o
   4  10   6       1049.29       1047.88        29.11 o
   6  10   6        632.04        597.94        21.73 o
   8  10   6       3190.63       3127.51        55.95 o
  10  10   6        859.42        865.13        30.78 o
  12  10   6        326.34        323.74        17.59 o
  14  10   6        273.78        261.70        17.72 o
  16  10   6         16.61         18.20        12.82 o
 -15  11   6         76.77         97.84        13.56 o
 -13  11   6          1.24         15.79        11.32 o
 -11  11   6       2468.75       2454.48        43.52 o
  -9  11   6       1161.81       1279.77        29.15 o
  -7  11   6        558.75        468.08        23.37 o
  -5  11   6        557.86        475.33        18.93 o
  -3  11   6        640.49        635.92        25.59 o
  -1  11   6       1446.33       1395.73        37.75 o
   1  11   6       1139.97       1175.66        29.29 o
   3  11   6         85.13        112.11        14.58 o
   5  11   6        114.08        111.70        13.99 o
   7  11   6       2003.61       1988.22        45.56 o
   9  11   6       2076.38       2080.35        38.27 o
  11  11   6        582.95        625.43        22.30 o
  13  11   6       1058.07       1134.41        30.36 o
  15  11   6        754.59        798.77        26.51 o
 -14  12   6        101.07        111.38        21.58 o
 -12  12   6        172.66        135.40        15.89 o
 -10  12   6        464.80        433.84        20.52 o
  -8  12   6       1766.74       1588.62        32.57 o
  -6  12   6       1701.39       1733.01        36.80 o
  -4  12   6       1241.04       1133.15        34.28 o
  -2  12   6       1720.11       1624.13        40.30 o
   0  12   6        888.43        886.21        26.63 o
   2  12   6        142.74        149.13        14.12 o
   4  12   6        819.95        802.03        43.59 o
   6  12   6        147.29        158.66        20.35 o
   8  12   6       1191.46       1254.76        32.18 o
  10  12   6       3293.68       3574.75        50.24 o
  12  12   6          8.56         11.37        13.52 o
  14  12   6       1812.31       1989.93        40.51 o
 -13  13   6         12.66         14.09        12.03 o
 -11  13   6         15.22         35.71        12.82 o
  -9  13   6        244.53        216.12        16.31 o
  -7  13   6       3503.09       3365.96        52.11 o
  -5  13   6       1054.58       1163.99        34.65 o
  -3  13   6       6449.47       6569.55        85.26 o
  -1  13   6       2321.97       2331.32        55.87 o
   1  13   6         21.30         36.96        12.19 o
   3  13   6        118.56        164.53        15.10 o
   5  13   6       3535.57       3628.78        61.33 o
   7  13   6        410.04        342.37        25.21 o
   9  13   6        133.10        143.66        17.01 o
  11  13   6        426.00        392.53        21.40 o
  13  13   6        120.32        129.49        20.50 o
 -12  14   6          0.40          0.00        17.70 o
 -10  14   6        215.39        247.33        18.04 o
  -8  14   6         35.15         34.75        12.04 o
  -6  14   6        114.22        112.76        16.05 o
  -4  14   6        142.62        101.92        15.92 o
  -2  14   6        259.75        329.44        23.35 o
   0  14   6        144.58        148.02        13.38 o
   2  14   6       1723.64       1709.53        37.10 o
   4  14   6        957.12        895.26        31.18 o
   6  14   6        309.48        255.40        20.35 o
   8  14   6          4.94          0.00        13.88 o
  10  14   6         37.20         42.18        15.30 o
  12  14   6         18.56          0.80        10.78 o
 -11  15   6        235.19        267.70        16.46 o
  -9  15   6        312.13        270.64        18.12 o
  -7  15   6        260.01        214.73        18.88 o
  -5  15   6        578.64        675.55        26.79 o
  -3  15   6         64.12         60.83        14.11 o
  -1  15   6        821.42        707.61        24.37 o
   1  15   6       1029.45        977.22        25.55 o
   3  15   6        360.72        357.74        19.27 o
   5  15   6        204.56        185.21        18.05 o
   7  15   6        112.77        106.86        19.49 o
   9  15   6        115.03        128.14        20.68 o
  11  15   6        323.94        339.61        26.56 o
  -8  16   6         35.96         10.60        12.17 o
  -6  16   6          0.66          0.00        10.81 o
  -4  16   6        348.67        398.73        21.42 o
  -2  16   6        215.76        163.44        16.40 o
   0  16   6         89.40         98.45        12.40 o
   2  16   6         25.89          0.00        11.49 o
   4  16   6       1304.46       1243.24        30.54 o
   6  16   6         18.96          3.57        12.14 o
   8  16   6        824.86        881.54        24.39 o
  -7  17   6        352.50        347.47        20.59 o
  -5  17   6        782.62        843.02        23.71 o
  -3  17   6        402.03        383.09        19.94 o
  -1  17   6        202.63        175.49        17.89 o
   1  17   6       1205.27       1236.10        38.75 o
   3  17   6        105.07         99.13        13.98 o
   5  17   6        562.29        537.40        21.95 o
  -2  18   6        557.50        570.86        44.13 o
   0  18   6        597.59        627.54        46.10 o
   2  18   6       1196.73       1268.39        61.93 o
 -19   1   7        691.44        756.78        30.70 o
 -17   1   7        169.79        147.13        13.19 o
 -15   1   7       1753.88       1752.59        36.55 o
 -13   1   7       1071.60       1027.02        36.59 o
 -11   1   7         60.88         51.01        10.84 o
  -9   1   7         93.67         96.83         8.42 o
  -7   1   7      12190.93      11172.07       136.48 o
  -5   1   7      20254.30      19676.79       179.46 o
  -3   1   7       2440.21       2692.16        48.24 o
  -1   1   7       3174.33       3091.84        55.55 o
   1   1   7       8576.58       9191.31        91.19 o
   3   1   7        958.14       1122.04        29.94 o
   5   1   7       4661.28       4720.22        67.54 o
   7   1   7        340.91        320.30        20.74 o
   9   1   7        572.31        624.17        20.67 o
  11   1   7        872.96        784.94        20.86 o
  13   1   7       4498.25       4559.06        52.79 o
  15   1   7         11.10         27.25        10.32 o
  17   1   7         26.16         41.76        12.83 o
  19   1   7         67.12         93.75        16.50 o
 -20   2   7         85.57        116.15        29.04 o
 -18   2   7        791.63        771.70        28.07 o
 -16   2   7         17.09         24.50        12.05 o
 -14   2   7          1.09         13.36        11.43 o
 -12   2   7         57.39         67.98        11.81 o
 -10   2   7         62.07         55.33        10.26 o
  -8   2   7        374.18        475.85        19.79 o
  -6   2   7       9943.26       9913.94       107.79 o
  -4   2   7       1162.13       1334.65        34.42 o
  -2   2   7        550.59        513.67        28.73 o
   0   2   7       4310.04       4473.15        58.50 o
   2   2   7       5846.35       6221.67        73.23 o
   4   2   7       1663.03       1490.68        36.42 o
   6   2   7       3839.81       4089.15        64.98 o
   8   2   7       3884.25       3921.72        40.77 o
  10   2   7         44.83         45.03        10.28 o
  12   2   7      20966.89      21158.76       132.22 o
  14   2   7        769.65        787.04        20.96 o
  16   2   7         81.75         70.85        11.52 o
  18   2   7        408.93        449.49        22.58 o
 -19   3   7         89.83         78.40        13.01 o
 -17   3   7        908.86        956.83        27.69 o
 -15   3   7        299.25        311.09        21.42 o
 -13   3   7       1132.86       1151.09        30.28 o
 -11   3   7        360.02        293.71        17.96 o
  -9   3   7        747.50        806.07        23.40 o
  -7   3   7       3827.59       3663.33        63.64 o
  -5   3   7       8095.21       7902.72        92.57 o
  -3   3   7       2917.99       2993.65        58.42 o
  -1   3   7       3237.68       3606.30        47.63 o
   1   3   7         85.12        104.10        11.31 o
   3   3   7       4603.00       4547.84        64.41 o
   5   3   7       2815.05       2827.53        52.74 o
   7   3   7        895.58        872.49        22.67 o
   9   3   7        584.29        588.07        18.29 o
  11   3   7       9996.38       9999.06        85.87 o
  13   3   7       1294.21       1202.75        25.19 o
  15   3   7        161.45        133.90        14.20 o
  17   3   7        720.57        681.16        21.97 o
  19   3   7         34.09          0.00        22.98 o
 -18   4   7        261.36        263.74        18.74 o
 -16   4   7       1483.40       1441.24        33.84 o
 -14   4   7        552.32        529.43        22.54 o
 -12   4   7       1250.88       1171.59        27.42 o
 -10   4   7         52.35         52.84        11.93 o
  -8   4   7       3491.35       3466.39        46.67 o
  -6   4   7       1767.81       1754.50        43.19 o
  -4   4   7       4749.55       4966.50        70.51 o
  -2   4   7          6.03         81.08        13.75 o
   0   4   7       3172.99       3191.34        60.87 o
   2   4   7        642.10        651.46        28.95 o
   4   4   7       4328.46       4497.51        67.44 o
   6   4   7       1235.37       1252.91        33.77 o
   8   4   7       2516.14       2557.62        35.75 o
  10   4   7       7015.98       6745.65        65.04 o
  12   4   7        126.40        101.39        12.06 o
  14   4   7          3.45          6.05        10.54 o
  16   4   7       1077.97       1063.11        25.59 o
  18   4   7        128.24        104.05        11.84 o
 -19   5   7          6.32          0.00        13.57 o
 -17   5   7        413.47        400.52        30.86 o
 -15   5   7       1799.76       1785.24        37.82 o
 -13   5   7       1917.06       1935.19        35.60 o
 -11   5   7       1051.18        992.87        35.78 o
  -9   5   7        911.90        866.64        31.02 o
  -7   5   7        265.89        249.34        12.51 o
  -5   5   7       1434.38       1322.66        37.65 o
  -3   5   7       2846.49       2947.97        76.25 o
  -1   5   7        262.92        258.15        17.08 o
   1   5   7        186.38        189.46        16.91 o
   3   5   7       2860.95       2874.51        61.69 o
   5   5   7       3819.04       3563.36        54.08 o
   7   5   7        531.54        504.37        17.92 o
   9   5   7          2.54          0.00        12.37 o
  11   5   7         20.09          6.79        11.08 o
  13   5   7        610.87        574.86        24.39 o
  15   5   7        220.27        235.18        16.63 o
  17   5   7        168.97        151.89        14.46 o
 -18   6   7          0.09         10.75        11.70 o
 -16   6   7        265.02        254.94        17.00 o
 -14   6   7        688.66        677.44        24.35 o
 -12   6   7        168.83        154.86        16.20 o
 -10   6   7        400.02        418.47        20.99 o
  -8   6   7        956.40       1013.76        29.01 o
  -6   6   7         29.64         49.61         8.88 o
  -4   6   7         29.27         20.52        18.02 o
  -2   6   7        173.75        168.42        15.75 o
   0   6   7       6088.74       5486.33        72.00 o
   2   6   7       2366.05       2480.92        53.63 o
   4   6   7         66.66         72.74        14.58 o
   6   6   7        450.61        412.92        17.34 o
   8   6   7        179.62        120.45        13.95 o
  10   6   7       1588.94       1515.98        41.79 o
  12   6   7        560.68        510.29        27.39 o
  14   6   7       1002.52        922.34        28.74 o
  16   6   7        152.42        150.75        17.21 o
  18   6   7         74.67        103.40        37.07 o
 -17   7   7        105.43        110.16        12.59 o
 -15   7   7       1961.36       2001.12        44.05 o
 -13   7   7        289.09        231.68        18.72 o
 -11   7   7          0.71          5.76        12.43 o
  -9   7   7       5741.54       5492.88        84.11 o
  -7   7   7        788.87        806.10        28.27 o
  -5   7   7       6306.67       6158.50        62.68 o
  -3   7   7       8096.10       8512.46        82.46 o
  -1   7   7      14475.38      13723.22       115.17 o
   1   7   7       2189.85       2034.36        37.06 o
   3   7   7      12085.12      12201.08        84.38 o
   5   7   7         65.90         47.91        10.03 o
   7   7   7         16.84         17.65        11.21 o
   9   7   7          4.27         26.41        12.98 o
  11   7   7         14.20         21.83        14.24 o
  13   7   7        437.00        399.35        30.78 o
  15   7   7        860.99        889.82        27.24 o
  17   7   7        244.20        239.07        15.82 o
 -16   8   7        526.82        555.20        23.22 o
 -14   8   7       2185.41       2211.30        49.99 o
 -12   8   7       2426.06       2444.90        57.43 o
 -10   8   7       1612.29       1644.63        45.96 o
  -8   8   7       1777.11       1616.79        43.98 o
  -6   8   7          2.17         15.69        11.08 o
  -4   8   7        692.14        725.22        24.19 o
  -2   8   7      12407.55      13218.77        89.27 o
   0   8   7          4.33         10.82        10.20 o
   2   8   7       4874.70       5002.93        48.81 o
   4   8   7       4706.27       4801.33        60.35 o
   6   8   7        598.11        577.42        20.01 o
   8   8   7       1013.00        963.06        26.70 o
  10   8   7        579.80        542.92        26.40 o
  12   8   7        615.66        593.78        27.54 o
  14   8   7        953.23        935.49        31.81 o
  16   8   7        438.39        404.15        21.64 o
 -17   9   7       1184.90       1224.34        91.56 o
 -15   9   7        556.99        440.06        25.53 o
 -13   9   7       2661.28       2589.20        58.46 o
 -11   9   7       4037.04       4160.09        64.97 o
  -9   9   7        263.39        236.26        19.76 o
  -7   9   7       1391.93       1214.39        31.70 o
  -5   9   7        239.76        228.49        15.02 o
  -3   9   7        789.64        760.93        27.60 o
  -1   9   7        376.68        346.11        23.23 o
   1   9   7       3905.56       3410.50       114.64 o
   3   9   7       1951.54       1787.57        36.27 o
   5   9   7        937.20        749.15        25.12 o
   7   9   7       3994.25       4131.43        68.09 o
   9   9   7       3229.11       3327.71        74.16 o
  11   9   7          2.51          0.71        15.05 o
  13   9   7        275.57        274.11        20.11 o
  15   9   7        770.56        696.20        26.00 o
 -16  10   7        309.44        318.37        20.67 o
 -14  10   7       1337.30       1218.62        33.92 o
 -12  10   7       1555.43       1619.10        46.11 o
 -10  10   7        905.92        750.86        24.93 o
  -8  10   7        921.01        984.85        27.98 o
  -6  10   7        398.87        347.33        17.05 o
  -4  10   7         18.64          0.00        12.83 o
  -2  10   7       3713.00       3530.45        57.54 o
   0  10   7        736.75        786.13        32.27 o
   2  10   7       3097.11       3058.48        48.64 o
   4  10   7       1554.28       1546.45        47.68 o
   6  10   7        452.09        399.44        20.18 o
   8  10   7        147.53        168.38        16.51 o
  10  10   7         25.53         41.57        13.46 o
  12  10   7        465.57        474.04        24.85 o
  14  10   7        288.01        211.32        21.45 o
 -15  11   7        413.76        375.53        22.10 o
 -13  11   7        278.82        334.14        19.85 o
 -11  11   7        250.90        237.09        18.92 o
  -9  11   7        727.00        773.50        28.63 o
  -7  11   7        117.11        123.67        16.33 o
  -5  11   7         34.89         31.78        11.73 o
  -3  11   7        670.72        667.19        26.53 o
  -1  11   7        100.29         89.03        17.55 o
   1  11   7       2383.25       2224.65        44.34 o
   3  11   7       1431.97       1457.87        44.31 o
   5  11   7         18.34          3.06        12.90 o
   7  11   7        635.21        601.95        26.80 o
   9  11   7         56.42         60.25        12.31 o
  11  11   7         34.38         50.75        15.42 o
  13  11   7       1122.99       1223.81        30.37 o
  15  11   7          7.16          0.00        22.09 o
 -14  12   7          1.86          6.10        21.61 o
 -12  12   7         90.92        108.26        14.83 o
 -10  12   7        124.94        147.78        16.42 o
  -8  12   7         10.71          1.20        11.96 o
  -6  12   7         69.70         70.01        14.79 o
  -4  12   7          0.37          5.93        12.30 o
  -2  12   7        131.04        147.57        16.99 o
   0  12   7        366.95        372.29        25.90 o
   2  12   7       1746.64       1782.69        37.58 o
   4  12   7        470.61        480.24        26.45 o
   6  12   7       3367.77       3362.15        68.18 o
   8  12   7        129.06        157.10        15.56 o
  10  12   7        199.69        162.99        13.69 o
  12  12   7        161.11        179.84        22.98 o
  14  12   7        402.89        385.07        29.11 o
 -13  13   7        165.57        110.93        16.60 o
 -11  13   7        269.96        251.28        17.92 o
  -9  13   7        540.41        496.01        23.80 o
  -7  13   7        818.60        824.70        26.48 o
  -5  13   7       1202.63       1108.68        33.98 o
  -3  13   7       1607.96       1450.73        45.44 o
  -1  13   7          0.99         31.87        16.56 o
   1  13   7       1978.27       1923.66        42.67 o
   3  13   7       1448.63       1470.14        39.56 o
   5  13   7        134.59        145.59        17.84 o
   7  13   7       3741.09       3981.68        73.85 o
   9  13   7        218.20        175.31        17.26 o
  11  13   7          1.83         16.04        11.72 o
 -12  14   7        886.98       1074.90        58.08 o
 -10  14   7       1289.11       1252.12        44.31 o
  -8  14   7       3090.71       3234.28        49.55 o
  -6  14   7       1946.39       2201.39        46.36 o
  -4  14   7       4168.97       4247.03        59.39 o
  -2  14   7        861.65        850.78        37.69 o
   0  14   7          7.15         25.18        13.99 o
   2  14   7        585.18        556.95        22.24 o
   4  14   7         48.30          6.25        13.73 o
   6  14   7        290.45        296.35        20.10 o
   8  14   7        364.21        369.21        21.59 o
  10  14   7         96.51         81.02        13.80 o
  -9  15   7        286.65        250.49        16.78 o
  -7  15   7         41.52          9.37        11.13 o
  -5  15   7         27.36         25.71        13.33 o
  -3  15   7        137.23        116.12        14.46 o
  -1  15   7       1103.52       1170.09        39.77 o
   1  15   7       1644.72       1635.49        32.04 o
   3  15   7        176.12        134.93        13.68 o
   5  15   7       1651.99       1702.14        40.13 o
   7  15   7       1206.35       1213.49        33.40 o
   9  15   7        138.03         90.32        15.56 o
  -8  16   7         21.22          0.00        11.08 o
  -6  16   7        376.84        389.09        17.88 o
  -4  16   7        545.56        582.39        23.57 o
  -2  16   7          5.27          0.00        12.70 o
   0  16   7        896.27        918.30        33.89 o
   2  16   7         63.11         30.68        12.69 o
   4  16   7        575.51        592.32        21.50 o
   6  16   7        461.84        441.60        18.40 o
  -5  17   7        272.65        311.14        17.24 o
  -3  17   7         18.81         31.64        13.39 o
  -1  17   7        257.43        311.56        20.92 o
   1  17   7         25.38         51.67        13.97 o
   3  17   7         15.87         34.31        11.94 o
 -18   0   8         28.39         53.84        28.52 o
 -16   0   8       1733.63       1953.07        63.08 o
 -14   0   8       3320.43       3450.89        81.57 o
 -12   0   8       3487.31       3438.10        64.37 o
 -10   0   8        325.54        292.00        19.94 o
  -8   0   8      28871.73      29144.95       412.09 o
  -6   0   8      44011.66      42488.03       619.31 o
  -4   0   8       6703.94       7264.57       129.06 o
  -2   0   8        419.12        402.77        31.38 o
   0   0   8       2901.58       3804.87       118.50 o
   2   0   8      13996.03      14026.69       194.50 o
   4   0   8         16.92          0.00        29.66 o
   6   0   8        333.09        352.01        21.74 o
   8   0   8        154.59        119.89        25.33 o
  10   0   8      11077.52      11357.04       223.75 o
  12   0   8        600.59        618.60        29.82 o
  14   0   8         34.90         40.20        16.70 o
  16   0   8         31.97         11.73        14.12 o
  18   0   8        289.95        305.40        27.06 o
 -19   1   8        660.62        646.17        34.39 o
 -17   1   8        474.38        453.64        23.00 o
 -15   1   8        194.68        160.78        15.02 o
 -13   1   8        371.02        336.98        20.50 o
 -11   1   8        126.26        140.62        14.97 o
  -9   1   8          4.79         32.82        14.85 o
  -7   1   8      10442.35      10167.77       135.45 o
  -5   1   8       4540.91       4153.60       110.35 o
  -3   1   8         22.71        144.88        16.09 o
  -1   1   8      14597.31      15164.45       195.46 o
   1   1   8        774.40        862.49        27.55 o
   3   1   8         74.15        136.15        16.47 o
   5   1   8       8397.80       8351.81       113.82 o
   7   1   8        774.31        587.53        20.06 o
   9   1   8       4996.07       4846.64        69.10 o
  11   1   8       5335.26       5200.51        69.39 o
  13   1   8        150.81        136.65        13.37 o
  15   1   8          6.71          0.01        10.35 o
  17   1   8        693.20        738.01        28.04 o
 -18   2   8        741.29        721.35        29.19 o
 -16   2   8        408.09        435.93        20.26 o
 -14   2   8        216.60        263.25        17.26 o
 -12   2   8        509.13        540.38        29.62 o
 -10   2   8         54.04         38.47        11.45 o
  -8   2   8        387.20        393.92        23.77 o
  -6   2   8       2896.97       2795.77        56.25 o
  -4   2   8        159.33        280.89        23.73 o
  -2   2   8         66.52         89.24        16.70 o
   0   2   8        189.45        228.65        20.07 o
   2   2   8        271.31        318.61        21.97 o
   4   2   8       3385.02       3403.34        68.32 o
   6   2   8        246.34        178.44        11.40 o
   8   2   8       1697.01       1909.50        41.18 o
  10   2   8        133.69        138.38        12.02 o
  12   2   8        123.82        145.47        14.18 o
  14   2   8          5.83         10.24        10.49 o
  16   2   8         70.53         63.50        11.90 o
  18   2   8        102.89         78.13        18.10 o
 -19   3   8          0.00          1.01        24.04 o
 -17   3   8        112.97        111.26        13.14 o
 -15   3   8        737.11        747.05        25.30 o
 -13   3   8       2239.73       2290.12        47.48 o
 -11   3   8         71.39         57.43        12.98 o
  -9   3   8        255.04        243.75        18.57 o
  -7   3   8         14.35         18.80        13.55 o
  -5   3   8       1774.32       1605.52        35.26 o
  -3   3   8       2623.37       2263.79        88.85 o
  -1   3   8       3327.80       3513.56        66.12 o
   1   3   8       5620.66       5767.50       108.17 o
   3   3   8         69.86         54.46        13.52 o
   5   3   8       2049.57       1882.66        35.59 o
   7   3   8        356.53        289.51        18.58 o
   9   3   8        995.51        917.85        22.76 o
  11   3   8        704.77        689.58        22.44 o
  13   3   8          0.38          1.01        11.00 o
  15   3   8         49.82         43.92        12.28 o
  17   3   8         19.46         11.31        15.63 o
 -18   4   8        179.94        171.84        15.69 o
 -16   4   8        299.70        274.09        17.27 o
 -14   4   8       2368.33       2316.44        48.18 o
 -12   4   8         28.19         12.76        11.82 o
 -10   4   8        661.40        586.10        25.73 o
  -8   4   8        272.44        301.94        17.81 o
  -6   4   8        488.41        511.67        20.04 o
  -4   4   8       3063.53       2956.18        47.79 o
  -2   4   8        564.01        455.45        47.74 o
   0   4   8         31.34         51.85        25.63 o
   2   4   8       2416.70       2383.46        48.68 o
   4   4   8        196.81        239.22        15.36 o
   6   4   8         39.25         47.74        15.25 o
   8   4   8        707.38        628.12        26.47 o
  10   4   8       2099.50       2100.88        38.24 o
  12   4   8         58.37         46.25        12.64 o
  14   4   8        822.89        771.71        30.40 o
  16   4   8        343.24        320.39        19.11 o
 -17   5   8        488.63        530.66        20.67 o
 -15   5   8       2029.99       2119.07        45.72 o
 -13   5   8       1455.27       1432.15        33.94 o
 -11   5   8        361.16        356.47        29.11 o
  -9   5   8       4821.05       4850.88        67.25 o
  -7   5   8        263.52        268.13        16.87 o
  -5   5   8       1500.57       1432.59        26.79 o
  -3   5   8       3948.99       3827.66        69.85 o
  -1   5   8          9.28          1.77        14.08 o
   1   5   8       6570.39       7131.37        87.29 o
   3   5   8       2965.77       3131.17        42.36 o
   5   5   8        115.37        102.72        11.81 o
   7   5   8        358.73        353.52        20.15 o
   9   5   8       1324.40       1288.67        33.03 o
  11   5   8        752.34        752.94        24.23 o
  13   5   8        288.41        276.59        17.34 o
  15   5   8       1667.80       1607.30        36.13 o
  17   5   8         36.28         32.55        12.52 o
 -18   6   8        559.56        531.72        30.74 o
 -16   6   8        828.44        765.32        27.37 o
 -14   6   8       1887.86       1945.61        43.75 o
 -12   6   8         15.46         29.86        13.62 o
 -10   6   8       5699.59       5382.08        72.96 o
  -8   6   8        165.19        143.31        17.27 o
  -6   6   8          9.61          5.59        10.41 o
  -4   6   8       8173.39       8561.38        78.86 o
  -2   6   8        685.91        777.94        26.76 o
   0   6   8      11181.02      11115.38       116.73 o
   2   6   8      20311.17      20039.44       175.72 o
   4   6   8       1115.65       1123.48        27.55 o
   6   6   8        399.44        350.25        20.17 o
   8   6   8        915.85        843.98        27.48 o
  10   6   8        527.56        461.79        24.50 o
  12   6   8       1086.51       1178.25        32.39 o
  14   6   8        521.05        510.82        22.55 o
  16   6   8       1689.05       1903.16        41.21 o
 -17   7   8        238.52        209.47        16.35 o
 -15   7   8        445.41        435.01        22.19 o
 -13   7   8        246.46        245.43        16.96 o
 -11   7   8       1417.80       1429.53        39.82 o
  -9   7   8       2029.48       2058.13        53.91 o
  -7   7   8         84.92         65.13        12.66 o
  -5   7   8       1857.17       1770.57        37.91 o
  -3   7   8       5228.05       5256.41        69.45 o
  -1   7   8       1116.21       1126.14        30.24 o
   1   7   8      17966.41      17871.78       159.82 o
   3   7   8       2113.25       2125.94        38.54 o
   5   7   8        728.39        625.71        30.02 o
   7   7   8        242.56        247.53        18.69 o
   9   7   8        240.61        225.32        18.38 o
  11   7   8          3.45          0.00        14.96 o
  13   7   8        388.93        421.30        24.74 o
  15   7   8        584.42        505.58        24.04 o
 -16   8   8         62.97         45.36        12.76 o
 -14   8   8         36.34         57.88        12.47 o
 -12   8   8        458.66        436.19        26.75 o
 -10   8   8       1480.05       1434.90        43.65 o
  -8   8   8       1424.65       1372.38        41.60 o
  -6   8   8        197.59        275.86        18.34 o
  -4   8   8       1246.41       1117.07        28.35 o
  -2   8   8          0.84          5.37        17.07 o
   0   8   8        696.78        642.18        25.43 o
   2   8   8        760.30        739.65        33.28 o
   4   8   8        665.90        636.39        23.59 o
   6   8   8       2654.50       2632.17        49.08 o
   8   8   8        155.34        175.41        16.95 o
  10   8   8       3239.57       3207.78        61.45 o
  12   8   8        476.31        412.70        23.79 o
  14   8   8        580.94        600.42        25.94 o
  16   8   8          0.31         11.04        12.86 o
 -15   9   8         12.00          0.00        18.68 o
 -13   9   8          0.16         10.77        14.49 o
 -11   9   8         15.73         23.51        16.50 o
  -9   9   8         24.05         27.08        13.10 o
  -7   9   8       1110.02       1012.03        31.46 o
  -5   9   8        120.07        148.73        15.54 o
  -3   9   8         15.35         23.00        12.11 o
  -1   9   8        425.66        386.42        21.72 o
   1   9   8        626.76        641.82        26.50 o
   3   9   8         35.44         33.80        11.94 o
   5   9   8        144.29        152.55        15.48 o
   7   9   8        387.76        369.76        19.14 o
   9   9   8         64.51         39.33        14.78 o
  11   9   8          5.00         13.22        16.80 o
  13   9   8          4.84          0.00        13.98 o
  15   9   8        130.21        119.08        13.09 o
 -14  10   8          3.52          8.11        12.39 o
 -12  10   8         57.61         90.77        16.84 o
 -10  10   8        926.94        920.31        30.62 o
  -8  10   8         64.96         80.62        14.59 o
  -6  10   8         14.29          3.64        11.27 o
  -4  10   8        485.71        505.84        21.46 o
  -2  10   8       3147.59       3245.53        64.73 o
   0  10   8       2069.03       1939.67        45.00 o
   2  10   8        298.19        273.33        20.58 o
   4  10   8        369.66        332.83        21.19 o
   6  10   8       2677.92       2576.90        43.62 o
   8  10   8        485.08        456.08        21.65 o
  10  10   8        162.66        163.60        18.13 o
  12  10   8        275.11        333.60        21.24 o
  14  10   8        712.08        701.92        22.86 o
 -13  11   8        468.45        540.91        38.92 o
 -11  11   8         88.11         58.94        13.32 o
  -9  11   8        521.65        528.93        21.36 o
  -7  11   8        413.05        427.59        18.42 o
  -5  11   8       1489.13       1544.92        47.42 o
  -3  11   8        216.33        209.52        19.34 o
  -1  11   8       4074.11       4102.53        90.82 o
   1  11   8        444.53        450.60        27.34 o
   3  11   8       1382.05       1398.08        31.36 o
   5  11   8       1107.33        966.79        33.79 o
   7  11   8       1467.92       1490.20        40.20 o
   9  11   8        166.92        154.54        14.25 o
  11  11   8        334.68        338.56        19.04 o
  13  11   8        742.48        743.47        23.39 o
 -12  12   8        469.88        411.73        22.40 o
 -10  12   8        763.59        788.22        27.86 o
  -8  12   8        983.79        887.66        26.86 o
  -6  12   8       1216.36       1082.34        34.70 o
  -4  12   8       1751.12       1863.99        53.61 o
  -2  12   8       2785.12       2672.03        71.96 o
   0  12   8        841.98        784.58        34.50 o
   2  12   8        274.44        223.50        22.26 o
   4  12   8       1284.49       1187.82        31.65 o
   6  12   8       2097.34       2043.90        45.26 o
   8  12   8         22.31         18.18        13.49 o
  10  12   8       3343.09       3689.97        52.69 o
  12  12   8         12.07         24.43        13.59 o
 -11  13   8        923.26        858.07        38.16 o
  -9  13   8       1856.87       2078.31        43.85 o
  -7  13   8       1817.94       1758.72        36.56 o
  -5  13   8       1770.25       1723.44        37.31 o
  -3  13   8        841.91        819.10        26.81 o
  -1  13   8         12.55         37.45        17.39 o
   1  13   8          1.65         34.14        17.12 o
   3  13   8        145.22        149.50        15.02 o
   5  13   8         15.73          1.43        12.17 o
   7  13   8        358.42        377.78        22.10 o
   9  13   8        781.89        820.53        32.53 o
  11  13   8        269.88        291.40        25.33 o
 -10  14   8        139.70        166.12        15.21 o
  -8  14   8         16.43          0.00        12.23 o
  -6  14   8          0.70          0.00        11.74 o
  -4  14   8         28.06         34.69        12.65 o
  -2  14   8         92.32         98.65        16.51 o
   0  14   8        281.71        256.30        22.41 o
   2  14   8        837.62        779.76        33.82 o
   4  14   8        170.91        164.74        15.23 o
   6  14   8          1.21         15.85        13.71 o
   8  14   8       1111.32       1181.25        32.00 o
  10  14   8         10.58          4.21        13.46 o
  -9  15   8        190.95        215.91        24.31 o
  -7  15   8        100.61         69.79        12.42 o
  -5  15   8        340.59        309.08        18.61 o
  -3  15   8         18.77         51.34        13.33 o
  -1  15   8       1007.99        937.54        30.51 o
   1  15   8         56.12         70.86        19.85 o
   3  15   8        144.86        166.72        12.85 o
   5  15   8        355.55        404.32        21.00 o
   7  15   8         30.89         25.86        12.13 o
  -6  16   8         52.92         27.18        11.10 o
  -4  16   8        196.56        181.11        24.20 o
  -2  16   8        403.12        363.29        19.42 o
   0  16   8        232.04        203.22        16.39 o
   2  16   8         31.35         33.11        13.40 o
   4  16   8       1183.09       1163.80        27.15 o
 -17   1   9        531.68        548.44        24.00 o
 -15   1   9        151.41        184.97        16.95 o
 -13   1   9         63.04         52.18        14.87 o
 -11   1   9       1636.44       1472.31        56.49 o
  -9   1   9       3636.99       3627.20       110.21 o
  -7   1   9       7805.34       8083.31       171.68 o
  -5   1   9        150.63        160.77        16.08 o
  -3   1   9       1037.49       1176.30        36.75 o
  -1   1   9         40.70         83.74        16.80 o
   1   1   9        507.38        634.51        37.80 o
   3   1   9       1205.75       1171.90        35.80 o
   5   1   9       1210.13       1027.37        30.71 o
   7   1   9         32.02         25.57        17.36 o
   9   1   9         48.59         72.85        18.58 o
  11   1   9       1024.86       1138.17        43.52 o
  13   1   9         16.79          4.77        12.60 o
  15   1   9        166.18        115.62        12.36 o
  17   1   9         58.36         74.00        16.76 o
 -18   2   9        192.69        155.19        15.03 o
 -16   2   9        742.70        611.30        24.77 o
 -14   2   9       1954.55       1843.24        49.28 o
 -12   2   9         15.61          6.23        17.40 o
 -10   2   9        900.96        937.96        61.62 o
  -8   2   9       5171.20       4906.44       130.57 o
  -6   2   9       3100.84       2931.32        94.68 o
  -4   2   9        164.49        212.89        17.83 o
  -2   2   9        427.78        349.95        25.52 o
   0   2   9      10883.97      11330.83       171.10 o
   2   2   9       7101.79       7067.95       106.03 o
   4   2   9       6152.16       5862.30        71.56 o
   6   2   9          1.84          0.00        11.57 o
   8   2   9       6195.48       6562.19        83.04 o
  10   2   9         77.90         77.71        13.72 o
  12   2   9        830.64        842.74        27.73 o
  14   2   9        174.83        141.77        13.88 o
  16   2   9        171.88        173.87        15.45 o
 -17   3   9       1311.46       1377.20        39.36 o
 -15   3   9       2205.20       2300.16        54.56 o
 -13   3   9        400.31        393.32        26.24 o
 -11   3   9        495.93        492.58        26.92 o
  -9   3   9       1183.87       1318.55        67.20 o
  -7   3   9       2357.79       2629.18        91.54 o
  -5   3   9       1069.84       1046.78        66.63 o
  -3   3   9         11.94          9.33        12.01 o
  -1   3   9       2617.12       2786.06        69.00 o
   1   3   9       7913.26       8355.82        96.88 o
   3   3   9       4371.38       4320.65        71.49 o
   5   3   9       1828.21       1866.21        46.31 o
   7   3   9       2307.63       2219.61        45.25 o
   9   3   9       1603.72       1525.35        32.56 o
  11   3   9        409.16        420.58        21.17 o
  13   3   9        850.40        810.22        27.64 o
  15   3   9         26.77         33.71        11.95 o
  17   3   9        761.34        743.72        30.23 o
 -18   4   9        204.91        225.30        34.11 o
 -16   4   9        921.47        863.09        33.52 o
 -14   4   9          7.98         42.99        16.42 o
 -12   4   9       1989.70       1920.42        50.38 o
 -10   4   9        458.44        478.89        26.70 o
  -8   4   9       1185.42       1224.47        37.95 o
  -6   4   9       1175.22       1112.71        42.75 o
  -4   4   9       2054.08       2002.78        55.09 o
  -2   4   9       4959.05       5033.80        98.31 o
   0   4   9          9.64         20.75        13.45 o
   2   4   9       2684.38       2684.69        60.75 o
   4   4   9       1979.65       1951.04        60.71 o
   6   4   9       1029.33        952.68        34.97 o
   8   4   9        226.08        200.86        18.13 o
  10   4   9       4271.17       4181.42       102.62 o
  12   4   9        108.05        130.51        14.51 o
  14   4   9         29.21         19.02        15.87 o
  16   4   9        456.25        469.48        20.57 o
 -17   5   9          0.48          6.15        13.50 o
 -15   5   9        241.48        291.46        22.19 o
 -13   5   9       1056.87        856.06        35.05 o
 -11   5   9         16.80         33.65        16.49 o
  -9   5   9         62.36         59.32        19.85 o
  -7   5   9       1956.17       1798.07        45.57 o
  -5   5   9        169.60        174.58        35.18 o
  -3   5   9        134.42        109.11        24.77 o
  -1   5   9       2455.20       2560.56        69.45 o
   1   5   9       1766.32       1741.69        50.62 o
   3   5   9          1.53          6.74        14.84 o
   5   5   9        700.82        710.93        32.40 o
   7   5   9         11.69         27.30        13.52 o
   9   5   9       2375.55       2271.28        48.62 o
  11   5   9        101.79         99.48        14.69 o
  13   5   9          0.24          0.00        13.12 o
  15   5   9        304.82        293.75        18.11 o
 -16   6   9        979.38       1100.27        36.11 o
 -14   6   9         53.43         28.25        15.38 o
 -12   6   9          0.28          6.05        13.50 o
 -10   6   9       1432.04       1305.29        47.08 o
  -8   6   9       1462.00       1339.75        40.85 o
  -6   6   9       1964.71       1812.34        38.94 o
  -4   6   9         53.22         46.27        13.12 o
  -2   6   9       1058.20       1072.24        46.85 o
   0   6   9         22.64         20.41        17.69 o
   2   6   9       3058.10       3001.24        63.27 o
   4   6   9       2743.41       2764.78        51.81 o
   6   6   9         53.05         81.39        13.82 o
   8   6   9        636.69        632.15        25.09 o
  10   6   9         37.74         21.04        15.00 o
  12   6   9         88.04        103.30        16.28 o
  14   6   9        102.91         84.11        15.75 o
  16   6   9         48.54         52.03        16.82 o
 -15   7   9         87.85         49.94        19.01 o
 -13   7   9       2511.75       2631.17        50.65 o
 -11   7   9       1782.84       1947.64        50.70 o
  -9   7   9         91.93        116.91        17.91 o
  -7   7   9        135.62        148.79        15.75 o
  -5   7   9       7147.03       6970.49        82.72 o
  -3   7   9        726.92        622.64        29.37 o
  -1   7   9      18497.99      17983.05       229.09 o
   1   7   9       1109.23       1162.72        40.78 o
   3   7   9       2701.42       2717.66        62.29 o
   5   7   9        264.86        224.07        18.87 o
   7   7   9         61.03         43.24        13.66 o
   9   7   9        154.13        118.41        15.70 o
  11   7   9       2017.36       2222.97        47.97 o
  13   7   9        269.41        261.81        17.71 o
  15   7   9        725.60        743.39        38.70 o
 -16   8   9       1485.57       1642.50        44.10 o
 -14   8   9        346.08        299.05        22.31 o
 -12   8   9       3808.72       3669.71        69.72 o
 -10   8   9        156.36        150.16        19.17 o
  -8   8   9        277.93        259.77        18.47 o
  -6   8   9        435.51        393.86        19.60 o
  -4   8   9         83.02         40.21        12.89 o
  -2   8   9       4680.94       4549.84        81.29 o
   0   8   9       2022.15       1974.27        52.68 o
   2   8   9         56.40         60.21        17.63 o
   4   8   9       2104.14       2015.69        40.33 o
   6   8   9        386.79        324.77        20.62 o
   8   8   9         86.47         94.58        13.39 o
  10   8   9        622.45        619.46        24.05 o
  12   8   9        320.56        307.31        21.04 o
  14   8   9       1436.60       1607.94        37.92 o
 -15   9   9        509.32        566.36        25.69 o
 -13   9   9        169.93        175.60        17.15 o
 -11   9   9       1693.76       1723.15        47.35 o
  -9   9   9        260.03        269.14        17.24 o
  -7   9   9          2.06          0.00        12.22 o
  -5   9   9        760.43        736.28        28.10 o
  -3   9   9       2718.23       2612.12        58.33 o
  -1   9   9       2076.56       2003.72        54.29 o
   1   9   9         30.30         59.87        14.25 o
   3   9   9        738.52        751.72        36.24 o
   5   9   9        966.84        968.62        36.81 o
   7   9   9       1392.13       1404.18        40.31 o
   9   9   9       1185.97       1162.20        35.50 o
  11   9   9       1430.69       1398.12        38.03 o
  13   9   9        850.29        820.67        28.23 o
 -14  10   9        484.79        409.37        23.44 o
 -12  10   9         28.03         17.13        14.65 o
 -10  10   9       1086.15       1023.00        36.82 o
  -8  10   9          0.83          0.00        12.48 o
  -6  10   9       1418.91       1380.13        38.21 o
  -4  10   9       1139.99       1081.57        33.47 o
  -2  10   9          2.77          0.00        20.24 o
   0  10   9       1872.39       1840.10        44.76 o
   2  10   9        226.21        170.19        18.80 o
   4  10   9        142.27        120.51        15.01 o
   6  10   9        261.51        229.05        18.22 o
   8  10   9       1691.94       1728.23        51.00 o
  10  10   9          6.80          0.00        14.76 o
  12  10   9       1986.85       2316.16        40.76 o
 -13  11   9        106.43        147.88        14.59 o
 -11  11   9        234.76        221.70        22.10 o
  -9  11   9        472.36        398.84        22.05 o
  -7  11   9        530.49        565.42        25.97 o
  -5  11   9        208.08        177.69        17.80 o
  -3  11   9        436.77        389.34        22.25 o
  -1  11   9        259.33        205.31        21.47 o
   1  11   9       2877.64       2914.58        76.37 o
   3  11   9         78.83         85.26        17.51 o
   5  11   9        851.01        801.34        25.29 o
   7  11   9        123.01         86.60        15.98 o
   9  11   9        159.86        127.23        16.55 o
  11  11   9          4.40          0.00        13.11 o
 -12  12   9          0.54         32.39        19.15 o
 -10  12   9        315.52        357.96        23.23 o
  -8  12   9          8.66          4.99        15.10 o
  -6  12   9         36.28         56.00        14.71 o
  -4  12   9          6.96          0.02        12.41 o
  -2  12   9        495.49        491.71        31.18 o
   0  12   9          5.82         11.24        21.63 o
   2  12   9       1536.61       1573.91        76.26 o
   4  12   9         25.68         49.32        12.03 o
   6  12   9        407.05        353.29        19.59 o
   8  12   9        164.52        152.59        17.21 o
  10  12   9        137.80        162.36        19.67 o
 -11  13   9        331.11        378.68        27.94 o
  -9  13   9        219.62        212.32        19.72 o
  -7  13   9       1142.78       1246.67        48.44 o
  -5  13   9         36.13         37.12        12.34 o
  -3  13   9       3580.22       3650.20       100.56 o
  -1  13   9        340.66        270.44        20.26 o
   1  13   9        536.09        550.42        35.66 o
   3  13   9          0.83          2.05        15.25 o
   5  13   9        294.85        367.99        24.69 o
   7  13   9        680.22        730.24        27.12 o
   9  13   9        351.17        405.86        24.02 o
  -8  14   9       1391.30       1304.15        40.23 o
  -6  14   9       1719.61       1861.60        39.19 o
  -4  14   9       1374.76       1413.64        45.29 o
  -2  14   9        120.02         84.30        14.43 o
   0  14   9        423.79        453.77        22.92 o
   2  14   9         17.33          1.21        18.13 o
   4  14   9        169.00        210.09        15.21 o
   6  14   9        197.72        186.90        16.22 o
   8  14   9        869.55        869.37        26.64 o
  -7  15   9        327.76        339.77        24.52 o
  -5  15   9        824.45        943.87        24.69 o
  -3  15   9        320.94        369.90        19.93 o
  -1  15   9         41.41         21.43        12.34 o
   1  15   9       1279.38       1351.51        34.32 o
   3  15   9       1325.45       1342.91        43.86 o
   5  15   9        240.03        193.87        22.82 o
  -2  16   9        232.95        228.94        21.42 o
   0  16   9        101.03         84.51        14.94 o
 -16   0  10         43.88         28.23        26.23 o
  -8   0  10      18150.40      18632.77       306.96 o
   2   0  10         45.65         87.78        31.07 o
   4   0  10       1097.74       1043.37        74.18 o
   6   0  10       2223.67       1977.46        80.34 o
   8   0  10        776.54        709.17        53.08 o
  10   0  10       8307.06       8452.80       193.79 o
  12   0  10         14.84         46.53        23.09 o
  14   0  10        235.85        264.76        28.54 o
  16   0  10        439.81        555.45        33.47 o
 -17   1  10         66.89         49.52        14.59 o
 -15   1  10         24.47         29.99        18.33 o
 -13   1  10          3.24          0.00        24.56 o
 -11   1  10         42.03         19.93        23.74 o
  -9   1  10       4547.12       4525.55       128.59 o
  -7   1  10       3636.48       3757.79       112.72 o
   1   1  10        921.73       1100.38        52.33 o
   3   1  10        226.16         96.87        35.23 o
   5   1  10       3891.15       4252.89        93.93 o
   7   1  10        858.66        905.68        35.84 o
   9   1  10       5310.07       5049.90       107.52 o
  11   1  10        776.10        743.85        38.93 o
  13   1  10          0.97          4.77        14.71 o
  15   1  10        297.52        325.12        16.84 o
 -16   2  10        316.91        278.43        24.78 o
 -14   2  10         31.14         30.41        14.93 o
 -12   2  10         38.58         39.40        15.80 o
 -10   2  10        543.76        593.34        49.42 o
  -8   2  10          4.79         19.80        23.81 o
  -6   2  10        332.52        339.95        35.80 o
   0   2  10        195.70        208.26        43.26 o
   2   2  10        986.95       1075.11        75.20 o
   4   2  10       2167.32       2057.14        63.40 o
   6   2  10        228.54        211.31        17.25 o
   8   2  10        909.25        951.66        37.98 o
  10   2  10        712.02        693.99        26.45 o
  12   2  10        264.97        297.05        22.27 o
  14   2  10         92.15         83.88        15.87 o
  16   2  10        224.61        227.92        15.75 o
 -17   3  10        280.27        331.46        28.30 o
 -15   3  10        660.50        682.91        29.85 o
 -13   3  10        676.31        619.05        33.37 o
 -11   3  10        366.14        312.47        23.32 o
  -9   3  10         16.69         24.97        18.17 o
  -7   3  10        997.96        911.30        56.54 o
  -5   3  10         26.51         13.85        19.67 o
  -1   3  10       1707.26       1773.07        73.61 o
   1   3  10         38.81         54.75        23.25 o
   3   3  10        251.30        280.85        45.48 o
   5   3  10         52.52         69.57        37.08 o
   7   3  10        571.03        542.82        26.16 o
   9   3  10        335.68        327.12        18.36 o
  11   3  10        960.08        884.96        36.75 o
  13   3  10        445.70        401.39        18.99 o
  15   3  10        333.98        317.95        17.83 o
 -16   4  10          0.86         28.92        17.18 o
 -14   4  10         45.15         58.65        16.42 o
 -12   4  10       1019.40        955.33        39.29 o
 -10   4  10        586.39        571.99        30.23 o
  -8   4  10        387.65        356.95        29.45 o
  -6   4  10         10.85         21.46        19.66 o
  -2   4  10       2535.18       2536.54        89.00 o
   0   4  10       4000.91       3992.29        91.35 o
   2   4  10        101.87        125.76        23.03 o
   4   4  10         94.72        102.89        38.08 o
   6   4  10        287.09        281.12        19.00 o
   8   4  10        254.66        261.95        20.58 o
  10   4  10        772.00        681.32        23.83 o
  12   4  10       1451.69       1426.93        34.89 o
  14   4  10         10.38          5.39        12.44 o
  16   4  10        435.70        490.77        42.51 o
 -15   5  10         80.39        100.54        17.67 o
 -13   5  10       1345.58       1331.57        51.88 o
 -11   5  10       1077.69       1049.68        32.20 o
  -9   5  10         13.45         11.78        15.30 o
  -7   5  10        423.53        415.68        30.52 o
  -5   5  10        546.27        558.41        32.59 o
  -3   5  10        756.78        799.35        51.73 o
  -1   5  10         37.43         45.95        22.87 o
   1   5  10      10584.12      10355.69       198.31 o
   3   5  10        794.25        725.88        45.79 o
   5   5  10         54.98         81.11        16.29 o
   7   5  10       6262.27       6135.77        89.99 o
   9   5  10         47.79         34.77        13.74 o
  11   5  10        485.73        440.58        21.87 o
  13   5  10       1189.61       1145.96        34.38 o
  15   5  10         97.25        117.41        12.64 o
 -16   6  10        662.68        624.62        38.49 o
 -14   6  10       1878.40       1931.81        48.59 o
 -12   6  10        656.71        635.95        26.37 o
 -10   6  10       1237.97       1219.57        40.17 o
  -8   6  10        905.89        899.22        34.29 o
  -6   6  10         28.31         26.13        18.73 o
  -4   6  10      12061.03      11656.70       227.42 o
  -2   6  10        106.23        132.70        23.33 o
   0   6  10       2922.22       2983.15        80.76 o
   2   6  10       8508.27       8636.76       154.90 o
   4   6  10        159.75        124.57        27.09 o
   6   6  10         44.74         29.33        14.26 o
   8   6  10       1779.45       1798.45        39.87 o
  10   6  10       1024.97       1008.10        33.12 o
  12   6  10        873.44        866.20        30.43 o
  14   6  10        672.97        703.26        23.66 o
 -15   7  10       2080.17       2238.20        49.28 o
 -13   7  10       1041.84       1044.62        36.51 o
 -11   7  10        594.85        593.57        42.40 o
  -9   7  10       2068.44       2037.79        51.43 o
  -7   7  10       1158.73       1216.24        40.04 o
  -5   7  10        166.29        184.17        20.21 o
  -3   7  10       5600.89       5474.10       113.37 o
  -1   7  10        129.73        133.38        22.12 o
   1   7  10        966.69        898.61        39.79 o
   3   7  10       1389.93       1387.13        46.55 o
   5   7  10          4.53         12.12        16.46 o
   7   7  10        344.84        297.02        20.57 o
   9   7  10        482.76        498.30        23.41 o
  11   7  10         34.17         37.07        13.17 o
  13   7  10        260.99        265.10        17.08 o
 -14   8  10         37.20         34.69        14.48 o
 -12   8  10        193.51        160.50        16.13 o
 -10   8  10          9.09          3.91        15.39 o
  -8   8  10         39.72         40.26        15.51 o
  -6   8  10        676.80        632.96        30.69 o
  -4   8  10       1434.86       1502.05        46.05 o
  -2   8  10        706.91        623.92        32.33 o
   0   8  10         72.97         56.53        18.26 o
   2   8  10       1061.59       1048.79        41.23 o
   4   8  10        338.67        321.81        26.43 o
   6   8  10       3082.48       3199.22        65.74 o
   8   8  10        120.76        147.83        14.61 o
  10   8  10       1439.52       1612.61        38.96 o
  12   8  10        126.55        125.28        18.96 o
  14   8  10         11.84         15.56        28.71 o
 -13   9  10          2.34          0.00        14.81 o
 -11   9  10         31.66         15.19        14.63 o
  -9   9  10          0.11          0.00        18.38 o
  -7   9  10        361.46        321.30        21.08 o
  -5   9  10          5.07          5.48        13.24 o
  -3   9  10        742.47        726.14        29.22 o
  -1   9  10       2813.26       2934.11        67.76 o
   1   9  10        667.35        716.30        35.22 o
   3   9  10       1151.06       1081.50        62.48 o
   5   9  10        177.41        183.21        16.42 o
   7   9  10       1381.85       1245.44        53.21 o
   9   9  10        257.61        233.60        19.56 o
  11   9  10         15.12         26.84        13.59 o
  13   9  10         97.85         89.97        21.21 o
 -12  10  10        517.37        578.37        23.06 o
 -10  10  10        299.35        260.18        26.08 o
  -8  10  10       1332.10       1461.40        38.44 o
  -6  10  10        148.55        154.49        16.25 o
  -4  10  10       1201.99       1148.25        48.70 o
  -2  10  10         19.26         48.82        14.48 o
   0  10  10         23.43         56.30        19.10 o
   2  10  10         19.19         22.74        15.27 o
   4  10  10       2087.43       1997.65        56.80 o
   6  10  10       1121.18       1135.38        46.56 o
   8  10  10        128.66        118.64        22.82 o
  10  10  10        123.85        149.04        34.74 o
  12  10  10         89.22         90.80        13.74 o
 -11  11  10        311.60        260.76        50.32 o
  -9  11  10        594.65        482.92        26.07 o
  -7  11  10        275.41        235.11        18.96 o
  -5  11  10       1472.32       1465.51        38.73 o
  -3  11  10        148.17        100.36        17.68 o
  -1  11  10        360.28        294.68        23.58 o
   1  11  10         17.12         44.77        22.73 o
   3  11  10       2138.63       2268.76        57.12 o
   5  11  10       3507.33       3563.89        85.04 o
   7  11  10         61.19         58.03        14.87 o
   9  11  10        274.92        309.68        22.67 o
  11  11  10        716.43        720.15        29.04 o
 -10  12  10        891.27        856.63        64.43 o
  -8  12  10       1266.71       1348.71        54.05 o
  -6  12  10       2240.12       2060.15        53.35 o
  -4  12  10        348.38        378.66        38.35 o
  -2  12  10       1658.36       1730.23        55.77 o
   0  12  10        275.56        262.03        19.32 o
   2  12  10        102.61        112.20        18.79 o
   4  12  10         28.22         23.71        17.38 o
   6  12  10       1766.48       1924.27        37.80 o
   8  12  10         25.27         31.43        13.34 o
  -9  13  10        150.47        134.56        20.28 o
  -7  13  10        842.67        920.95        32.63 o
  -5  13  10        716.02        655.67        34.99 o
  -3  13  10          6.51         30.29        15.65 o
  -1  13  10        667.59        649.74        25.99 o
   1  13  10        504.88        494.85        23.19 o
   3  13  10          8.47          6.56        15.29 o
   5  13  10          4.03          0.00        18.44 o
   7  13  10        403.65        408.77        20.03 o
  -6  14  10          1.06          0.00        15.38 o
  -4  14  10        348.41        401.65        27.69 o
  -2  14  10         48.89         32.15        12.58 o
   0  14  10       2592.12       2972.99        80.10 o
   2  14  10         26.67         38.99        13.36 o
   4  14  10          2.41         20.68        17.85 o
  -3  15  10          2.41          0.00        20.46 o
  -1  15  10         24.06          0.00        21.37 o
   1  15  10        203.42        228.96        22.94 o
 -15   1  11       2192.92       2163.09        76.20 o
 -13   1  11        483.95        556.36        51.36 o
 -11   1  11       1739.30       1755.07        78.28 o
  -9   1  11       8876.77       8418.55       187.13 o
   1   1  11        398.00        388.80        35.63 o
   3   1  11        104.62        194.90        44.12 o
   5   1  11         70.25         79.12        18.40 o
   7   1  11       1107.67       1031.71        38.80 o
   9   1  11        421.69        385.34        35.78 o
  11   1  11         83.79         96.74        18.66 o
  13   1  11         46.61         50.24        14.45 o
  15   1  11         55.10         85.26        12.61 o
 -16   2  11        242.00        252.73        23.64 o
 -14   2  11        200.55        173.83        22.56 o
 -12   2  11          1.09          0.00        17.45 o
 -10   2  11       4341.10       4402.86        94.67 o
  -8   2  11       5654.43       5637.59       147.71 o
   0   2  11          1.33          2.20        30.53 o
   2   2  11          3.64         39.46        29.67 o
   4   2  11        998.21       1025.69        46.97 o
   6   2  11         84.01         98.86        19.26 o
   8   2  11       3104.10       3022.93        66.94 o
  10   2  11       2661.73       2724.61        52.59 o
  12   2  11          0.78          0.00        14.36 o
  14   2  11        256.91        239.82        24.26 o
 -15   3  11        323.26        253.42        24.56 o
 -13   3  11         60.99         80.32        73.79 o
 -11   3  11        114.46         76.32        21.55 o
  -9   3  11       2892.27       2673.56        78.78 o
  -7   3  11       1198.58       1255.92        69.05 o
  -1   3  11        498.74        465.23        57.43 o
   1   3  11       2223.70       2295.88       112.74 o
   3   3  11       1200.22       1147.53        82.15 o
   5   3  11        386.15        338.20        33.26 o
   7   3  11       2420.45       2575.81        68.82 o
   9   3  11       3573.98       3614.42        71.29 o
  11   3  11          3.56          0.84        14.94 o
  13   3  11        362.87        375.73        17.52 o
  15   3  11        498.97        461.91        29.50 o
 -14   4  11        232.89        260.63        20.65 o
 -12   4  11        783.40        658.59        37.36 o
 -10   4  11       1010.64       1105.00        47.91 o
  -8   4  11        408.03        439.68        38.50 o
  -6   4  11       2474.76       2639.64        99.27 o
  -2   4  11       4437.24       4615.17       100.97 o
   0   4  11       1143.39       1082.58        49.25 o
   2   4  11        261.04        269.67        49.30 o
   4   4  11        259.36        349.08        54.61 o
   6   4  11       3246.79       3271.61        95.60 o
   8   4  11        356.06        355.09        26.10 o
  10   4  11         33.75         66.78        19.01 o
  12   4  11        285.93        316.72        21.00 o
  14   4  11        604.49        563.23        20.82 o
 -15   5  11         44.13         44.77        18.47 o
 -13   5  11        523.87        466.65        40.86 o
 -11   5  11         31.95         39.71        16.16 o
  -9   5  11        290.18        220.76        24.95 o
  -7   5  11         49.09         59.98        29.66 o
  -3   5  11          6.92         49.00        19.17 o
  -1   5  11       5534.39       5646.16       193.45 o
   1   5  11       2720.39       2739.02        79.45 o
   3   5  11       1160.42       1213.59        94.75 o
   5   5  11        824.58        753.55        44.10 o
   7   5  11         18.38         41.91        13.93 o
   9   5  11         10.32         20.63        13.74 o
  11   5  11         36.83         21.71        22.70 o
  13   5  11          0.19          0.00        16.59 o
 -14   6  11          0.30          3.17        13.64 o
 -12   6  11         20.04         32.51        14.89 o
 -10   6  11        666.96        708.17        31.54 o
  -8   6  11        195.02        213.95        37.17 o
  -6   6  11         70.98         94.75        30.97 o
  -4   6  11        150.18        163.51        24.40 o
  -2   6  11        757.12        785.42        48.94 o
   0   6  11       1721.46       1897.70        61.79 o
   2   6  11       1109.21       1112.94        42.63 o
   4   6  11        355.74        340.09        35.74 o
   6   6  11       1136.62       1087.20        52.15 o
   8   6  11         71.09         70.61        14.73 o
  10   6  11        174.96        160.59        17.01 o
  12   6  11        267.79        260.34        18.85 o
 -13   7  11       1364.47       1360.53        49.01 o
 -11   7  11       1075.96       1015.99        30.73 o
  -9   7  11         81.54         81.97        32.10 o
  -7   7  11         70.08         52.73        30.21 o
  -5   7  11       8092.03       8460.85       147.45 o
  -3   7  11         25.42         23.52        19.24 o
  -1   7  11        928.92        970.10        39.85 o
   1   7  11       1229.44       1078.84        42.05 o
   3   7  11       3175.08       3296.49        94.44 o
   5   7  11        486.31        406.87        34.93 o
   7   7  11       2357.88       2518.78        86.01 o
   9   7  11          1.23         30.20        14.13 o
  11   7  11        182.05        183.92        15.44 o
  13   7  11        485.28        477.98        25.17 o
 -12   8  11       1192.05       1292.13        48.11 o
 -10   8  11         36.93         37.35        18.72 o
  -8   8  11        462.12        415.11        26.71 o
  -6   8  11       2930.50       2901.21        87.15 o
  -4   8  11        327.07        358.77        27.13 o
  -2   8  11       1215.67       1239.74        44.46 o
   0   8  11      10169.74      10681.50       140.23 o
   2   8  11        132.96        150.36        21.60 o
   4   8  11       1457.86       1396.79        62.42 o
   6   8  11       1057.33       1092.29        39.94 o
   8   8  11        163.61        131.83        15.79 o
  10   8  11        904.15        969.86        27.23 o
  12   8  11       1070.24       1055.75        34.75 o
 -11   9  11        422.46        444.03        24.23 o
  -9   9  11         54.74         48.53        15.53 o
  -7   9  11         47.95         24.19        12.86 o
  -5   9  11        177.46        204.48        22.09 o
  -3   9  11       1283.27       1317.84        73.79 o
  -1   9  11       4248.19       4135.74        83.53 o
   1   9  11       1343.86       1204.05        74.46 o
   3   9  11        841.07        779.14        37.47 o
   5   9  11       3039.09       3226.35       102.96 o
   7   9  11         71.77         67.12        15.04 o
   9   9  11        185.48        245.38        34.04 o
  11   9  11       1310.96       1422.34        63.94 o
 -10  10  11        323.08        327.07        27.30 o
  -8  10  11         74.33         57.08        22.46 o
  -6  10  11        241.53        257.40        20.74 o
  -4  10  11       3234.88       3260.99        94.04 o
  -2  10  11        266.77        272.66        25.22 o
   0  10  11       1704.06       1711.79        51.68 o
   2  10  11       1437.32       1394.37        47.38 o
   4  10  11        798.15        712.72        47.18 o
   6  10  11          2.45         71.30        22.21 o
   8  10  11        515.22        552.37        28.31 o
  10  10  11        501.54        554.31        27.13 o
  -9  11  11         57.34         44.55        42.35 o
  -7  11  11        326.91        328.90        20.02 o
  -5  11  11        198.40        287.05        26.53 o
  -3  11  11          7.08         12.14        14.62 o
  -1  11  11        322.43        265.82        27.35 o
   1  11  11        268.95        250.97        31.04 o
   3  11  11         96.73        105.83        21.38 o
   5  11  11        121.83         97.51        16.58 o
   7  11  11        440.53        425.20        21.32 o
   9  11  11         10.82         19.31        28.80 o
  -8  12  11          2.71          5.95        13.28 o
  -6  12  11        107.53        104.69        16.79 o
  -4  12  11        694.76        768.56        36.40 o
  -2  12  11         12.68         23.63        19.87 o
   0  12  11        142.26        163.56        24.89 o
   2  12  11        567.08        595.53        42.75 o
   4  12  11        856.96        921.13        50.07 o
   6  12  11        479.57        505.69        29.22 o
  -5  13  11        191.04        164.40        21.78 o
  -3  13  11        682.12        606.64        41.39 o
  -1  13  11          9.61         58.30        15.05 o
   1  13  11         30.03         41.05        18.12 o
   3  13  11       1491.78       1526.03        50.71 o
   5  13  11        307.05        334.02        40.44 o
  -2  14  11         11.61          0.00        31.64 o
   0  14  11          3.42          0.00        15.98 o
   2  14  11        550.83        640.79        49.06 o
 -14   0  12         32.23         55.48        25.80 o
 -12   0  12       5303.61       5068.72       143.63 o
   0   0  12       1129.61       1004.55        76.28 o
   2   0  12       2338.39       2534.61       119.68 o
   4   0  12        214.33        182.17        32.50 o
   6   0  12        708.11        759.53        54.69 o
   8   0  12       3062.43       3499.86       117.73 o
  10   0  12          8.76         20.59        25.38 o
  12   0  12        506.38        518.86        39.55 o
 -15   1  12          0.92          6.10        24.13 o
 -13   1  12        104.10        162.86        31.64 o
 -11   1  12       2200.05       2294.62        95.25 o
  -1   1  12        617.78        479.72        39.79 o
   1   1  12       1268.70       1369.59        62.39 o
   3   1  12       1053.60       1081.82        49.06 o
   5   1  12        929.19        791.45        34.44 o
   7   1  12       2544.08       2783.92        72.44 o
   9   1  12       1227.46       1305.53        41.44 o
  11   1  12         22.31         19.75        13.86 o
  13   1  12        249.75        257.02        16.16 o
 -14   2  12         17.14         37.73        28.99 o
 -12   2  12        712.83        797.92        57.46 o
 -10   2  12        714.42        775.00        57.44 o
  -8   2  12        354.04        304.76        40.61 o
  -2   2  12        104.55        160.60        41.06 o
   0   2  12       1099.41       1057.91        81.31 o
   2   2  12        411.99        525.86        62.08 o
   4   2  12         76.97         81.57        18.00 o
   6   2  12       1782.34       1880.31        51.85 o
   8   2  12         16.18         10.05        14.29 o
  10   2  12         75.47         76.80        19.52 o
  12   2  12        258.36        295.29        19.41 o
 -13   3  12         91.16        101.29        31.52 o
 -11   3  12        201.69        199.54        35.56 o
  -9   3  12         46.96         60.58        27.83 o
  -7   3  12        308.75        347.55        41.31 o
  -3   3  12        904.26        803.03        74.83 o
  -1   3  12       1312.64       1289.13        87.78 o
   1   3  12         11.40          0.00        33.45 o
   3   3  12         36.96         28.97        36.57 o
   5   3  12        145.92        103.47        27.71 o
   7   3  12        867.29        875.77        38.83 o
   9   3  12        625.47        706.53        27.47 o
  11   3  12         10.38         17.00        15.14 o
  13   3  12         45.36         37.73        13.37 o
 -14   4  12         89.13         94.74        28.12 o
 -12   4  12       1773.06       1828.00        82.75 o
 -10   4  12          2.93          0.00        26.78 o
  -8   4  12          0.62          0.00        31.50 o
  -4   4  12         84.52         90.07        40.77 o
  -2   4  12       1927.28       1979.56       110.52 o
   0   4  12       3456.58       3536.66       146.93 o
   2   4  12         33.45          0.00        38.91 o
   4   4  12         71.80         60.82        38.31 o
   6   4  12        338.26        396.60        26.45 o
   8   4  12        308.56        335.95        23.27 o
  10   4  12        160.65        182.36        21.43 o
  12   4  12        629.20        706.68        25.53 o
 -13   5  12        413.92        316.82        38.97 o
 -11   5  12        469.78        523.79        49.48 o
  -9   5  12         95.27        106.14        30.55 o
  -7   5  12       1670.47       1743.13        82.37 o
  -5   5  12         53.13          0.00        35.45 o
  -3   5  12       2072.47       2178.32       114.48 o
  -1   5  12       2553.83       2596.39       126.45 o
   1   5  12       1326.93       1472.90        78.08 o
   3   5  12       1153.96        936.39        83.23 o
   5   5  12        189.33        221.33        30.06 o
   7   5  12        539.86        552.81        30.66 o
   9   5  12        564.29        557.46        27.30 o
  11   5  12        140.49        129.52        18.67 o
 -12   6  12        144.30        127.61        29.27 o
 -10   6  12        329.18        365.41        43.21 o
  -8   6  12       3404.38       3377.51       115.77 o
  -6   6  12        370.75        416.43        56.53 o
  -4   6  12       2486.09       2276.90       117.96 o
  -2   6  12       6352.84       6361.90       125.51 o
   0   6  12        405.26        334.85        51.30 o
   2   6  12          1.63          6.48        23.86 o
   4   6  12        696.78        744.87        76.29 o
   6   6  12          5.53          0.00        37.78 o
   8   6  12         55.37         32.45        13.80 o
  10   6  12        196.72        161.99        16.64 o
  12   6  12       1086.09       1134.70        43.31 o
 -11   7  12          1.37         22.67        25.07 o
  -9   7  12         65.10         20.14        44.10 o
  -7   7  12       1261.32       1233.49        53.74 o
  -5   7  12        922.41        899.54        74.31 o
  -3   7  12       1668.09       1626.07        50.24 o
  -1   7  12        709.93        637.21        32.67 o
   1   7  12        431.63        455.43        39.87 o
   3   7  12        284.25        278.37        33.44 o
   5   7  12         78.37         31.57        22.12 o
   7   7  12         75.79         59.01        20.48 o
   9   7  12        117.97        108.31        22.82 o
  11   7  12        281.45        271.26        21.06 o
 -10   8  12        396.71        375.49        30.41 o
  -8   8  12        409.26        377.70        26.07 o
  -6   8  12        194.42        195.55        28.53 o
  -4   8  12         19.74         30.85        17.19 o
  -2   8  12        233.14        220.20        23.47 o
   0   8  12         23.75         13.25        17.17 o
   2   8  12        928.55        948.13        52.31 o
   4   8  12        382.56        397.52        27.99 o
   6   8  12        373.38        330.54        38.61 o
   8   8  12       1495.25       1498.06        61.85 o
  10   8  12        188.08        183.33        19.01 o
  -9   9  12         72.72         79.49        56.36 o
  -7   9  12        237.23        277.89        42.97 o
  -5   9  12          4.64          0.00        16.53 o
  -3   9  12        821.20        965.12        38.76 o
  -1   9  12         17.64          0.00        32.68 o
   1   9  12         86.24        108.01        20.57 o
   3   9  12        882.97        913.94        64.72 o
   5   9  12         44.50        100.42        18.09 o
   7   9  12         92.46        144.51        21.56 o
   9   9  12         31.40         48.04        19.12 o
  -8  10  12         32.84         33.17        18.84 o
  -6  10  12        531.12        521.89        34.32 o
  -4  10  12       1627.99       1597.87        56.82 o
  -2  10  12        227.10        306.15        27.82 o
   0  10  12        300.10        322.65        25.23 o
   2  10  12        848.87        757.37        46.27 o
   4  10  12        432.99        355.47        22.66 o
   6  10  12          0.31         25.11        33.49 o
   8  10  12        209.30        255.46        39.93 o
  -7  11  12        694.82        578.02        51.57 o
  -5  11  12       1067.55        990.83        74.21 o
  -3  11  12        733.86        784.27        55.63 o
  -1  11  12         39.09         69.37        17.02 o
   1  11  12        166.79        140.64        26.60 o
   3  11  12        307.72        290.18        25.90 o
   5  11  12        913.88        910.33        43.02 o
  -4  12  12        161.08        194.91        24.07 o
  -2  12  12        318.25        352.49        28.55 o
   0  12  12         12.55         26.64        26.91 o
   2  12  12         56.32         50.14        39.54 o
   4  12  12        480.99        493.80        45.14 o
 -13   1  13        432.50        410.40        53.41 o
 -11   1  13        219.14        177.16        31.74 o
  -9   1  13        958.77        937.12        60.45 o
  -3   1  13        807.02        728.90        49.18 o
  -1   1  13        136.55        148.24        27.73 o
   1   1  13        604.73        726.65        67.61 o
   3   1  13         52.56         37.17        16.98 o
   5   1  13         14.30         23.37        17.03 o
   7   1  13       1164.46       1203.58        47.48 o
   9   1  13         53.02         39.55        25.47 o
  11   1  13        157.48        199.54        16.78 o
 -12   2  13        278.87        211.65        34.65 o
 -10   2  13        386.27        324.50        39.40 o
  -8   2  13        203.34        193.58        33.80 o
  -4   2  13       3925.07       3863.54       152.41 o
  -2   2  13        933.38        876.51        74.82 o
   0   2  13        330.40        315.10        52.85 o
   2   2  13        989.62        996.76        82.66 o
   4   2  13        170.18        168.07        31.44 o
   6   2  13       2944.70       3301.05        57.35 o
   8   2  13        885.93        702.34        28.60 o
  10   2  13         60.21         34.70        12.91 o
 -11   3  13        231.15        220.68        34.00 o
  -9   3  13        207.45        266.50        38.13 o
  -5   3  13        299.72        251.24        49.22 o
  -3   3  13       2718.41       2676.70       126.54 o
  -1   3  13       2573.14       2680.23       127.03 o
   1   3  13        735.10        786.52        72.52 o
   3   3  13        698.09        729.96        68.49 o
   5   3  13       1900.01       1919.51        66.56 o
   7   3  13        385.06        368.89        33.39 o
   9   3  13        180.93        186.12        22.56 o
  11   3  13        228.32        246.49        21.11 o
 -12   4  13        764.49        777.70        51.29 o
 -10   4  13        518.12        384.28        42.34 o
  -8   4  13        179.15        185.11        32.13 o
  -6   4  13       1112.04       1049.10        80.17 o
  -4   4  13         52.88          0.00        36.85 o
  -2   4  13        408.74        339.24        55.15 o
   0   4  13       2150.57       2173.25       112.38 o
   2   4  13        336.16        418.74        57.66 o
   4   4  13       1096.54       1027.61        50.32 o
   6   4  13       1070.20       1063.07        51.35 o
   8   4  13        159.60        135.33        20.54 o
  10   4  13          5.96          8.19        15.38 o
 -11   5  13       1221.02       1321.60        51.95 o
  -9   5  13        757.63        824.79        43.91 o
  -7   5  13        321.18        351.77        49.36 o
  -5   5  13       1382.98       1543.82        95.13 o
  -3   5  13         18.61         40.75        35.08 o
  -1   5  13        238.16        306.81        39.45 o
   1   5  13        449.84        541.52        79.77 o
   3   5  13         71.51         12.85        38.20 o
   5   5  13         19.55         37.19        23.14 o
   7   5  13         65.53         48.54        24.48 o
   9   5  13        260.36        252.03        20.97 o
 -10   6  13       1181.11       1140.58        48.07 o
  -8   6  13         51.21         87.83        36.08 o
  -6   6  13         13.14          0.00        34.65 o
  -4   6  13          7.67          0.00        37.18 o
  -2   6  13        775.06        857.88        48.27 o
   0   6  13        448.06        466.22        38.23 o
   2   6  13        393.20        460.45        38.50 o
   4   6  13          9.61         19.51        20.91 o
   6   6  13        332.39        335.87        31.99 o
   8   6  13        130.14        141.75        21.63 o
  10   6  13        183.86        156.79        23.83 o
  -9   7  13         77.96         84.47        24.90 o
  -7   7  13        909.95        966.42        48.45 o
  -5   7  13         45.20         64.05        65.48 o
  -3   7  13       2610.13       2799.39        83.22 o
  -1   7  13         39.67         52.72        23.84 o
   1   7  13        364.33        397.44        36.65 o
   3   7  13        360.64        354.53        26.27 o
   5   7  13        113.30        137.72        24.97 o
   7   7  13        561.27        597.10        54.91 o
   9   7  13          0.59          4.29        18.91 o
  -8   8  13        470.75        522.43        36.37 o
  -6   8  13       1382.35       1225.75        53.91 o
  -4   8  13        945.78        900.50        36.48 o
  -2   8  13        399.36        414.20        36.75 o
   0   8  13       1003.57       1045.21        53.07 o
   2   8  13       1874.04       1827.42       120.85 o
   4   8  13          6.46         10.85        20.87 o
   6   8  13         35.70         16.63        18.54 o
   8   8  13         22.04         39.70        32.11 o
  -7   9  13        607.08        764.24        56.66 o
  -5   9  13        308.26        254.54        29.25 o
  -3   9  13        114.16        114.55        18.53 o
  -1   9  13         55.35         40.60        23.93 o
   1   9  13       1792.52       1677.76        65.07 o
   3   9  13        654.35        701.21        36.24 o
   5   9  13        463.36        431.72        27.37 o
   7   9  13        455.05        412.35        44.01 o
  -6  10  13         20.64         10.78        28.77 o
  -4  10  13        898.46        862.84        42.06 o
  -2  10  13        692.65        669.74        71.82 o
   0  10  13         31.24          7.50        22.84 o
   2  10  13         39.28         71.98        18.34 o
   4  10  13        323.81        281.35        32.37 o
  -3  11  13        680.50        618.47        51.41 o
  -1  11  13         17.80         53.80        31.53 o
   1  11  13        381.32        470.49        47.27 o
 -10   0  14       6917.12       7438.69       166.79 o
  -4   0  14        325.60        300.11        49.68 o
  -2   0  14        956.42        833.11        70.80 o
   0   0  14         67.31         17.52        32.30 o
   2   0  14         46.87         68.96        28.01 o
   4   0  14        452.83        356.70        39.04 o
   6   0  14       1471.70       1479.52        72.06 o
   8   0  14          2.64         41.24        18.24 o
  -9   1  14        232.20        244.16        24.38 o
  -5   1  14        666.64        718.14        46.89 o
  -3   1  14          3.78          0.00        36.06 o
  -1   1  14        178.68        171.35        30.55 o
   1   1  14       1074.19       1009.24        78.36 o
   3   1  14        280.87        411.35        26.18 o
   5   1  14       2619.18       2743.92        97.62 o
   7   1  14       1458.78       1449.86        39.74 o
   9   1  14          3.00          0.00        12.42 o
 -10   2  14         26.79          6.83        24.19 o
  -6   2  14         43.38         41.48        35.26 o
  -4   2  14        429.90        413.31        42.31 o
  -2   2  14        111.09         87.87        35.36 o
   0   2  14        696.22        738.97        70.27 o
   2   2  14        111.20         99.41        23.20 o
   4   2  14         71.69         81.30        46.20 o
   6   2  14        374.19        423.54        43.23 o
   8   2  14         53.10         83.35        31.86 o
  -9   3  14        215.42        253.89        43.11 o
  -7   3  14       1033.50       1160.03        82.42 o
  -5   3  14         41.68         43.87        33.77 o
  -3   3  14        842.26        836.63        73.03 o
  -1   3  14          0.84          0.00        33.90 o
   1   3  14        149.57        179.07        46.25 o
   3   3  14        535.83        532.97        36.94 o
   5   3  14        116.42        206.80        27.26 o
   7   3  14        110.70        116.13        23.90 o
   9   3  14        194.29        177.98        33.08 o
 -10   4  14       1135.72       1202.36        74.27 o
  -8   4  14          3.70          0.00        29.85 o
  -6   4  14        274.16        340.23        52.87 o
  -4   4  14        130.65        138.38        41.37 o
  -2   4  14        228.40        267.39        50.98 o
   0   4  14        175.53        199.04        28.55 o
   2   4  14        237.49        327.82        57.11 o
   4   4  14        221.60        209.35        27.52 o
   6   4  14         69.56         42.66        22.70 o
   8   4  14        480.08        448.58        39.64 o
  -9   5  14        646.92        714.15        60.01 o
  -7   5  14         71.70         96.50        35.48 o
  -5   5  14        113.23        144.86        39.06 o
  -3   5  14       1716.53       1773.44        64.57 o
  -1   5  14        892.45        833.06        46.59 o
   1   5  14         36.88         54.75        38.00 o
   3   5  14       1148.86       1140.35        50.77 o
   5   5  14       1213.60       1237.21        99.71 o
   7   5  14         51.17         39.37        26.57 o
  -8   6  14        518.78        464.72        34.33 o
  -6   6  14       1237.30       1349.47        53.98 o
  -4   6  14        677.04        666.03        55.78 o
  -2   6  14       2193.73       2301.89        73.33 o
   0   6  14       1166.31       1119.11        70.25 o
   2   6  14         24.59         29.21        21.26 o
   4   6  14        355.25        413.62        32.50 o
   6   6  14         47.03         42.45        25.40 o
  -7   7  14        112.68         97.42        22.73 o
  -5   7  14       1426.14       1501.91        56.73 o
  -3   7  14        673.97        651.88        40.91 o
  -1   7  14       1257.94       1287.79        55.75 o
   1   7  14        167.62        248.52        30.03 o
   3   7  14         61.25         75.50        22.35 o
   5   7  14         85.58         90.72        24.65 o
  -6   8  14          8.95          0.00        27.73 o
  -4   8  14        469.36        523.07        36.41 o
  -2   8  14        723.92        748.44        43.42 o
   0   8  14        419.74        431.41        35.57 o
   2   8  14        408.45        407.75        27.54 o
   4   8  14       1063.49       1112.28        48.98 o
  -3   9  14          4.01          0.00        29.86 o
  -1   9  14         68.23         38.68        33.18 o
   1   9  14        108.06        125.83        38.97 o
  -7   1  15        273.75        304.59        32.04 o
  -5   1  15         24.93         67.96        22.47 o
  -3   1  15         50.00         46.76        23.83 o
  -1   1  15         40.21         80.36        36.83 o
   1   1  15          8.31          0.00        26.00 o
   3   1  15         41.51         19.10        23.65 o
   5   1  15        490.11        534.11        43.24 o
  -6   2  15        414.22        526.20        39.89 o
  -4   2  15        292.21        327.87        49.14 o
  -2   2  15       1160.18       1107.34        76.78 o
   0   2  15        125.16        139.84        23.59 o
   2   2  15        215.78        166.08        23.54 o
   4   2  15       1139.73       1212.09        48.96 o
   6   2  15       1550.23       1809.74        72.06 o
  -7   3  15        450.98        496.45        52.24 o
  -5   3  15        675.23        685.04        60.42 o
  -3   3  15        931.89        973.94        49.55 o
  -1   3  15        516.64        495.64        57.51 o
   1   3  15        193.51        163.42        24.20 o
   3   3  15        374.99        382.06        31.79 o
   5   3  15       1392.37       1503.47       137.55 o
  -6   4  15        512.46        574.21        55.06 o
  -4   4  15        424.60        434.71        33.50 o
  -2   4  15        446.24        488.76        51.18 o
   0   4  15        138.61        139.27        39.80 o
   2   4  15        966.25       1160.23        52.61 o
   4   4  15        776.52        779.27        39.70 o
  -5   5  15         81.14         97.38        34.38 o
  -3   5  15        117.53        133.33        23.76 o
  -1   5  15         16.22         13.60        21.36 o
   1   5  15          6.93         11.01        18.49 o
   3   5  15        140.13        146.58        22.79 o
  -4   6  15         60.90         51.69        28.68 o
  -2   6  15        659.56        828.17        42.99 o
   0   6  15        291.45        426.46        31.53 o
   2   6  15        661.24        732.34        38.36 o
                                                
